# Supplementary material for: Dynamics of the Mammalian Placental Metabolome in Placentogenesis and Embryonic Development
Source: Adv Sci (Weinh). 2026 Jan 28;13(19):e07928. doi: 10.1002/advs.202507928 (PMC13045311; doi:10.1002/advs.202507928)
Supplement: Supplementary file 2 — Supporting File 2: advs74069‐sup‐0002‐TableS1.xlsx. [file ADVS-13-e07928-s002.xlsx]

## Sheet: Metabolome sequencing
metabolome sequencing
Gestation stage	Sample name	litters	No. of placentas collected
E8.5	E8.5-1	1	9
		1	9
		1	10
	E8.5-2	1	10
		1	10
		1	10
	E8.5-3	1	9
		1	9
		1	9
E9.5	E9.5-1	1	3
		1	3
		1	3
	E9.5-2	1	3
		1	3
		1	3
	E9.5-3	1	3
		1	3
		1	3
E10.5	E10.5-1	1	3
		1	3
		1	3
	E10.5-2	1	3
		1	3
		1	3
	E10.5-3	1	3
		1	3
		1	3
E11.5	E11.5-1	1	3
		1	3
		1	3
	E11.5-2	1	3
		1	3
		1	3
	E11.5-3	1	3
		1	3
		1	3
E12.5	E12.5-1	1	3
		1	3
		1	3
	E12.5-2	1	3
		1	3
		1	3
	E12.5-3	1	3
		1	3
		1	3
E13.5	E13.5-1	1	3
		1	3
		1	3
	E13.5-2	1	3
		1	3
		1	3
	E13.5-3	1	3
		1	3
		1	3
E14.5	E14.5-1	1	3
		1	3
		1	3
	E12.5-2	1	3
		1	3
		1	3
	E12.5-3	1	3
		1	3
		1	3

## Sheet: RNA bulk sequencing
RNA bulk sequencing
Gestation stage	Sample name	litters	No. of placentas collected	RIN	Raw reads	Clean reads	Total mapped	Q20(%)	Q30(%)	GC content(%)
E8.5	E8.5-1	1	11	8.8	48567718	48195292	46635144(96.76%)	98.52	95.37	50.74
		1	11	9.7	48978644	48559556	46682147(96.13%)	98.59	95.61	50.74
		1	10	9.5	48743302	48274436	46617270(96.57%)	98.5	95.4	50.58
	E8.5-2	1	9	10	51303528	50893820	49166607(96.61%)	98.66	95.78	50.61
		1	10	10	52947632	52511874	50620692(96.4%)	98.6	95.64	50.71
		1	10	9.9	51422718	50961982	49249857(96.64%)	98.45	95.23	50.54
	E8.5-3	1	11	9.9	47189056	46827614	45254643(96.64%)	98.65	95.75	50.86
		1	10	9.8	50795640	50328258	48225102(95.82%)	98.62	95.74	50.35
		1	10	9.7	53895526	53458474	51573285(96.47%)	98.71	95.92	50.6
E9.5	E9.5-1	1	3	9.6	51064898	50663036	48806540(96.34%)	98.65	95.76	50.64
		1	3	9.8	49719886	49276044	47476885(96.35%)	98.56	95.51	50.76
		1	3	9.6	51489424	51019088	49149535(96.34%)	98.58	95.58	50.87
	E9.5-2	1	3	10	56399422	55876952	53743672(96.18%)	98.54	95.48	51.33
		1	3	10	61819596	61322568	59317045(96.73%)	98.64	95.73	51.08
		1	3	9.9	52269550	51844600	49928780(96.3%)	98.56	95.49	50.83
	E9.5-3	1	3	9.8	52178508	51738878	49943055(96.53%)	98.56	95.49	50.31
		1	3	9.7	55126832	54651966	52808125(96.63%)	98.58	95.59	51.09
		1	3	10	56104242	55617780	53623582(96.41%)	98.59	95.6	51.04
E10.5	E10.5-1	1	3	9.5	54847076	54410360	52637636(96.74%)	98.67	95.78	50.35
		1	3	9.8	54638498	54165054	52103469(96.19%)	98.59	95.62	50.74
		1	3	9.9	53416482	52959550	51123604(96.53%)	98.61	95.67	50.94
	E10.5-2	1	3	8.8	48567718	48195292	46635144(96.76%)	98.52	95.37	50.74
		1	3	9.7	48978644	48559556	46682147(96.13%)	98.59	95.61	50.74
		1	3	9.5	48743302	48274436	46617270(96.57%)	98.5	95.4	50.58
	E10.5-3	1	3	10	51303528	50893820	49166607(96.61%)	98.66	95.78	50.61
		1	3	10	52947632	52511874	50620692(96.4%)	98.6	95.64	50.71
		1	3	9.9	51422718	50961982	49249857(96.64%)	98.45	95.23	50.54
E11.5	E11.5-1	1	3	9.9	47189056	46827614	45254643(96.64%)	98.65	95.75	50.86
		1	3	9.8	50795640	50328258	48225102(95.82%)	98.62	95.74	50.35
		1	3	9.7	53895526	53458474	51573285(96.47%)	98.71	95.92	50.6
	E11.5-2	1	3	9.6	51064898	50663036	48806540(96.34%)	98.65	95.76	50.64
		1	3	9.8	49719886	49276044	47476885(96.35%)	98.56	95.51	50.76
		1	3	9.6	51489424	51019088	49149535(96.34%)	98.58	95.58	50.87
	E11.5-3	1	3	10	56399422	55876952	53743672(96.18%)	98.54	95.48	51.33
		1	3	10	61819596	61322568	59317045(96.73%)	98.64	95.73	51.08
		1	3	9.9	52269550	51844600	49928780(96.3%)	98.56	95.49	50.83
E12.5	E12.5-1	1	3	9.8	52178508	51738878	49943055(96.53%)	98.56	95.49	50.31
		1	3	9.7	55126832	54651966	52808125(96.63%)	98.58	95.59	51.09
		1	3	10	56104242	55617780	53623582(96.41%)	98.59	95.6	51.04
	E12.5-2	1	3	9.5	54847076	54410360	52637636(96.74%)	98.67	95.78	50.35
		1	3	9.8	54638498	54165054	52103469(96.19%)	98.59	95.62	50.74
		1	3	9.9	53416482	52959550	51123604(96.53%)	98.61	95.67	50.94
	E12.5-3	1	3	8.8	48567718	48195292	46635144(96.76%)	98.52	95.37	50.74
		1	3	9.7	48978644	48559556	46682147(96.13%)	98.59	95.61	50.74
		1	3	9.5	48743302	48274436	46617270(96.57%)	98.5	95.4	50.58
E13.5	E13.5-1	1	3	10	51303528	50893820	49166607(96.61%)	98.66	95.78	50.61
		1	3	10	52947632	52511874	50620692(96.4%)	98.6	95.64	50.71
		1	3	9.9	51422718	50961982	49249857(96.64%)	98.45	95.23	50.54
	E13.5-2	1	3	9.9	47189056	46827614	45254643(96.64%)	98.65	95.75	50.86
		1	3	9.8	50795640	50328258	48225102(95.82%)	98.62	95.74	50.35
		1	3	9.7	53895526	53458474	51573285(96.47%)	98.71	95.92	50.6
	E13.5-3	1	3	9.6	51064898	50663036	48806540(96.34%)	98.65	95.76	50.64
		1	3	9.8	49719886	49276044	47476885(96.35%)	98.56	95.51	50.76
		1	3	9.6	51489424	51019088	49149535(96.34%)	98.58	95.58	50.87
E14.5	E14.5-1	1	3	10	56399422	55876952	53743672(96.18%)	98.54	95.48	51.33
		1	3	10	61819596	61322568	59317045(96.73%)	98.64	95.73	51.08
		1	3	9.9	52269550	51844600	49928780(96.3%)	98.56	95.49	50.83
	E12.5-2	1	3	9.8	52178508	51738878	49943055(96.53%)	98.56	95.49	50.31
		1	3	9.7	55126832	54651966	52808125(96.63%)	98.58	95.59	51.09
		1	3	10	56104242	55617780	53623582(96.41%)	98.59	95.6	51.04
	E12.5-3	1	3	9.5	54847076	54410360	52637636(96.74%)	98.67	95.78	50.35
		1	3	9.8	54638498	54165054	52103469(96.19%)	98.59	95.62	50.74
		1	3	9.9	53416482	52959550	51123604(96.53%)	98.61	95.67	50.94
