# Supplementary material for: Dynamics of the Mammalian Placental Metabolome in Placentogenesis and Embryonic Development
Source: Adv Sci (Weinh). 2026 Jan 28;13(19):e07928. doi: 10.1002/advs.202507928 (PMC13045311; doi:10.1002/advs.202507928)
Supplement: Supplementary file 3 — Supporting File 3: advs74069‐sup‐0003‐TableS2.xlsx. [file ADVS-13-e07928-s008.xlsx]

## Sheet: E9.5-14.5 vs E8.5
metabolites	E9.5-1	E9.5-2	E9.5-3	E8.5-1	E8.5-2	E8.5-3	metabolites	E10.5-1	E10.5-2	E10.5-3	E8.5-1	E8.5-2	E8.5-3	metabolites	E11.5-1	E11.5-2	E11.5-3	E8.5-1	E8.5-2	E8.5-3	metabolites	E12.5-1	E12.5-2	E12.5-3	E8.5-1	E8.5-2	E8.5-3	metabolites	E13.5-1	E13.5-2	E13.5-3	E8.5-1	E8.5-2	E8.5-3	metabolites	E14.5-1	E14.5-2	E14.5-3	E8.5-1	E8.5-2	E8.5-3
HMDB0060904	2340.28	626.851	988.275	0	0	0	HMDB0060904	4214.75	575.929	2796.51	0	0	0	HMDB0060904	9268.76	8683.24	3671.29	0	0	0	HMDB0060904	5737.22	3809.92	4223.16	0	0	0	HMDB0060904	6138.88	7373.3	5187.99	0	0	0	HMDB0060904	7564.44	2301.23	7766.49	0	0	0
HMDB0039187	576.835	109.984	322.678	0	0	0	HMDB0039187	1199.02	116.955	826.664	0	0	0	HMDB0039187	2617.14	1985.15	987.232	0	0	0	HMDB0010387	95.3855	440.066	66.4494	0	0	0	HMDB0010387	407.613	227.178	596.164	0	0	0	HMDB0010387	488.638	2894.92	993.723	0	0	0
HMDB0032932	118.438	99.4131	219.812	0	0	0	HMDB0032932	235.977	176.4	139.265	0	0	0	HMDB0032932	677.749	176.308	221.673	0	0	0	HMDB0039187	1429.68	939.576	942.292	0	0	0	HMDB0039187	1490.48	1803.43	1300.28	0	0		HMDB0039187	1708.26	532.201	1857.27	0	0	0
HMDB0031465	314.353	155.766	29.3722	0	0	0	HMDB0031465	123.612	318.15	31.4864	0	0	0	HMDB0031465	304.917	619.188	221.049	0	0	0	HMDB0032932	455.45	387.498	613.96	0	0	0	HMDB0032932	512.741	554.276	822.45	0	0	0	HMDB0032932	749.389	1581.44	1750.09	0	0	0
HMDB0004256	132.1	277.141	86.1896	0	0	0	HMDB0004256	821.27	532.172	838.796	0	0	0	HMDB0004256	477.383	1219.87	338.796	0	0	0	HMDB0031465	1608.66	2850.39	618.526	0	0	0	HMDB0031465	1531.6	856.667	1041.1	0	0	0	HMDB0031465	1052.68	1355.15	964.421	0	0	0
HMDB0014895	129.742	31.0811	34.247	0	0	0	HMDB0014895	293.476	56.1656	290.384	0	0	0	HMDB0014895	456.693	983.656	327.195	0	0	0	HMDB0004256	796.725	738.9	954.481	0	0	0	HMDB0004256	294.823	784.446	541.102	0	0	0	HMDB0004256	765.145	1896.44	695.16	0	0	0
HMDB0060729	32.9808	0	15.2352	0	0	0	HMDB0060729	111.177	0	40.9547	0	0	0	HMDB0060729	202.229	320.128	116.477	0	0	0	HMDB0014895	629.478	396.996	796.813	0	0	0	HMDB0014895	455.972	520.874	449.191	0	0	0	HMDB0014895	1298.32	847.771	1062.05	0	0	0
HMDB0038327	201.086	155.873	102.819	0	0	0	HMDB0038327	300.218	259.631	93.5799	0	0	0	HMDB0038327	344.781	289.175	326.097	0	0	0	HMDB0060729	487.701	326.445	214.984	0	0	0	HMDB0060729	459.248	446.308	829.13	0	0	0	HMDB0060729	718.825	650.714	1626.68	0	0	0
HMDB0047149	339.376	115.087	82.2288	0	0	0	HMDB0047149	445.897	273.477	322.315	0	0	0	HMDB0047149	739.333	1133.33	518.176	0	0	0	HMDB0038327	164.63	543.27	494.409	0	0	0	HMDB0038327	665.691	719.239	901.63	0	0	0	HMDB0038327	821.364	1119.9	1023.14	0	0	0
HMDB0002829	370.906	271.838	280.419	0	0	0	HMDB0002829	417.399	346.119	453.184	0	0	0	HMDB0002829	458.361	716.693	507.751	0	0	0	HMDB0047149	834.461	902.167	874.989	0	0	0	HMDB0047149	921.045	834.458	884.366	0	0	0	HMDB0047149	986.405	672.903	1276.54	0	0	0
HMDB0029618	2798.33	278.727	65.1675	0	0	0	HMDB0029618	2088.52	559.997	1283.85	0	0	0	HMDB0029618	280.271	884.043	498.381	0	0	0	HMDB0002829	826.754	907.5	834.975	0	0	0	HMDB0002829	995.735	899.763	945.303	0	0	0	HMDB0002829	977.823	936.39	994.775	0	0	0
HMDB0000172	251.442	697.666	487.89	0	0	0	HMDB0000172	1860.91	922.996	1842.85	0	0	0	HMDB0000172	931.423	1058.2	1371.1	0	0	0	HMDB0029618	260.157	871.616	1055	0	0	0	HMDB0029618	926.142	332.092	1007.26	0	0	0	HMDB0029618	953.103	814.644	1120.44	0	0	0
HMDB0034341	234.265	165.846	86.039	0	0	0	HMDB0034341	426.017	167.019	290.478	0	0	0	HMDB0034341	439.539	761.992	651.539	0	0	0	HMDB0000172	1128.25	742.597	1156.21	0	0	0	HMDB0000172	464.443	1548.3	681.139	0	0	0	HMDB0000172	778.251	1363.52	724.645	0	0	0
HMDB0038888	282.72	202.93	206.849	0	0	0	HMDB0038888	396.017	233.374	439.262	0	0	0	HMDB0038888	2448.22	1937.4	1239.31	0	0	0	HMDB0034341	1032.45	1114.75	948.086	0	0	0	HMDB0034341	593.965	854.926	745.445	0	0	0	HMDB0034341	724.957	1184.07	911.342	0	0	0
HMDB0037204	486.592	205.581	217.584	0	0	0	HMDB0037204	580.387	277.2	461.125	0	0	0	HMDB0037204	1081.9	1141.57	1208.96	0	0	0	HMDB0038888	1151.82	1073.4	1397.64	0	0	0	HMDB0038888	996.005	1653.73	1068.81	0	0	0	HMDB0038888	963.573	978.578	698.868	0	0	0
HMDB0040791	5.46817	0	10.3173	0	0	0	HMDB0040791	28.2919	0	8.75427	0	0	0	HMDB0040791	217.769	48.8492	58.2937	0	0	0	HMDB0037204	1114.23	992.488	829.262	0	0	0	HMDB0037204	869.542	865.104	969.468	0	0	0	HMDB0037204	849.941	759.921	907.501	0	0	0
HMDB0001542	436.143	285.164	120.253	0	0	0	HMDB0001542	458.83	268.166	689.401	0	0	0	HMDB0001542	347.282	1140.8	739.939	0	0	0	HMDB0040791	210.027	82.5838	70.2409	0	0	0	HMDB0040791	280.078	539.17	537.924	0	0	0	HMDB0040791	924.686	550.989	970.473	0	0	0
HMDB0001181	614.12	673.495	510.55	0	0	0	HMDB0001181	467.19	600.271	347.614	0	0	0	HMDB0001181	342.595	339.285	656.298	0	0	0	HMDB0001542	362.147	439.259	899.302	0	0	0	HMDB0001542	815.951	431.529	300.341	0	0	0	HMDB0001542	1344.2	279.781	797.556	0	0	0
HMDB0000833	73.7926	149.721	32.3827	0	0	0	HMDB0000833	483.39	265.234	497.105	0	0	0	HMDB0000833	223.572	737.619	163.194	0	0	0	HMDB0001181	281.564	734.723	946.276	0	0	0	HMDB0001181	1037.28	379.82	1174.11	0	0	0	HMDB0001181	1010.77	658.584	660.518	0	0	0
HMDB0015479	727.961	650.123	381.143	0	0	0	HMDB0015479	523.318	885.033	757.592	0	0	0	HMDB0015479	1180.56	1150.05	789.517	0	0	0	HMDB0000833	469.82	444.339	557.29	0	0	0	HMDB0000833	163.066	472.925	320.411	0	0	0	HMDB0000833	469.79	1357.5	445.96	0	0	0
HMDB0012248	119.108	30.2562	15.137	0	0	0	HMDB0012248	235.477	189.523	157.157	0	0	0	HMDB0012248	103.133	286.88	40.8126	0	0	0	HMDB0015479	1046.48	1220.74	1147.73	0	0	0	HMDB0015479	1140.81	1170.14	1003.45	0	0	0	HMDB0015479	852.881	517.202	775.64	0	0	0
HMDB0014751	248.002	79.8644	79.2222	0	0	0	HMDB0014751	376.44	117.693	284.777	0	0	0	HMDB0014751	549.212	732.765	435.159	0	0	0	HMDB0012248	183.181	636.106	299.721	0	0	0	HMDB0012248	546.513	175.36	748.019	0	0	0	HMDB0012248	346.34	796.895	946.462	0	0	0
HMDB0015505	111.384	82.6096	87.7951	0	0	0	HMDB0015505	136.19	114.145	150.671	0	0	0	HMDB0015505	201.369	246.911	229.689	0	0	0	HMDB0014751	383.856	552.808	670.68	0	0	0	HMDB0014751	564.578	375.038	722.848	0	0	0	HMDB0014751	800.349	589.954	606.389	0	0	0
HMDB0030398	264.03	91.3475	126.047	0	0	0	HMDB0030398	418.163	139.574	353.159	0	0	0	HMDB0030398	624.696	745.05	421.302	0	0	0	HMDB0015505	385.004	469.567	420.766	0	0	0	HMDB0015505	650.252	473.564	651.195	0	0	0	HMDB0015505	632.507	632.519	641.869	0	0	0
HMDB0034773	224.635	107.737	109.584	0	0	0	HMDB0034773	250.006	122.668	123.189	0	0	0	HMDB0028920	4174.42	50.4711	584.42	0	0	0	HMDB0030398	436.833	595.459	645.42	0	0	0	HMDB0030398	649.153	501.434	705.102	0	0	0	HMDB0030398	737.831	514.129	647.291	0	0	0
HMDB0033288	56.328	41.5621	6.09335	0	0	0	HMDB0033288	143.122	35.7082	259.835	0	0	0	HMDB0034773	903.197	619.402	284.97	0	0	0	HMDB0028920	0	0	393.295	0	0	0	HMDB0028920	3660.11	2169.89	693.691	0	0	0	HMDB0028920	751.259	782.307	247.858	0	0	0
HMDB0010043	12.3866	9.41929	44.9436	0	0	0	HMDB0010043	45.3147	25.804	41.2752	0	0	0	HMDB0033288	131.275	664.084	156.519	0	0	0	HMDB0034773	351.858	259.896	494.382	0	0	0	HMDB0034773	386.182	722.724	647.452	0	0	0	HMDB0034773	488.485	994.669	230.259	0	0	0
HMDB0010356	136.985	75.5158	47.4105	0	0	0	HMDB0010356	241.589	88.6775	164.712	0	0	0	HMDB0010043	331.555	29.0945	56.4923	0	0	0	HMDB0033288	586.441	443.208	508.003	0	0	0	HMDB0033288	509.698	500.717	418.831	0	0	0	HMDB0033288	539.977	577.367	590.266	0	0	0
HMDB0029678	273.668	239.631	219.787	0	0	0	HMDB0029678	251.819	329.263	250.925	0	0	0	HMDB0010356	255.527	477.837	381.061	0	0	0	HMDB0010043	139.022	69.8153	103.602	0	0	0	HMDB0010043	160.698	376.142	337.657	0	0	0	HMDB0010043	424.005	477.271	799.154	0	0	0
HMDB0035678	100.236	34.1775	33.8027	0	0	0	HMDB0035678	201.327	192	309.678	0	0	0	HMDB0029678	315.869	449.551	495.457	0	0	0	HMDB0010356	602.091	650.566	518.142	0	0	0	HMDB0010356	341.249	471.816	436.709	0	0	0	HMDB0010356	401.646	645.402	560.564	0	0	0
HMDB0032821	1.3741	19.0418	44.8626	0	0	0	HMDB0032821	140.231	19.2818	21.8002	0	0	0	HMDB0006591	803.879	0	0	0	0	0	HMDB0029678	325.295	535.168	576.743	0	0	0	HMDB0029678	443.94	182.312	553.425	0	0	0	HMDB0029678	545.825	613.884	432.292	0	0	0
HMDB0031763	198.438	76.1779	112.131	0	0	0	HMDB0031763	135.141	125.413	146.446	0	0	0	HMDB0035678	36.1561	199.313	47.5516	0	0	0	HMDB0006591	546.256	580.536	259.184	0	0	0	HMDB0006591	489.068	0	250.308	0	0	0	HMDB0006591	712.879	1.07086	858.201	0	0	0
HMDB0041432	20.1597	10.9753	35.5137	0	0	0	HMDB0041432	240.579	205.747	303.645	0	0	0	HMDB0032821	278.224	234.068	199.011	0	0	0	HMDB0035678	235.537	657.962	328.817	0	0	0	HMDB0035678	385.278	9.82503	696.532	0	0	0	HMDB0035678	242.89	607.708	705.312	0	0	0
HMDB0014462	160.296	102.762	50.3174	0	0	0	HMDB0014462	249.3	85.4005	187.491	0	0	0	HMDB0031763	360.202	228.402	166.392	0	0	0	HMDB0032821	71.4099	88.7799	55.0485	0	0	0	HMDB0032821	83.4193	234.073	268.007	0	0	0	HMDB0032821	139.248	730.979	673.903	0	0	0
HMDB0060343	132.429	44.1414	64.6324	0	0	0	HMDB0060343	297.852	85.5797	197.442	0	0	0	HMDB0041432	371.771	279.473	233.365	0	0	0	HMDB0031763	110.57	246.745	146.042	0	0	0	HMDB0031763	295.708	250.218	471.358	0	0	0	HMDB0031763	309.276	408.877	825.359	0	0	0
HMDB0037510	162.444	65.1453	89.0732	0	0	0	HMDB0037510	135.937	87.1898	150.497	0	0	0	HMDB0014462	232.838	326.872	272.8	0	0	0	HMDB0041432	191.904	421.393	621.163	0	0	0	HMDB0041432	124.386	92.4073	243.887	0	0	0	HMDB0041432	286.111	861.007	340.901	0	0	0
HMDB0015396	243.653	43.8555	76.7975	0	0	0	HMDB0015396	83.2265	96.6895	148.348	0	0	0	HMDB0060343	454.784	666.326	225.961	0	0	0	HMDB0014462	473.731	582.358	459.933	0	0	0	HMDB0014462	330.323	505.766	380.097	0	0	0	HMDB0014462	386.177	646.223	410.511	0	0	0
HMDB0031746	311.804	210.153	298.792	0	0	0	HMDB0031746	391.743	157.26	326.46	0	0	0	HMDB0037510	140.796	199.386	108.908	0	0	0	HMDB0060343	285.979	432.639	475.532	0	0	0	HMDB0060343	446.882	398.033	574.122	0	0	0	HMDB0060343	550.823	373.818	513.472	0	0	0
HMDB0013804	28.4332	93.9559	67.3679	0	0	0	HMDB0041032	366.034	231.047	352.123	0	0	0	HMDB0015396	15.5147	157.566	20.016	0	0	0	HMDB0037510	306.922	361.498	419.295	0	0	0	HMDB0037510	421.09	443.918	314.764	0	0	0	HMDB0037510	614.698	229.431	593.364	0	0	0
HMDB0014802	102.333	247.608	104.44	0	0	0	HMDB0013804	153.055	196.811	67.3201	0	0	0	HMDB0031746	795.758	602.809	523.029	0	0	0	HMDB0015396	148.824	253.389	145.517	0	0	0	HMDB0015396	299.222	410.91	207.742	0	0	0	HMDB0015396	518.46	168.702	720.397	0	0	0
HMDB0030505	4.87043	0	4.83968	0	0	0	HMDB0014802	335.812	308.918	351.466	0	0	0	HMDB0041032	286.73	425.805	454.362	0	0	0	HMDB0031746	510.862	409.171	446.85	0	0	0	HMDB0031746	619.373	505.097	489.328	0	0	0	HMDB0031746	522.023	352.673	500.132	0	0	0
HMDB0036602	11.3024	4.66299	0	0	0	0	HMDB0034709	164.088	137.732	226.414	0	0	0	HMDB0036615	29.2962	5.7132	0	0	0	0	HMDB0041032	437.598	281.707	526.814	0	0	0	HMDB0041032	303.398	323.626	327.075	0	0	0	HMDB0041032	498.035	377.273	467.503	0	0	0
HMDB0000054	110.188	142.753	151.25	0	0	0	HMDB0030505	2.54901	33.5498	0	0	0	0	HMDB0013804	28.7589	48.7193	65.1305	0	0	0	HMDB0036615	2.94352	10.2706	22.1175	0	0	0	HMDB0036615	50.3477	97.6407	155.768	0	0	0	HMDB0036615	127.893	608.302	510.847	0	0	0
HMDB0001088	183.335	132.948	127.346	0	0	0	HMDB0036602	1390.9	19.9581	1508.17	0	0	0	HMDB0014802	368.123	455.951	282.779	0	0	0	HMDB0013804	85.2798	134.466	166.796	0	0	0	HMDB0013804	166.749	109.488	221.018	0	0	0	HMDB0013804	269.977	687.119	232.804	0	0	0
HMDB0033488	147.225	18.2911	49.6092	0	0	0	HMDB0000054	266.993	200.803	172.644	0	0	0	HMDB0034709	135.204	522.791	139.117	0	0	0	HMDB0014802	419.045	347.403	432.313	0	0	0	HMDB0014802	207.022	318.395	304.768	0	0	0	HMDB0014802	363.919	468.521	330.031	0	0	0
HMDB0002067	280.267	129.189	166.919	0	0	0	HMDB0001088	327.446	228.641	347.269	0	0	0	HMDB0030505	82.1016	0	5.59494	0	0	0	HMDB0034709	430.257	327.178	385.197	0	0	0	HMDB0034709	334.601	468.565	301.914	0	0	0	HMDB0034709	327.655	473.325	360.99	0	0	0
HMDB0015097	25.978	87.7627	40.3531	0	0	0	HMDB0033488	220.348	15.191	143.487	0	0	0	HMDB0036602	1688.64	1343.02	2050.1	0	0	0	HMDB0030505	33.9316	29.8121	19.5687	0	0	0	HMDB0030505	67.1905	163.566	180.74	0	0	0	HMDB0030505	179.817	458.148	520.38	0	0	0
HMDB0035475	105.108	184.399	114.829	0	0	0	HMDB0002067	256.048	237.585	247.625	0	0	0	HMDB0000054	71.2722	247.957	121.828	0	0	0	HMDB0036602	1718.7	95.913	1253.2	0	0	0	HMDB0036602	96.0058	1305.98	114.397	0	0	0	HMDB0036602	156.434	131.007	866.253	0	0	0
HMDB0030084	218.589	37.65	142.074	0	0	0	HMDB0015097	185.914	159.18	234.417	0	0	0	HMDB0001088	525.756	401.472	528.085	0	0	0	HMDB0000054	221.34	259.678	303.478	0	0	0	HMDB0000054	305.939	322.89	443.568	0	0	0	HMDB0000054	331.291	475.35	341.558	0	0	0
HMDB0030934	64.2015	112.939	48.5146	0	0	0	HMDB0035475	491.879	214.913	472.209	0	0	0	HMDB0033488	555.861	510.278	268.98	0	0	0	HMDB0001088	491.099	407.621	459.981	0	0	0	HMDB0001088	409.42	444.657	521.054	0	0	0	HMDB0001088	392.071	354.116	354.308	0	0	0
HMDB0028869	528.504	350.915	349.26	0	0	0	HMDB0030084	418.638	84.8116	352.108	0	0	0	HMDB0002067	200.294	305.607	356.545	0	0	0	HMDB0033488	468.5	292.22	354.873	0	0	0	HMDB0033488	435.59	421.562	326.815	0	0	0	HMDB0033488	467.429	228.202	403.79	0	0	0
HMDB0047157	186.421	158.544	88.3659	0	0	0	HMDB0030934	287.613	186.926	299.992	0	0	0	HMDB0015097	75.2396	241.09	104.181	0	0	0	HMDB0002067	323.619	302.03	366.79	0	0	0	HMDB0002067	295.893	190.526	418.941	0	0	0	HMDB0002067	345.234	339.628	398.198	0	0	0
HMDB0037970	126.53	240.965	130.336	0	0	0	HMDB0028869	360.875	482.696	384.579	0	0	0	HMDB0035475	239.181	450.533	313.39	0	0	0	HMDB0015097	139.181	235	293.398	0	0	0	HMDB0015097	186.634	246.11	257.67	0	0	0	HMDB0015097	317.85	468.908	284.333	0	0	0
HMDB0032129	151.566	142.291	70.8886	0	0	0	HMDB0047157	151.55	158.872	206.865	0	0	0	HMDB0030084	623.767	529.839	525.595	0	0	0	HMDB0035475	364.29	307.975	330.191	0	0	0	HMDB0035475	176.658	271.643	217.921	0	0	0	HMDB0035475	223.685	527.384	303.364	0	0	0
HMDB0032803	270.887	194.526	137.161	0	0	0	HMDB0037970	307.589	289.107	343.122	0	0	0	HMDB0030934	187.837	374.467	130.883	0	0	0	HMDB0030084	395.236	279.241	338.595	0	0	0	HMDB0030084	335.355	471.036	340.265	0	0	0	HMDB0030084	395.317	252.939	395.478	0	0	0
HMDB0003362	23.6295	22.3659	17.0573	0	0	0	HMDB0032129	177.016	87.5412	203.043	0	0	0	HMDB0028869	255.226	454.644	646.023	0	0	0	HMDB0030934	305.831	272.613	308.705	0	0	0	HMDB0030934	121.528	289.552	212.236	0	0	0	HMDB0030934	296.703	483.279	261.751	0	0	0
HMDB0030156	9.32247	24.6443	38.1719	0	0	0	HMDB0032803	5598.83	0	5463.94	0	0	0	HMDB0047157	244.512	472.456	110.109	0	0	0	HMDB0028869	600.343	772.607	460.58	0	0	0	HMDB0028869	397.112	527.969	428.211	0	0	0	HMDB0028869	235.296	471.2	326.213	0	0	0
HMDB0015255	0	0	2.02753	0	0	0	HMDB0003362	67.7677	24.6385	38.7389	0	0	0	HMDB0037970	365.101	371.245	317.148	0	0	0	HMDB0047157	245.815	299.258	267.367	0	0	0	HMDB0047157	375.85	307.759	333.565	0	0	0	HMDB0047157	392.721	202.431	430.692	0	0	0
HMDB0135733	136.352	151.094	179.975	0	0	0	HMDB0030156	87.0259	30.6849	26.5688	0	0	0	HMDB0032129	356.231	309.717	247.241	0	0	0	HMDB0037970	406.58	302.109	391.052	0	0	0	HMDB0037970	231.864	348.228	264.967	0	0	0	HMDB0037970	366.547	368.058	287.89	0	0	0
HMDB0013938	103.656	57.5529	67.3572	0	0	0	HMDB0015255	302.106	0	291.42	0	0	0	HMDB0032803	3023.98	3561.34	3410.42	0	0	0	HMDB0032129	320.602	307.833	253.888	0	0	0	HMDB0032129	296.75	299.8	317.077	0	0	0	HMDB0032129	297.195	309.737	401.737	0	0	0
HMDB0041441	34.1271	66.2508	148.293	0	0	0	HMDB0135733	227.353	161.641	95.6149	0	0	0	HMDB0003362	306.16	58.5707	108.941	0	0	0	HMDB0032803	4914.64	37.1414	2514.13	0	0	0	HMDB0032803	27.2522	2621.39	73.1597	0	0	0	HMDB0032803	57.9831	43.8012	888.879	0	0	0
HMDB0001162	246.538	167.117	165.905	0	0	0	HMDB0013938	161.976	115.85	185.482	0	0	0	HMDB0030156	102.233	19.4911	66.146	0	0	0	HMDB0003362	158.597	84.669	104.445	0	0	0	HMDB0003362	241.629	247.64	297.949	0	0	0	HMDB0003362	240.971	202.709	522.656	0	0	0
HMDB0001109	55.2933	36.9592	42.4261	0	0	0	HMDB0041441	120.346	171.708	44.3274	0	0	0	HMDB0015255	234.656	121.978	262.302	0	0	0	HMDB0030156	20.1757	70.8074	63.8272	0	0	0	HMDB0030156	37.7311	51.4195	184.819	0	0	0	HMDB0030156	70.1098	603.312	258.758	0	0	0
HMDB0060391	151.955	50.3007	76.3557	0	0	0	HMDB0001162	123.917	175.753	144.253	0	0	0	HMDB0135733	65.2353	483.993	253.585	0	0	0	HMDB0015255	360.011	326.753	91.605	0	0	0	HMDB0015255	179.363	0	66.2732	0	0	0	HMDB0015255	473.099	0	458.524	0	0	0
HMDB0013243	239.069	183.753	236.637	0	0	0	HMDB0001109	148.922	32.8026	108.724	0	0	0	HMDB0013938	91.5132	198.149	128.311	0	0	0	HMDB0135733	274.874	370.986	440.055	0	0	0	HMDB0135733	238.348	174.874	328.166	0	0	0	HMDB0135733	341.364	242.798	345.246	0	0	0
HMDB0015386	42.1608	87.3805	68.6922	0	0	0	HMDB0060391	90.6684	118.718	160.882	0	0	0	HMDB0041441	106.021	65.7363	89.5869	0	0	0	HMDB0013938	142.674	223.184	241.229	0	0	0	HMDB0013938	188.866	76.3661	383.834	0	0	0	HMDB0013938	269.601	291.821	356.451	0	0	0
HMDB0132365	2.25192	8.06072	7.26846	0	0	0	HMDB0013243	190.111	261.913	236.108	0	0	0	HMDB0001162	64.3189	113.937	69.0045	0	0	0	HMDB0041441	96.4131	93.1188	91.9014	0	0	0	HMDB0041441	93.1186	108.197	202.368	0	0	0	HMDB0041441	198.611	447.551	266.641	0	0	0
HMDB0015494	38.4158	53.2516	35.2418	0	0	0	HMDB0015386	13.8535	40.546	32.5523	0	0	0	HMDB0001109	313.365	230.569	136.457	0	0	0	HMDB0001162	176.107	215.076	186.589	0	0	0	HMDB0001162	277.456	215.732	265.941	0	0	0	HMDB0001162	320.428	150.806	416.107	0	0	0
HMDB0001846	470.73	201.656	278.142	0	0	0	HMDB0132365	58.4287	16.6669	47.8971	0	0	0	HMDB0060391	13.7126	265.563	78.5626	0	0	0	HMDB0001109	207.858	201.132	265.414	0	0	0	HMDB0001109	228.456	212.344	278.606	0	0	0	HMDB0001109	387.668	177.348	315.562	0	0	0
HMDB0001209	210.055	203.167	218.343	0	0	0	HMDB0015494	106.469	89.7332	72.0138	0	0	0	HMDB0029464	371.76	9.25818	0	0	0	0	HMDB0060391	200.666	331.371	273.986	0	0	0	HMDB0060391	158.758	159.555	209.359	0	0	0	HMDB0060391	174.683	547.97	156.08	0	0	0
HMDB0004220	124.294	61.6921	85.5353	0	0	0	HMDB0001846	325.951	307.759	401.961	0	0	0	HMDB0013243	31.7455	234.476	153.229	0	0	0	HMDB0029464	343.737	273.056	75.5065	0	0	0	HMDB0029464	163.809	6.50863	94.7126	0	0	0	HMDB0029464	452.661	0	422.142	0	0	0
HMDB0000305	50.7854	34.2239	29.0205	0	0	0	HMDB0001209	337.087	345.95	354.976	0	0	0	HMDB0015386	73.7703	42.4656	0	0	0	0	HMDB0013243	295.061	311.817	258.859	0	0	0	HMDB0013243	187.185	237.295	221.558	0	0	0	HMDB0013243	181.758	462.769	223.158	0	0	0
HMDB0010357	42.6713	12.2208	3.57739	0	0	0	HMDB0004220	351.481	136.444	229.739	0	0	0	HMDB0132365	35.2537	99.1387	32.4664	0	0	0	HMDB0015386	42.9489	526.715	72.5032	0	0	0	HMDB0015386	194.346	97.1374	348.847	0	0	0	HMDB0015386	92.7146	652.209	118.542	0	0	0
HMDB0001112	56.5408	145.253	43.2867	0	0	0	HMDB0000305	125.712	72.237	134.766	0	0	0	HMDB0015494	65.5605	113.324	86.0589	0	0	0	HMDB0132365	111.301	151.74	143.208	0	0	0	HMDB0132365	158.383	58.9668	181.481	0	0	0	HMDB0132365	230.793	370.229	254.222	0	0	0
HMDB0039813	253.85	69.4091	166.862	0	0	0	HMDB0010357	53.9591	55.3675	3.77759	0	0	0	HMDB0001846	77.9541	349.702	172.541	0	0	0	HMDB0015494	108.925	178.211	146.939	0	0	0	HMDB0015494	124.651	136.206	164.71	0	0	0	HMDB0015494	138.092	604.737	105.81	0	0	0
HMDB0028847	82.3987	89.9417	49.3063	0	0	0	HMDB0001112	207.77	167.214	217.82	0	0	0	HMDB0001209	439.551	335.533	395.766	0	0	0	HMDB0001846	229.261	233.765	205.301	0	0	0	HMDB0001846	255.358	223.268	315.291	0	0	0	HMDB0001846	273.355	260	314.75	0	0	0
HMDB0002163	6.67945	3.90659	22.4881	0	0	0	HMDB0029771	39.6736	0	0	0	0	0	HMDB0004220	236.328	469.087	173.518	0	0	0	HMDB0001209	290.279	323.31	365.785	0	0	0	HMDB0001209	312.553	349.214	306.379	0	0	0	HMDB0001209	240.844	233.101	371.67	0	0	0
HMDB0015702	190.127	110.572	103.466	0	0	0	HMDB0039813	136.988	129.588	236.218	0	0	0	HMDB0000305	56.0612	219.421	115.756	0	0	0	HMDB0004220	244.871	324.977	190.998	0	0	0	HMDB0004220	395.156	473.029	405.609	0	0	0	HMDB0004220	215.854	308.945	315.215	0	0	0
HMDB0003556	36.2108	7.65608	26.608	0	0	0	HMDB0028847	206.367	134.098	163.078	0	0	0	HMDB0010357	67.2431	50.4733	56.3219	0	0	0	HMDB0000305	266.336	362.067	247.078	0	0	0	HMDB0000305	187.717	235.29	232.184	0	0	0	HMDB0000305	262.111	306.286	246.219	0	0	0
HMDB0004950	215.344	53.9157	101.748	0	0	0	HMDB0002163	126.126	134.422	110.138	0	0	0	HMDB0001112	199.255	306.586	155.393	0	0	0	HMDB0010357	14.7539	129.709	130.943	0	0	0	HMDB0010357	190.864	176.448	253.28	0	0	0	HMDB0010357	212.52	331.57	269.968	0	0	0
HMDB0029512	66.7101	50.7999	24.7292	0	0	0	HMDB0015702	402.25	190.975	380.28	0	0	0	HMDB0029771	32.6512	0	0	0	0	0	HMDB0001112	254.971	218.17	290.324	0	0	0	HMDB0001112	125.252	227.355	170.567	0	0	0	HMDB0001112	253.368	357.533	201.246	0	0	0
HMDB0014969	108.682	73.9121	41.1925	0	0	0	HMDB0003556	147.711	26.2971	107.084	0	0	0	HMDB0039813	139.508	260.137	125.566	0	0	0	HMDB0029771	0	22.9514	13.4315	0	0	0	HMDB0029771	5.02224	0	111.417	0	0	0	HMDB0029771	30.1124	630.807	151.113	0	0	0
HMDB0013919	72.6841	45.2656	51.845	0	0	0	HMDB0004950	150.724	167.324	165.43	0	0	0	HMDB0028847	159.323	275.615	135.48	0	0	0	HMDB0039813	206.133	252.446	336.962	0	0	0	HMDB0039813	200.35	318.966	219.003	0	0	0	HMDB0039813	262.303	202.419	345.044	0	0	0
HMDB0031888	113.398	86.2308	148.271	0	0	0	HMDB0029512	111.299	37.7736	83.4625	0	0	0	HMDB0002163	41.3504	49.2096	81.3381	0	0	0	HMDB0028847	170.625	152.689	221.498	0	0	0	HMDB0028847	119.099	188.683	197.015	0	0	0	HMDB0028847	209.753	403.717	194.903	0	0	0
HMDB0000675	23.2417	0	0	0	0	0	HMDB0014969	306.214	0	273.839	0	0	0	HMDB0015702	562.323	459.167	530.311	0	0	0	HMDB0002163	231.096	273.911	107.499	0	0	0	HMDB0002163	231.915	82.5988	218.346	0	0	0	HMDB0002163	251.403	250.199	283.817	0	0	0
HMDB0014622	15.2829	5.51577	12.1536	0	0	0	HMDB0013919	659.024	43.4419	832.486	0	0	0	HMDB0003556	237.333	220.615	241.148	0	0	0	HMDB0015702	468.753	303.363	355.504	0	0	0	HMDB0015702	298.131	382.773	247.276	0	0	0	HMDB0015702	204.246	261.657	313.084	0	0	0
HMDB0054629	166.153	129.349	98.9634	0	0	0	HMDB0031888	320.802	114.782	324.677	0	0	0	HMDB0004950	299.341	380.928	412.292	0	0	0	HMDB0003556	216.209	118.915	205.562	0	0	0	HMDB0003556	196.269	181.045	152.904	0	0	0	HMDB0003556	310.231	185.33	274.972	0	0	0
HMDB0030495	49.8048	35.2332	20.0786	0	0	0	HMDB0031112	127.547	54.2966	188.595	0	0	0	HMDB0029512	130.16	235.483	201.875	0	0	0	HMDB0004950	376.993	406.33	320.58	0	0	0	HMDB0004950	334.289	289.904	284.822	0	0	0	HMDB0004950	229.781	304.004	234.79	0	0	0
HMDB0030109	153.278	35.3119	57.2278	0	0	0	HMDB0000675	67.5221	0	47.4398	0	0	0	HMDB0014969	255.813	153.575	292.518	0	0	0	HMDB0029512	288.079	311.976	286.998	0	0	0	HMDB0029512	173.511	215.428	205.785	0	0	0	HMDB0029512	191.005	303.236	251.291	0	0	0
HMDB0000148	139.614	168.561	60.8391	0	0	0	HMDB0014622	45.8797	37.6913	30.7771	0	0	0	HMDB0013919	846.331	674.004	859.156	0	0	0	HMDB0014969	237.564	188.418	228.323	0	0	0	HMDB0014969	266.67	202.51	182.898	0	0	0	HMDB0014969	289.122	218.843	236.032	0	0	0
HMDB0013224	51.3055	104.164	77.4641	0	0	0	HMDB0054629	223.444	69.5356	199.292	0	0	0	HMDB0031888	402.398	259.328	397.058	0	0	0	HMDB0013919	851.199	139.845	602.095	0	0	0	HMDB0013919	137.169	584.794	149.864	0	0	0	HMDB0013919	211.565	106.381	421.259	0	0	0
HMDB0038569	125.125	238.527	141.681	0	0	0	HMDB0030495	79.4427	42.4484	70.1322	0	0	0	HMDB0031112	21.1159	174.812	89.5169	0	0	0	HMDB0031888	372.634	258.802	279.238	0	0	0	HMDB0031888	330.652	321.026	194.394	0	0	0	HMDB0031888	272.637	253.822	197.076	0	0	0
HMDB0015037	0	0	16.8738	0	0	0	HMDB0030109	171.094	34.5978	111.293	0	0	0	HMDB0000675	197.405	200.942	85.8326	0	0	0	HMDB0031112	174.632	232.353	261.8	0	0	0	HMDB0031112	139.943	121.972	211.974	0	0	0	HMDB0031112	183.704	358.676	176.936	0	0	0
HMDB0013962	101.473	328.773	315.428	0	0	0	HMDB0000148	57.8179	219.218	167.083	0	0	0	HMDB0014622	169.884	82.0342	63.5475	0	0	0	HMDB0000675	165.173	152.621	220.378	0	0	0	HMDB0000675	162.406	171.1	232.642	0	0	0	HMDB0000675	286.656	150.207	264.128	0	0	0
HMDB0060506	102.208	15.1455	63.7116	0	0	0	HMDB0013224	57.5249	64.4174	43.4674	0	0	0	HMDB0054629	233.795	369.242	84.3828	0	0	0	HMDB0014622	120.641	92.3912	140.339	0	0	0	HMDB0014622	123.615	152.806	191.215	0	0	0	HMDB0014622	197.489	258.3	240.057	0	0	0
HMDB0007079	319.124	148.054	91.7245	0	0	0	HMDB0038569	48.6726	233.133	27.9903	0	0	0	HMDB0030495	41.3948	97.3459	69.0088	0	0	0	HMDB0054629	185.275	335.855	186.069	0	0	0	HMDB0054629	360.188	298.268	481.583	0	0	0	HMDB0054629	280.064	94.1587	317.18	0	0	0
HMDB0034058	40.3207	16.5761	13.4689	0	0	0	HMDB0015037	17.1005	0	0	0	0	0	HMDB0030109	362.139	338.801	169.787	0	0	0	HMDB0030495	82.1678	107.284	127.544	0	0	0	HMDB0030495	108.698	111.075	176.819	0	0	0	HMDB0030495	111.149	453.322	121.225	0	0	0
HMDB0006816	7.05244	2.75577	1.06338	0	0	0	HMDB0013962	60.856	151.725	178.641	0	0	0	HMDB0000148	84.5691	447.698	227.746	0	0	0	HMDB0030109	262.989	247.086	212.835	0	0	0	HMDB0030109	254.814	284.025	243.634	0	0	0	HMDB0030109	262.038	141.136	279.592	0	0	0
HMDB0033509	68.244	11.9094	24.8575	0	0	0	HMDB0060506	256.673	25.4881	196.813	0	0	0	HMDB0013224	50.0013	93.321	57.4662	0	0	0	HMDB0000148	185.216	136.4	545.032	0	0	0	HMDB0000148	275.031	128.37	81.5446	0	0	0	HMDB0000148	315.681	105.744	260.128	0	0	0
HMDB0032889	88.5632	175.717	290.97	0	0	0	HMDB0007079	159.244	117.993	252.918	0	0	0	HMDB0038569	347.765	13.3084	153.61	0	0	0	HMDB0013224	169.108	121.186	148.812	0	0	0	HMDB0013224	117.472	136.25	99.472	0	0	0	HMDB0013224	238.07	273.92	168.201	0	0	0
HMDB0002305	149.296	121.826	146.253	0	0	0	HMDB0034058	131.287	17.6247	96.1832	0	0	0	HMDB0015037	85.2448	13.5745	18.5028	0	0	0	HMDB0038569	305.975	148.409	190.465	0	0	0	HMDB0038569	202.351	76.9428	158.895	0	0	0	HMDB0038569	89.7205	285.801	301.291	0	0	0
HMDB0012111	24.0625	60.2793	38.0031	0	0	0	HMDB0006816	45.8249	0	76.028	0	0	0	HMDB0013962	109.223	85.3242	118.91	0	0	0	HMDB0015037	8.58877	37.9162	26.0795	0	0	0	HMDB0015037	23.5596	106.112	135.635	0	0	0	HMDB0015037	84.0556	478.501	105.732	0	0	0
HMDB0013647	75.0236	149.276	109.142	0	0	0	HMDB0033509	166.132	0	81.8769	0	0	0	HMDB0060506	387.91	344.672	203.626	0	0	0	HMDB0013962	0	803.029	398.496	0	0	0	HMDB0013962	69.2652	1.66578	101.208	0	0	0	HMDB0013962	194.917	470.379	0	0	0	0
HMDB0011737	87.8674	22.8613	48.0271	0	0	0	HMDB0032889	256.773	286.858	273.018	0	0	0	HMDB0007079	143.712	277.127	176.504	0	0	0	HMDB0060506	291.885	223.185	255.579	0	0	0	HMDB0060506	282.908	337.31	262.658	0	0	0	HMDB0060506	254.019	168.812	235.235	0	0	0
HMDB0031182	160.542	222.781	238.514	0	0	0	HMDB0002305	164.022	184.521	186.058	0	0	0	HMDB0034058	123.949	300.358	96.3067	0	0	0	HMDB0007079	343.62	376.116	259.53	0	0	0	HMDB0007079	323.715	324.553	189.954	0	0	0	HMDB0007079	268.14	53.9516	330.95	0	0	0
HMDB0028979	45.9624	172.807	115.681	0	0	0	HMDB0012111	185.067	87.7599	154.071	0	0	0	HMDB0006816	73.4671	142.49	42.7266	0	0	0	HMDB0034058	77.3598	273.72	185.045	0	0	0	HMDB0034058	237.741	112.182	228.941	0	0	0	HMDB0034058	247.578	196.628	207.772	0	0	0
HMDB0029677	182.317	138.285	122.62	0	0	0	HMDB0013647	242.239	123.703	250.725	0	0	0	HMDB0033509	295.12	315.831	142.802	0	0	0	HMDB0006816	160.472	240.59	115.18	0	0	0	HMDB0006816	331.422	379.555	331.136	0	0	0	HMDB0006816	265.603	80.7991	296.978	0	0	0
HMDB0005036	98.5267	114.21	51.2445	0	0	0	HMDB0011737	151.474	72.1313	207.029	0	0	0	HMDB0032889	438.184	0	57.0678	0	0	0	HMDB0033509	198.807	175.946	163.116	0	0	0	HMDB0033509	264.538	237.443	180.862	0	0	0	HMDB0033509	249.225	124.704	262.59	0	0	0
HMDB0028742	147.704	77.2711	94.3092	0	0	0	HMDB0001008	52.6963	69.2184	35.264	0	0	0	HMDB0002305	192.784	202.68	308.024	0	0	0	HMDB0032889	98.6379	124.937	222.949	0	0	0	HMDB0032889	351.292	356.726	357.65	0	0	0	HMDB0032889	334.444	284.166	15.5306	0	0	0
HMDB0004309	84.3441	197.252	158.819	0	0	0	HMDB0031182	114.533	215.835	144.859	0	0	0	HMDB0012111	266.972	121.781	248.566	0	0	0	HMDB0002305	201.214	209.073	268.447	0	0	0	HMDB0002305	178.905	134.117	212.978	0	0	0	HMDB0002305	212.453	256.05	165.048	0	0	0
HMDB0037999	38.4982	107.437	30.3558	0	0	0	HMDB0028979	295.4	215.213	281.216	0	0	0	HMDB0013647	243.931	245.639	249.06	0	0	0	HMDB0012111	168.178	99.8236	159.965	0	0	0	HMDB0012111	111.032	112.957	116.034	0	0	0	HMDB0012111	201.375	266.566	162.666	0	0	0
HMDB0000774	113.636	36.3391	58.7392	0	0	0	HMDB0029677	130.82	122.688	134.401	0	0	0	HMDB0011737	172.739	288.71	325.801	0	0	0	HMDB0013647	251.497	197.876	251.559	0	0	0	HMDB0013647	168.448	198.517	212.126	0	0	0	HMDB0013647	200.33	268.608	160.067	0	0	0
HMDB0029252	388.992	197.01	244.814	0	0	0	HMDB0005036	291.41	162.505	320.408	0	0	0	HMDB0001008	116.523	29.6203	74.2817	0	0	0	HMDB0011737	320.193	284.701	233.652	0	0	0	HMDB0011737	168.112	173.419	164.292	0	0	0	HMDB0011737	188.599	184.875	254.049	0	0	0
HMDB0041323	7.66013	5.93696	10.7008	0	0	0	HMDB0028742	252.47	130.147	221.003	0	0	0	HMDB0031182	214.778	123.471	173.022	0	0	0	HMDB0001008	64.1349	101.622	92.0046	0	0	0	HMDB0001008	172.791	106.139	210.418	0	0	0	HMDB0001008	204.79	217.043	201.524	0	0	0
HMDB0030423	81.9684	121.42	97.0935	0	0	0	HMDB0004309	145.515	234.24	144.991	0	0	0	HMDB0028979	187.967	226.469	246.39	0	0	0	HMDB0031182	138.649	157.414	124.13	0	0	0	HMDB0031182	133.854	140.468	201.076	0	0	0	HMDB0031182	311.676	125.69	184.329	0	0	0
HMDB0006502	98.7629	77.4487	62.7317	0	0	0	HMDB0037999	326.911	120.669	303.319	0	0	0	HMDB0029677	169.036	254.897	187.662	0	0	0	HMDB0028979	233.193	179.038	247.906	0	0	0	HMDB0028979	124.341	245.142	183.781	0	0	0	HMDB0028979	177.4	279.662	163.697	0	0	0
HMDB0000789	189.67	128.726	123.928	0	0	0	HMDB0000774	94.1248	56.5072	66.6179	0	0	0	HMDB0005036	192.287	398.128	160.698	0	0	0	HMDB0029677	223.786	263.439	271.173	0	0	0	HMDB0029677	350.69	368.746	277.722	0	0	0	HMDB0029677	249.097	281.801	234.025	0	0	0
HMDB0031906	44.3097	14.3811	8.97828	0	0	0	HMDB0029252	269.37	176.787	341.44	0	0	0	HMDB0028742	96.22	184.573	74.0719	0	0	0	HMDB0005036	270.385	237.022	283.439	0	0	0	HMDB0005036	139.764	212.339	144.584	0	0	0	HMDB0005036	200.144	240.536	169.337	0	0	0
HMDB0029873	116.755	149.162	87.8431	0	0	0	HMDB0041323	5083.63	9.83022	4583.35	0	0	0	HMDB0004309	214.694	122.347	126.773	0	0	0	HMDB0028742	167.42	202.593	176.043	0	0	0	HMDB0028742	167.915	221.057	160.513	0	0	0	HMDB0028742	178.099	215.075	213.84	0	0	0
HMDB0031990	113.12	99.1339	99.2928	0	0	0	HMDB0030423	136.824	155.814	72.7952	0	0	0	HMDB0037999	124.8	275.526	136.87	0	0	0	HMDB0004309	132.323	150.29	90.8592	0	0	0	HMDB0004309	186.612	171.523	198.841	0	0	0	HMDB0004309	170.996	242.226	193.458	0	0	0
HMDB0003967	148.581	98.5345	112.376	0	0	0	HMDB0006502	125.265	118.588	154.329	0	0	0	HMDB0000774	102.037	39.6505	49.9866	0	0	0	HMDB0037999	198.254	158.117	192.504	0	0	0	HMDB0037999	70.2311	145.299	138.034	0	0	0	HMDB0037999	103.572	353.715	148.163	0	0	0
HMDB0000133	128.165	66.4747	13.3589	0	0	0	HMDB0000789	218.116	144.404	235.674	0	0	0	HMDB0029252	23.0874	255.59	36.6699	0	0	0	HMDB0000774	38.3367	28.7158	49.8344	0	0	0	HMDB0000774	43.9406	61.9546	119.887	0	0	0	HMDB0000774	66.3976	454.721	80.9964	0	0	0
HMDB0060716	3.51785	18.2747	79.1208	0	0	0	HMDB0031906	66.9972	88.7958	142.752	0	0	0	HMDB0041323	3169.13	1614.01	4770.81	0	0	0	HMDB0029252	158.481	224.865	181.685	0	0	0	HMDB0029252	147.289	225.897	186.174	0	0	0	HMDB0029252	213.026	137.234	248.962	0	0	0
HMDB0001202	16.131	14.1937	27.7488	0	0	0	HMDB0029873	127.352	125.871	129.031	0	0	0	HMDB0030423	105.948	46.0824	217.397	0	0	0	HMDB0041323	4393.09	25.7007	1547.82	0	0	0	HMDB0041323	24.2527	1432.03	34.4466	0	0	0	HMDB0041323	41.3538	53.161	504.536	0	0	0
HMDB0006228	169.364	251.99	111.803	0	0	0	HMDB0031990	315.381	238.348	331.965	0	0	0	HMDB0006502	82.1782	172.453	109.939	0	0	0	HMDB0030423	94.2744	211.553	207.068	0	0	0	HMDB0030423	184.764	131.968	221.009	0	0	0	HMDB0030423	231.961	233.942	128.73	0	0	0
HMDB0029237	31.2759	54.9332	14.2831	0	0	0	HMDB0003967	159.611	124.532	161.694	0	0	0	HMDB0000789	109.487	170.948	72.5244	0	0	0	HMDB0006502	163.334	250.505	181.825	0	0	0	HMDB0006502	191.773	34.1268	296.729	0	0	0	HMDB0006502	137.653	227.587	226.242	0	0	0
HMDB0014736	579.151	271.129	253.759	0	0	0	HMDB0000133	99.4854	94.9561	73.0643	0	0	0	HMDB0031906	0	64.526	17.1997	0	0	0	HMDB0000789	187.532	164.57	165.25	0	0	0	HMDB0000789	192.913	205.531	141.476	0	0	0	HMDB0000789	215.754	156.965	209.692	0	0	0
HMDB0061044	131.677	53.995	81.528	0	0	0	HMDB0060716	91.3431	0	84.4468	0	0	0	HMDB0029873	389.868	311.564	210.13	0	0	0	HMDB0031906	99.8415	279.935	138.137	0	0	0	HMDB0031906	169.755	2.39063	280.633	0	0	0	HMDB0031906	98.8363	197.835	282.47	0	0	0
HMDB0013336	223.866	109.729	116.79	0	0	0	HMDB0001202	71.6207	40.9853	84.5969	0	0	0	HMDB0031990	226.555	619.526	336.129	0	0	0	HMDB0029873	147.228	161.254	208.619	0	0	0	HMDB0029873	181.329	326.493	158.799	0	0	0	HMDB0029873	208.807	167.275	198.244	0	0	0
HMDB0033506	26.561	3.82277	19.2167	0	0	0	HMDB0006228	290.142	67.444	265.214	0	0	0	HMDB0003967	255.212	376.975	386.954	0	0	0	HMDB0031990	370.873	496.374	434.712	0	0	0	HMDB0031990	358.15	455.77	494.527	0	0	0	HMDB0031990	320.668	733.368	458.103	0	0	0
HMDB0036558	155.139	61.4422	115.959	0	0	0	HMDB0029237	136.256	117.168	128.477	0	0	0	HMDB0000133	368.979	281.181	67.1438	0	0	0	HMDB0003967	329.434	313.668	253.869	0	0	0	HMDB0003967	284.471	345.926	255.313	0	0	0	HMDB0003967	174.958	221.435	172.016	0	0	0
HMDB0010389	19.8898	59.3983	5.56348	0	0	0	HMDB0014736	277.58	301.385	278.437	0	0	0	HMDB0060716	73.4088	112.298	54.5209	0	0	0	HMDB0000133	99.9299	192.027	87.8968	0	0	0	HMDB0000133	178.629	188.828	231.08	0	0	0	HMDB0000133	226.734	101.09	239.226	0	0	0
HMDB0040862	48.0512	32.1218	15.7986	0	0	0	HMDB0061044	62.6717	87.5195	87.3842	0	0	0	HMDB0001202	110.95	228.017	68.9246	0	0	0	HMDB0060716	79.7011	108.13	160.178	0	0	0	HMDB0060716	135.445	77.1614	242.086	0	0	0	HMDB0060716	144.22	290.486	132.303	0	0	0
HMDB0013924	56.7247	43.9337	64.4076	0	0	0	HMDB0013336	191.081	67.608	159.128	0	0	0	HMDB0029027	307.372	0	0	0	0	0	HMDB0001202	206.311	170.778	222.681	0	0	0	HMDB0001202	141.45	153.163	136.607	0	0	0	HMDB0001202	179.822	238.183	146.83	0	0	0
HMDB0011626	33.1536	31.8257	70.599	0	0	0	HMDB0033506	106.972	27.8774	38.4699	0	0	0	HMDB0006228	118.795	148.417	195.731	0	0	0	HMDB0029027	186.016	223.918	80.0742	0	0	0	HMDB0029027	140.403	0	69.1066	0	0	0	HMDB0029027	258.458	0	303.749	0	0	0
HMDB0002277	37.0766	9.59969	9.74315	0	0	0	HMDB0036558	203.172	173.925	198.809	0	0	0	HMDB0029237	106.866	152.067	59.9763	0	0	0	HMDB0006228	173.529	206.532	143.103	0	0	0	HMDB0006228	257.755	269.491	90.9276	0	0	0	HMDB0006228	256.489	51.2615	253.08	0	0	0
HMDB0000623	27.1109	9.99894	3.66606	0	0	0	HMDB0010389	81.8483	2.54062	61.403	0	0	0	HMDB0014736	13.9859	281.692	110.367	0	0	0	HMDB0029237	128.673	139.12	187.992	0	0	0	HMDB0029237	80.0319	151.455	118.569	0	0	0	HMDB0029237	176.246	272.514	109.009	0	0	0
HMDB0014809	124.958	20.0468	55.9657	0	0	0	HMDB0040862	74.3615	61.8729	39.0191	0	0	0	HMDB0061044	81.6872	290.123	125.443	0	0	0	HMDB0014736	199.427	218.907	263.123	0	0	0	HMDB0014736	183.67	290.164	162.974	0	0	0	HMDB0014736	166.589	229.357	152.297	0	0	0
HMDB0060226	164.241	142.077	215.342	0	0	0	HMDB0013924	130.551	67.8376	130.31	0	0	0	HMDB0013336	84.3094	95.2703	120.093	0	0	0	HMDB0061044	136.485	186.58	220.272	0	0	0	HMDB0061044	162.257	172.51	157.361	0	0	0	HMDB0061044	171.353	208.952	153.82	0	0	0
HMDB0014570	411.351	242.667	274.805	0	0	0	HMDB0011626	99.095	117.991	86.3487	0	0	0	HMDB0033506	42.9027	108.67	31.526	0	0	0	HMDB0013336	95.0091	200.775	111.879	0	0	0	HMDB0013336	241.88	186.22	134.597	0	0	0	HMDB0013336	230.296	94.2694	205.299	0	0	0
HMDB0014846	0	2.6457	0	0	0	0	HMDB0002277	25.5284	51.3457	17.504	0	0	0	HMDB0036558	83.3526	194.958	153.401	0	0	0	HMDB0033506	58.7846	135.217	112.936	0	0	0	HMDB0033506	85.3961	130.985	173.949	0	0	0	HMDB0033506	98.9419	300.618	129.365	0	0	0
HMDB0030134	16.2283	30.0292	44.9218	0	0	0	HMDB0000623	35.5852	19.9173	0	0	0	0	HMDB0010389	48.1785	4.70619	45.7944	0	0	0	HMDB0036558	132.42	172.907	162.664	0	0	0	HMDB0036558	145.81	111.475	178.452	0	0	0	HMDB0036558	163.973	174.346	188.303	0	0	0
HMDB0015303	85.8936	31.8626	51.8398	0	0	0	HMDB0014809	205.197	18.915	170.657	0	0	0	HMDB0040862	84.2958	178.846	40.2711	0	0	0	HMDB0010389	64.4474	231.136	24.6079	0	0	0	HMDB0010389	83.4197	116.534	145.745	0	0	0	HMDB0010389	37.856	370.607	115.368	0	0	0
HMDB0015691	46.3651	13.9633	2.5033	0	0	0	HMDB0060226	140.029	110.406	144.945	0	0	0	HMDB0013924	116.929	285.757	170.925	0	0	0	HMDB0040862	74.0102	138.935	108.882	0	0	0	HMDB0040862	152.217	71.1965	175.148	0	0	0	HMDB0040862	121.081	214.504	187.85	0	0	0
HMDB0014322	74.7996	103.626	45.3927	0	0	0	HMDB0014570	217.371	257.976	229.446	0	0	0	HMDB0011626	24.2513	1.55371	100.195	0	0	0	HMDB0013924	284.525	159.894	216.194	0	0	0	HMDB0013924	184.015	339.679	150.02	0	0	0	HMDB0013924	202.805	123.488	194.033	0	0	0
HMDB0000222	36.4961	38.2109	31.6045	0	0	0	HMDB0014846	30.0985	12.1174	15.0597	0	0	0	HMDB0002277	3.08345	33.4737	20.5948	0	0	0	HMDB0011626	94.0677	74.2082	119.709	0	0	0	HMDB0011626	60.1414	39.4351	90.5272	0	0	0	HMDB0011626	92.5766	302.593	122.919	0	0	0
HMDB0038482	66.7269	22.7271	46.6349	0	0	0	HMDB0030134	67.4459	12.3918	39.8427	0	0	0	HMDB0000623	14.7584	0	0	0	0	0	HMDB0002277	138.084	60.8083	63.0835	0	0	0	HMDB0002277	71.2044	62.9599	90.5654	0	0	0	HMDB0002277	141.907	281.748	92.673	0	0	0
HMDB0014451	20.349	1.51752	10.0435	0	0	0	HMDB0015303	131.421	75.1239	106.919	0	0	0	HMDB0014809	314.071	231.078	185.559	0	0	0	HMDB0000623	5.17928	2.54271	55.8089	0	0	0	HMDB0000623	10.5407	0	0	0	0	0	HMDB0000623	284.149	228.697	1.44604	0	0	0
HMDB0001961	165.069	105.377	176.149	0	0	0	HMDB0015691	54.7256	35.5719	69.4407	0	0	0	HMDB0060226	130.764	2.8666	0	0	0	0	HMDB0014809	261.655	172.507	180.399	0	0	0	HMDB0014809	213.232	291.165	166.26	0	0	0	HMDB0014809	195.621	108.586	200.22	0	0	0
HMDB0035978	0	3.76633	22.0286	0	0	0	HMDB0014322	74.676	77.7923	186.448	0	0	0	HMDB0014570	43.6236	197.758	59.3971	0	0	0	HMDB0060226	37.3788	40.8763	24.2512	0	0	0	HMDB0060226	78.6223	137.295	172.552	0	0	0	HMDB0060226	161.768	143.88	197.325	0	0	0
HMDB0126678	9.87274	3.05607	0	0	0	0	HMDB0000222	44.0706	53.4745	54.3471	0	0	0	HMDB0014846	106.073	58.6175	20.6826	0	0	0	HMDB0014570	116.575	139.702	128.841	0	0	0	HMDB0014570	192.62	227.575	202.139	0	0	0	HMDB0014570	160.539	158.783	182.425	0	0	0
HMDB0014379	315.653	285.938	199.746	0	0	0	HMDB0038482	118.272	81.9148	98.5445	0	0	0	HMDB0030134	58.6237	135.66	101.166	0	0	0	HMDB0014846	15.9775	21.269	23.654	0	0	0	HMDB0014846	72.1235	57.6108	117.322	0	0	0	HMDB0014846	87.673	119.509	291.461	0	0	0
HMDB0006941	80.5018	109.272	74.8084	0	0	0	HMDB0014451	103.775	14.2835	99.7528	0	0	0	HMDB0015303	60.6021	155.007	96.3286	0	0	0	HMDB0030134	176.438	192.675	151.374	0	0	0	HMDB0030134	99.6385	146.933	110.528	0	0	0	HMDB0030134	106.064	223.646	162.985	0	0	0
HMDB0014915	128.708	93.5846	91.3097	0	0	0	HMDB0001961	214.359	101.219	159.933	0	0	0	HMDB0015691	29.5797	301.412	22.8705	0	0	0	HMDB0015303	128.501	140.079	145.215	0	0	0	HMDB0015303	112.509	141.235	151.363	0	0	0	HMDB0015303	154.56	167.69	167.756	0	0	0
HMDB0061144	65.7746	38.936	58.8817	0	0	0	HMDB0035978	12.0467	1.16329	0	0	0	0	HMDB0014322	45.9634	130.104	72.2498	0	0	0	HMDB0015691	155.188	208.095	236.6	0	0	0	HMDB0015691	184.083	249.329	223.195	0	0	0	HMDB0015691	164.814	175.534	146.538	0	0	0
HMDB0029050	92.5342	115.146	76.081	0	0	0	HMDB0126678	31.339	0	11.5736	0	0	0	HMDB0000222	84.7423	82.4246	149.882	0	0	0	HMDB0014322	96.9807	104.485	96.6881	0	0	0	HMDB0014322	107.371	130.899	114.01	0	0	0	HMDB0014322	179.414	169.926	137.051	0	0	0
HMDB0001139	4.1362	0	1.57793	0	0	0	HMDB0014379	254.857	217.265	366.506	0	0	0	HMDB0038482	72.6447	61.1073	46.5364	0	0	0	HMDB0000222	218.074	243.76	170.997	0	0	0	HMDB0000222	190.578	118.675	211.992	0	0	0	HMDB0000222	133.338	168.025	181.432	0	0	0
HMDB0014731	31.0913	40.2195	30.1418	0	0	0	HMDB0029809	14.087	5.71729	8.97025	0	0	0	HMDB0014451	190.899	326.273	138.314	0	0	0	HMDB0038482	33.6885	63.8966	150.121	0	0	0	HMDB0038482	47.8036	145.371	97.2336	0	0	0	HMDB0038482	119.633	263.547	97.7543	0	0	0
HMDB0005412	0	20.3926	0	0	0	0	HMDB0006941	194.389	146.173	194.88	0	0	0	HMDB0001961	133.705	115.291	158.972	0	0	0	HMDB0014451	273.056	200.563	217.72	0	0	0	HMDB0014451	148.018	252.955	131.3	0	0	0	HMDB0014451	151.229	160.829	162.873	0	0	0
HMDB0036317	79.7861	81.9878	61.278	0	0	0	HMDB0014915	88.3954	100.803	86.7677	0	0	0	HMDB0035978	185.986	8.60779	62.8718	0	0	0	HMDB0001961	155.901	141.611	123.53	0	0	0	HMDB0001961	189.038	64.6978	229.108	0	0	0	HMDB0001961	124.341	443.715	107.948	0	0	0
HMDB0014968	88.8405	66.3015	44.6294	0	0	0	HMDB0032877	120.22	40.3445	121.518	0	0	0	HMDB0126678	13.3564	102.814	53.5657	0	0	0	HMDB0035978	0	29.1969	70.738	0	0	0	HMDB0035978	51.83	84.8897	136.274	0	0	0	HMDB0035978	66.7769	304.778	100.507	0	0	0
HMDB0036264	24.48	6.03302	0	0	0	0	HMDB0061144	16.2954	27.2342	24.6133	0	0	0	HMDB0014379	180.395	146.35	122.106	0	0	0	HMDB0126678	127.443	200.986	121.855	0	0	0	HMDB0126678	58.1639	104.578	86.5943	0	0	0	HMDB0126678	66.9014	257.37	147.513	0	0	0
HMDB0059603	85.6574	19.2544	44.099	0	0	0	HMDB0029050	141.076	136.713	130.373	0	0	0	HMDB0041890	0	5.7375	0	0	0	0	HMDB0014379	142.968	175.076	174.253	0	0	0	HMDB0014379	123.022	138.454	149.265	0	0	0	HMDB0014379	133.116	352.857	58.8934	0	0	0
HMDB0031695	571.434	364.177	285.085	0	0	0	HMDB0001139	25.3907	15.2835	30.7921	0	0	0	HMDB0029809	13.6502	45.4653	31.1028	0	0	0	HMDB0041890	30.3333	40.765	14.8745	0	0	0	HMDB0041890	79.0887	20.6506	106.99	0	0	0	HMDB0041890	113.95	230.591	122.748	0	0	0
HMDB0014646	169.336	93.3302	113.81	0	0	0	HMDB0014731	71.5937	63.8777	56.7767	0	0	0	HMDB0006941	130.759	173.83	142.022	0	0	0	HMDB0029809	42.9622	75.9945	66.2537	0	0	0	HMDB0029809	38.1207	48.4458	74.6562	0	0	0	HMDB0029809	84.5201	254.17	127.376	0	0	0
HMDB0005814	67.9244	65.5506	41.129	0	0	0	HMDB0036317	117.697	58.9116	67.6644	0	0	0	HMDB0014915	24.2986	112.96	38.7352	0	0	0	HMDB0006941	156.342	155.666	141.801	0	0	0	HMDB0006941	118.3	122.39	136.276	0	0	0	HMDB0006941	123.408	203.612	132.19	0	0	0
HMDB0000444	67.8469	78.395	52.4459	0	0	0	HMDB0014968	130.714	104.113	158.351	0	0	0	HMDB0032877	28.1384	107.619	0	0	0	0	HMDB0014915	88.1632	127.214	88.4003	0	0	0	HMDB0014915	136.532	94.1949	190.444	0	0	0	HMDB0014915	119.565	216.767	121.134	0	0	0
HMDB0033909	16.1336	19.1428	4.30732	0	0	0	HMDB0036264	27.1714	0	27.1683	0	0	0	HMDB0061144	2.52917	27.5313	11.1943	0	0	0	HMDB0032877	63.8202	70.4636	102.716	0	0	0	HMDB0032877	0	101.098	45.261	0	0	0	HMDB0032877	82.757	331.994	42.3739	0	0	0
HMDB0134116	27.6979	94.3329	63.0668	0	0	0	HMDB0059603	98.4804	90.6809	141.783	0	0	0	HMDB0029050	200.411	164.169	135.449	0	0	0	HMDB0061144	53.6972	81.4237	90.0541	0	0	0	HMDB0061144	168.118	127.009	239.177	0	0	0	HMDB0061144	129.302	127.5	199.992	0	0	0
HMDB0032669	157.201	300.983	166.585	0	0	0	HMDB0031695	408.026	439.104	533.498	0	0	0	HMDB0001139	25.2779	74.0799	33.1998	0	0	0	HMDB0029050	130.605	161.593	171.282	0	0	0	HMDB0029050	160.379	152.288	173.779	0	0	0	HMDB0029050	153.162	143.877	153.075	0	0	0
HMDB0029400	187.492	110.653	153.332	0	0	0	HMDB0014646	122.978	124.206	110.862	0	0	0	HMDB0014731	35.9676	96.7957	69.2077	0	0	0	HMDB0001139	81.0745	105.603	92.7218	0	0	0	HMDB0001139	126.844	105.113	138.183	0	0	0	HMDB0001139	139.825	167.645	138.575	0	0	0
HMDB0000764	111.268	126.727	87.5552	0	0	0	HMDB0005814	85.5235	194.231	3.79185	0	0	0	HMDB0005412	115.941	119.056	0	0	0	0	HMDB0014731	79.7371	148.986	107.655	0	0	0	HMDB0014731	101.93	100.948	132.964	0	0	0	HMDB0014731	110.966	245.848	86.6477	0	0	0
HMDB0000296	78.7572	136.017	109.586	0	0	0	HMDB0000444	73.777	72.5974	86.3841	0	0	0	HMDB0036317	49.547	66.1724	107.549	0	0	0	HMDB0005412	0	232.581	104.365	0	0	0	HMDB0005412	65.0849	15.3793	421.765	0	0	0	HMDB0005412	80.3852	474.444	49.3029	0	0	0
HMDB0000722	163.924	69.374	87.4623	0	0	0	HMDB0033909	65.9571	61.9719	76.6771	0	0	0	HMDB0014968	79.8708	230.98	90.5741	0	0	0	HMDB0036317	71.192	123.737	166.347	0	0	0	HMDB0036317	160.516	68.9586	163.693	0	0	0	HMDB0036317	166.707	98.652	175.611	0	0	0
HMDB0015520	11.202	69.3361	17.9328	0	0	0	HMDB0134116	189.046	100.951	167.601	0	0	0	HMDB0036264	236.003	300.425	79.3735	0	0	0	HMDB0014968	144.42	175.6	168.899	0	0	0	HMDB0014968	105.599	153.212	100.857	0	0	0	HMDB0014968	135.403	155.834	148.584	0	0	0
HMDB0014021	173.179	114.637	97.9875	0	0	0	HMDB0032669	364.054	81.0542	313.695	0	0	0	HMDB0059603	70.6541	154.791	93.0447	0	0	0	HMDB0036264	89.7476	94.0609	200.5	0	0	0	HMDB0036264	190.106	240.837	114.024	0	0	0	HMDB0036264	278.279	91.8617	65.3169	0	0	0
HMDB0030355	26.0769	47.1697	57.9128	0	0	0	HMDB0029400	146.144	133.686	117.105	0	0	0	HMDB0031695	261.326	390.1	230.273	0	0	0	HMDB0059603	99.8074	156.821	111.222	0	0	0	HMDB0059603	116.595	78.254	114.487	0	0	0	HMDB0059603	124.01	127.813	182.135	0	0	0
HMDB0001199	137.915	170.65	142.208	0	0	0	HMDB0000764	222.969	182.626	156.51	0	0	0	HMDB0014646	5.41656	259.136	66.7398	0	0	0	HMDB0031695	177.287	225.133	234.254	0	0	0	HMDB0031695	198.126	238.541	179.849	0	0	0	HMDB0031695	122.036	162.153	147.39	0	0	0
HMDB0013124	395.716	56.9726	63.587	0	0	0	HMDB0000296	159.128	146.085	186.676	0	0	0	HMDB0005814	23.8331	30.0428	20.426	0	0	0	HMDB0014646	152.726	181.89	172.797	0	0	0	HMDB0014646	61.771	68.6642	146.919	0	0	0	HMDB0014646	96.3472	203.473	127.217	0	0	0
HMDB0014514	0	0	0	58.047	11.9531	199.129	HMDB0000722	175.308	45.4941	141.627	0	0	0	HMDB0000444	184.421	128.099	163.486	0	0	0	HMDB0005814	49.6057	80.4358	57.3535	0	0	0	HMDB0005814	142.755	88.4707	140.421	0	0	0	HMDB0005814	160.339	79.3574	186.198	0	0	0
HMDB0028887	35.1228	60.25	58.5108	0	0	0	HMDB0015520	68.5254	13.4586	29.8569	0	0	0	HMDB0033909	104.006	63.3187	43.255	0	0	0	HMDB0000444	122.021	114.622	125.644	0	0	0	HMDB0000444	146.213	119.143	128.042	0	0	0	HMDB0000444	155.781	139.269	130.441	0	0	0
HMDB0012560	167.982	120.037	64.6508	0	0	0	HMDB0014021	135.667	132.152	165.583	0	0	0	HMDB0134116	137.671	161.485	161.452	0	0	0	HMDB0033909	71.2129	104.496	102.195	0	0	0	HMDB0033909	59.1102	26.6936	81.8685	0	0	0	HMDB0033909	124.078	171.379	128.844	0	0	0
HMDB0059960	143.111	65.3975	56.1896	0	0	0	HMDB0030355	67.8051	102.078	57.9068	0	0	0	HMDB0032669	158.556	136.083	129.47	0	0	0	HMDB0134116	123.488	93.2544	148.687	0	0	0	HMDB0134116	70.3808	137.81	100.274	0	0	0	HMDB0134116	117.645	180.537	124.502	0	0	0
HMDB0038388	32.472	129.191	60.0088	0	0	0	HMDB0001199	125.98	152.501	136.381	0	0	0	HMDB0029400	244.925	166.936	232.628	0	0	0	HMDB0032669	90.2151	201.124	79.7004	0	0	0	HMDB0032669	186.277	225.574	52.2698	0	0	0	HMDB0032669	197.912	37.6493	182.611	0	0	0
HMDB0013126	1.6857	4.20349	27.7901	0	0	0	HMDB0013124	59.7698	249.904	80.3234	0	0	0	HMDB0000764	63.9514	153.133	98.8262	0	0	0	HMDB0029400	144.843	153.696	147.413	0	0	0	HMDB0029400	149.423	171.387	166.169	0	0	0	HMDB0029400	121.45	198.38	98.2316	0	0	0
HMDB0035942	131.565	127.958	51.2125	0	0	0	HMDB0014514	0	0	0	58.047	11.9531	199.129	HMDB0000296	127.718	133.424	175.398	0	0	0	HMDB0000764	88.7564	142.889	120.49	0	0	0	HMDB0000764	111.367	149.661	146.468	0	0	0	HMDB0000764	86.0626	215.522	113.695	0	0	0
HMDB0133024	269.421	127.16	165.947	0	0	0	HMDB0028887	79.1042	23.2164	34.6856	0	0	0	HMDB0000722	62.2368	75.4802	100.936	0	0	0	HMDB0000296	141.897	128.55	145.235	0	0	0	HMDB0000296	109.211	153.047	124.739	0	0	0	HMDB0000296	157.555	143.975	110.059	0	0	0
HMDB0006347	22.7563	0.115326	0	0	0	0	HMDB0012560	224.728	154.186	150.559	0	0	0	HMDB0015520	15.6981	32.4836	15.9293	0	0	0	HMDB0000722	70.9157	150.243	75.9987	0	0	0	HMDB0000722	182.628	134.759	106.362	0	0	0	HMDB0000722	175.028	76.6425	159.558	0	0	0
HMDB0001939	18.8348	2.46454	0	0	0	0	HMDB0059960	105.696	29.4473	92.7745	0	0	0	HMDB0014021	38.6488	114.731	100.893	0	0	0	HMDB0015520	29.298	49.2505	40.4709	0	0	0	HMDB0015520	38.8763	31.8983	40.2556	0	0	0	HMDB0015520	62.951	294.769	52.5272	0	0	0
HMDB0000995	80.3585	205.971	169.443	0	0	0	HMDB0038388	86.7735	105.076	5.76242	0	0	0	HMDB0030355	1.69357	0	45.5451	0	0	0	HMDB0014021	104.675	121.926	124.831	0	0	0	HMDB0014021	134.798	132.433	127.09	0	0	0	HMDB0014021	137.593	107.73	160.884	0	0	0
HMDB0031660	5.69896	23.7985	10.465	0	0	0	HMDB0013126	86.2839	37.8691	63.736	0	0	0	HMDB0001199	259.995	156.434	205.242	0	0	0	HMDB0030355	80.3559	32.3773	66.3062	0	0	0	HMDB0030355	36.4512	10.8974	69.9015	0	0	0	HMDB0030355	61.7814	229.227	115.086	0	0	0
HMDB0014045	89.6752	107.138	85.048	0	0	0	HMDB0035942	91.0894	5.3238	89.482	0	0	0	HMDB0013124	19.515	141.031	1.53885	0	0	0	HMDB0001199	145.263	176.378	140.068	0	0	0	HMDB0001199	159.727	147.35	162.688	0	0	0	HMDB0001199	158.532	126.147	119.335	0	0	0
HMDB0014614	24.8897	102.593	66.6606	0	0	0	HMDB0133024	169.182	167.658	148.964	0	0	0	HMDB0014514	72.4145	56.7145	17.8877	0	0	0	HMDB0013124	44.7123	65.4494	103.835	0	0	0	HMDB0013124	33.0475	159.174	35.6804	0	0	0	HMDB0013124	51.6967	253.924	94.4014	0	0	0
HMDB0030770	68.6372	89.1269	76.0819	0	0	0	HMDB0033006	1.45946	3.4024	20.1514	0	0	0	HMDB0028887	37.76	124.484	64.0218	0	0	0	HMDB0014514	54.5757	49.2672	76.6911	0	0	0	HMDB0014514	63.109	73.9099	140.998	0	0	0	HMDB0014514	93.3414	171.485	133.514	0	0	0
HMDB0002220	70.4818	90.3645	65.9036	0	0	0	HMDB0006347	22.6934	42.3896	70.9708	0	0	0	HMDB0012560	117.239	94.0811	165.73	0	0	0	HMDB0028887	89.2649	138.004	160.439	0	0	0	HMDB0028887	75.999	54.1426	112.971	0	0	0	HMDB0028887	124.792	153.608	119.835	0	0	0
HMDB0029339	115.604	58.5752	55.0008	0	0	0	HMDB0001939	13.266	29.1935	5.13218	0	0	0	HMDB0059960	347.662	290.876	120.081	0	0	0	HMDB0012560	108.933	209.847	116.36	0	0	0	HMDB0012560	216.041	194.875	116.933	0	0	0	HMDB0012560	180.34	90.4489	125.826	0	0	0
HMDB0029488	39.0571	12.5775	22.5629	0	0	0	HMDB0000995	51.735	94.7538	36.0336	0	0	0	HMDB0038388	41.876	9.9835	98.9592	0	0	0	HMDB0059960	159.532	120.875	143.238	0	0	0	HMDB0059960	198.85	235.678	128.05	0	0	0	HMDB0059960	165.729	69.3287	161.315	0	0	0
HMDB0029330	6.53663	0	0	0	0	0	HMDB0031660	57.3182	61.8828	26.7906	0	0	0	HMDB0013126	24.2149	81.2352	51.3926	0	0	0	HMDB0038388	24.279	130.246	147.613	0	0	0	HMDB0038388	113.921	49.2111	157.586	0	0	0	HMDB0038388	140.244	196.196	52.7977	0	0	0
HMDB0002071	8.54095	0	0	0	0	0	HMDB0014045	103.92	132.134	209.458	0	0	0	HMDB0035942	0	184.71	7.30388	0	0	0	HMDB0013126	43.2945	113.962	79.4734	0	0	0	HMDB0013126	29.5832	54.5624	60.4975	0	0	0	HMDB0013126	124.638	167.93	96.3652	0	0	0
HMDB0010395	6.93733	23.3517	18.4894	0	0	0	HMDB0014614	184.809	138.338	213.57	0	0	0	HMDB0133024	16.7028	167.515	92.9619	0	0	0	HMDB0035942	117.83	108.081	187.181	0	0	0	HMDB0035942	125.519	168.94	142.306	0	0	0	HMDB0035942	112.002	140.996	134.838	0	0	0
HMDB0001518	146.074	68.5475	42.7729	0	0	0	HMDB0030770	101.685	114.411	97.7692	0	0	0	HMDB0033006	11.4956	82.6191	24.4112	0	0	0	HMDB0133024	137.187	180.232	125.205	0	0	0	HMDB0133024	123.283	133.493	152.666	0	0	0	HMDB0133024	135.33	128.256	123.548	0	0	0
HMDB0037515	233.077	153.778	105.231	0	0	0	HMDB0013863	4486.99	4504.53	4366.66	11289.2	7936.17	6344.75	HMDB0006347	1.66737	48.8432	0	0	0	0	HMDB0033006	41.7992	54.25	55.6639	0	0	0	HMDB0033006	49.9267	52.0134	84.3036	0	0	0	HMDB0033006	96.4263	142.274	148.024	0	0	0
HMDB0030657	201.972	87.97	115.389	0	0	0	HMDB0002220	110.855	90.9662	112.034	0	0	0	HMDB0001939	45.7521	54.6279	17.9012	0	0	0	HMDB0006347	50.3269	177.424	69.5335	0	0	0	HMDB0006347	146.165	10.0574	155.455	0	0	0	HMDB0006347	59.5011	123.434	202.98	0	0	0
HMDB0030254	145.749	92.0663	81.4327	0	0	0	HMDB0029339	156.482	92.7045	144.416	0	0	0	HMDB0000995	116.53	34.187	238.921	0	0	0	HMDB0001939	254.876	371.335	75.7266	0	0	0	HMDB0001939	224.671	208.532	162.373	0	0	0	HMDB0001939	175.952	137.808	72.1076	0	0	0
HMDB0002057	96.5943	138.319	61.5993	0	0	0	HMDB0029488	89.8633	53.823	65.3676	0	0	0	HMDB0031660	6.22045	27.6132	14.957	0	0	0	HMDB0000995	509.117	392.144	225.635	0	0	0	HMDB0000995	192.762	47.02	228.867	0	0	0	HMDB0000995	66.9749	172.389	144.862	0	0	0
HMDB0062353	126.536	127.148	75.6785	0	0	0	HMDB0029330	14.4169	3.98133	12.0269	0	0	0	HMDB0014045	94.2581	147.6	150.683	0	0	0	HMDB0031660	25.27	49.2289	56.0325	0	0	0	HMDB0031660	53.129	42.498	80.8882	0	0	0	HMDB0031660	82.843	219.583	80.0006	0	0	0
HMDB0000630	19.0802	44.6871	31.1286	0	0	0	HMDB0002071	11.4073	0	13.9167	0	0	0	HMDB0014614	91.4329	136.519	171.946	0	0	0	HMDB0014045	134.811	153.043	160.98	0	0	0	HMDB0014045	128.949	164.699	121.208	0	0	0	HMDB0014045	181.06	121.404	78.2308	0	0	0
HMDB0129842	3.238	5.54325	18.1213	0	0	0	HMDB0010395	47.028	37.3042	5.78501	0	0	0	HMDB0030770	14.2891	90.41	55.7158	0	0	0	HMDB0014614	134.418	101.499	145.557	0	0	0	HMDB0014614	56.8226	125.613	78.9994	0	0	0	HMDB0014614	107.398	171.111	100.47	0	0	0
HMDB0001241	2.59641	0	0	0	0	0	HMDB0001518	259.459	135.796	189.705	0	0	0	HMDB0013863	0.00961776	0.181219	174.468	0	0	0	HMDB0030770	118.722	110.917	130.396	0	0	0	HMDB0030770	54.6568	64.099	91.3112	0	0	0	HMDB0030770	77.0633	263.333	37.9189	0	0	0
HMDB0002004	0	9.23593	9.70604	0	0	0	HMDB0037515	96.1539	107.478	149.513	0	0	0	HMDB0002220	143.924	40.3693	141.553	0	0	0	HMDB0013863	0	5.51343	0.143916	0	0	0	HMDB0013863	3.98555	121.107	0.130602	0	0	0	HMDB0013863	187.269	190.577	0.207574	0	0	0
HMDB0014517	28.5789	63.9734	36.129	0	0	0	HMDB0030657	208.458	135.916	208.374	0	0	0	HMDB0029339	47.1704	213.924	35.4637	0	0	0	HMDB0002220	158.241	146.045	147.102	0	0	0	HMDB0002220	134.47	160.517	137.006	0	0	0	HMDB0002220	163.135	138.549	75.4037	0	0	0
HMDB0014766	29.1843	102.95	41.9209	0	0	0	HMDB0030254	119.213	103.308	73.7417	0	0	0	HMDB0029488	63.7507	129.457	63.791	0	0	0	HMDB0029339	69.0853	151.049	116.215	0	0	0	HMDB0029339	97.1379	185.825	106.093	0	0	0	HMDB0029339	110.242	143.601	121.477	0	0	0
HMDB0033593	385.871	316.218	270.436	0	0	0	HMDB0002057	83.3645	52.2843	92.7469	0	0	0	HMDB0029330	54.1591	13.9124	17.6284	0	0	0	HMDB0029488	114.131	132.464	125.444	0	0	0	HMDB0029488	116.014	115.338	141.881	0	0	0	HMDB0029488	96.7823	164.94	111.085	0	0	0
HMDB0004634	159.826	85.4155	109.303	0	0	0	HMDB0062353	115.648	88.4822	124.025	0	0	0	HMDB0011618	297.057	0	0	0	0	0	HMDB0029330	43.8116	28.3733	20.9308	0	0	0	HMDB0029330	62.0313	47.6352	104.052	0	0	0	HMDB0029330	70.9525	94.5737	207.092	0	0	0
HMDB0015090	65.9773	42.4164	35.6805	0	0	0	HMDB0000630	75.456	65.0413	54.9676	0	0	0	HMDB0002071	25.6315	411.571	20.296	0	0	0	HMDB0011618	0	0	28.582	0	0	0	HMDB0011618	437.392	550.608	21.1084	0	0	0	HMDB0011618	185.682	181.779	3.16078	0	0	0
HMDB0030402	52.4917	87.1931	55.3793	0	0	0	HMDB0129842	22.7762	26.7889	31.1634	0	0	0	HMDB0010395	90.7799	32.2392	36.5885	0	0	0	HMDB0002071	132.67	218.896	253.058	0	0	0	HMDB0002071	183.369	108.378	302.745	0	0	0	HMDB0002071	129.48	89.5253	151.227	0	0	0
HMDB0060144	222.058	107.754	133.494	0	0	0	HMDB0001241	604.551	1.71617	671.61	0	0	0	HMDB0001518	76.0952	223.467	85.8224	0	0	0	HMDB0010395	14.9812	61.636	79.9965	0	0	0	HMDB0010395	75.3268	91.13	122.624	0	0	0	HMDB0010395	109.842	154.81	105.353	0	0	0
HMDB0015006	36.7462	55.9632	48.8758	0	0	0	HMDB0002004	7.51917	7.96836	2.96399	0	0	0	HMDB0037515	88.9336	159.322	120.871	0	0	0	HMDB0001518	118.121	140.688	102.033	0	0	0	HMDB0001518	134.565	200.473	128.247	0	0	0	HMDB0001518	99.8618	137.677	131.833	0	0	0
HMDB0009795	33.0541	54.4018	30.5325	0	0	0	HMDB0014517	78.8778	86.6322	94.9312	0	0	0	HMDB0030657	164.967	271.607	163.439	0	0	0	HMDB0037515	201.417	219.436	147.154	0	0	0	HMDB0037515	211.315	192.776	128.415	0	0	0	HMDB0037515	155.03	23.694	188.924	0	0	0
HMDB0014699	290.604	174.49	182.781	0	0	0	HMDB0014766	100.418	112.149	97.8917	0	0	0	HMDB0030254	115.317	124.608	125.878	0	0	0	HMDB0030657	255.756	269.615	298.406	0	0	0	HMDB0030657	281.183	236.185	296.152	0	0	0	HMDB0030657	285.887	226.394	265.666	0	0	0
HMDB0014516	163.959	45.3836	85.8352	0	0	0	HMDB0033593	531.277	192.92	708.242	0	0	0	HMDB0002057	233.372	311.113	114.418	0	0	0	HMDB0030254	122.759	147.943	103.494	0	0	0	HMDB0030254	123.112	175.778	132.063	0	0	0	HMDB0030254	91.9749	159.383	111.281	0	0	0
HMDB0001325	83.7362	139.687	124.773	0	0	0	HMDB0004634	180.098	143.029	183.713	0	0	0	HMDB0062353	120.424	173.635	42.8873	0	0	0	HMDB0002057	151.249	226.239	181.611	0	0	0	HMDB0002057	232.837	198.354	326.815	0	0	0	HMDB0002057	140.001	102.072	120.445	0	0	0
HMDB0000259	34.2801	105.407	57.7394	0	0	0	HMDB0015090	94.0943	35.1448	81.5276	0	0	0	HMDB0000630	85.384	67.3444	75.9126	0	0	0	HMDB0062353	118.715	177.443	61.1753	0	0	0	HMDB0062353	215.154	177.612	197.555	0	0	0	HMDB0062353	133.929	60.1323	168.059	0	0	0
HMDB0015230	473.955	361.843	321.994	0	0	0	HMDB0030402	103.988	89.8454	110.488	0	0	0	HMDB0129842	309.296	46.5803	163.556	0	0	0	HMDB0000630	43.5889	86.1668	108.489	0	0	0	HMDB0000630	73.4573	86.729	99.4662	0	0	0	HMDB0000630	78.6916	185.987	97.2405	0	0	0
HMDB0013287	77.4306	51.6082	30.6278	0	0	0	HMDB0060144	71.628	120.249	89.3061	0	0	0	HMDB0001241	716.012	581.593	879.885	0	0	0	HMDB0129842	152.569	55.667	90.4558	0	0	0	HMDB0129842	142.415	124.159	122.569	0	0	0	HMDB0129842	103.357	122.454	133.778	0	0	0
HMDB0015266	12.6474	16.2788	24.6977	0	0	0	HMDB0015006	55.1161	75.0521	47.5851	0	0	0	HMDB0002004	0	3.43074	24.903	0	0	0	HMDB0001241	733.411	0	529.494	0	0	0	HMDB0001241	0	542.534	7.57817	0	0	0	HMDB0001241	11.1695	0	347.211	0	0	0
HMDB0014574	22.7673	15.9977	2.62142	0	0	0	HMDB0009795	33.5712	54.4674	0	0	0	0	HMDB0014517	101.725	63.3624	53.6305	0	0	0	HMDB0002004	28.6859	44.5252	52.6705	0	0	0	HMDB0002004	59.5136	70.2656	67.9292	0	0	0	HMDB0002004	136.677	166.937	54.1187	0	0	0
HMDB0028730	49.5199	46.2218	20.3591	0	0	0	HMDB0014699	242.299	223.507	219.078	0	0	0	HMDB0014766	157.95	167.013	109.812	0	0	0	HMDB0014517	41.9047	84.2247	116.341	0	0	0	HMDB0014517	56.234	87.1893	90.9612	0	0	0	HMDB0014517	108.5	171.986	74.9699	0	0	0
HMDB0001934	29.6337	24.6384	19.598	0	0	0	HMDB0014516	560.468	3.13423	690.5	0	0	0	HMDB0033593	115.571	146.456	110.804	0	0	0	HMDB0014766	141.226	112.671	145.102	0	0	0	HMDB0014766	84.6592	100.283	96.8101	0	0	0	HMDB0014766	107.025	126.228	122.071	0	0	0
HMDB0041026	11.5155	0	0	0	0	0	HMDB0001325	87.488	115.594	51.1981	0	0	0	HMDB0004634	41.7989	123.372	49.443	0	0	0	HMDB0033593	103.979	114.26	125.531	0	0	0	HMDB0033593	82.3417	100.072	95.0133	0	0	0	HMDB0033593	142.414	1051.78	84.5886	0	0	0
HMDB0011482	31.6884	22.7919	24.1324	0	0	0	HMDB0000259	74.4636	103.812	64.5898	0	0	0	HMDB0015090	39.6841	57.3156	64.8316	0	0	0	HMDB0004634	78.3121	98.6109	96.8194	0	0	0	HMDB0004634	89.6832	91.3416	118.709	0	0	0	HMDB0004634	92.2377	129.246	128.054	0	0	0
HMDB0033617	151.684	23.8034	68.3427	0	0	0	HMDB0029247	73.373	20.0929	64.5995	0	0	0	HMDB0030402	115.946	125.43	117.674	0	0	0	HMDB0015090	55.0897	97.407	71.0001	0	0	0	HMDB0015090	158.141	88.4709	116.168	0	0	0	HMDB0015090	147.882	56.5466	144.701	0	0	0
HMDB0030340	40.7448	30.8063	47.284	0	0	0	HMDB0015230	336.675	361.65	363.962	0	0	0	HMDB0060144	117.299	31.1875	101.904	0	0	0	HMDB0030402	128.979	104.307	145.844	0	0	0	HMDB0030402	81.6134	118.655	105.505	0	0	0	HMDB0030402	124.774	106.834	116.828	0	0	0
HMDB0129736	17.3034	27.3504	34.3739	0	0	0	HMDB0013287	145.069	70.0897	114.747	0	0	0	HMDB0015006	37.5534	10.2975	26.5769	0	0	0	HMDB0060144	41.4056	96.5351	113.578	0	0	0	HMDB0060144	130.757	78.3006	135.7	0	0	0	HMDB0060144	138.751	105.271	104.134	0	0	0
HMDB0003546	13.2766	24.131	7.11958	0	0	0	HMDB0015266	16.2265	17.3275	6.26793	0	0	0	HMDB0009795	0	0	11.1185	0	0	0	HMDB0015006	26.8839	56.651	68.3802	0	0	0	HMDB0015006	34.4275	39.0939	56.9908	0	0	0	HMDB0015006	76.8328	188.674	80.309	0	0	0
HMDB0011659	27.1696	5.90456	0	0	0	0	HMDB0014574	50.4792	10.8828	26.5215	0	0	0	HMDB0014699	71.2709	82.4912	82.6949	0	0	0	HMDB0009795	0	81.2652	101.894	0	0	0	HMDB0009795	97.7662	10.6267	100.853	0	0	0	HMDB0009795	104.186	105.644	134.056	0	0	0
HMDB0060751	4.31279	0	5.47746	0	0	0	HMDB0028730	58.5153	32.8302	55.8235	0	0	0	HMDB0014516	1300.27	352.999	740.227	0	0	0	HMDB0014699	50.3768	90.2914	82.0166	0	0	0	HMDB0014699	111.739	128.954	65.4147	0	0	0	HMDB0014699	134.437	49.1638	158.197	0	0	0
HMDB0003012	15.3285	39.584	25.6422	0	0	0	HMDB0001934	58.1966	65.0123	63.1938	0	0	0	HMDB0001325	74.2926	51.9564	114.675	0	0	0	HMDB0014516	388.632	1.90631	269.323	0	0	0	HMDB0014516	118.292	140.066	93.8834	0	0	0	HMDB0014516	137.663	68.8854	134.953	0	0	0
HMDB0005774	109.212	63.5194	103.241	0	0	0	HMDB0041026	503.327	44.8321	396.889	0	0	0	HMDB0000259	84.637	67.3265	74.043	0	0	0	HMDB0001325	37.0845	139.458	136.758	0	0	0	HMDB0001325	145.363	69.3706	161.715	0	0	0	HMDB0001325	132.835	99.0868	108.514	0	0	0
HMDB0032906	369.218	92.487	144.373	0	0	0	HMDB0011482	29.9372	65.9452	27.6911	0	0	0	HMDB0029247	3.48152	138.34	0	0	0	0	HMDB0000259	24.4264	81.3216	108.549	0	0	0	HMDB0000259	75.0202	87.4681	98.0981	0	0	0	HMDB0000259	112.401	140.967	87.0414	0	0	0
HMDB0030071	225.205	131.041	211.823	0	0	0	HMDB0033617	142.881	98.1449	136.856	0	0	0	HMDB0015230	90.8038	276.023	136.008	0	0	0	HMDB0029247	44.8625	40.9325	66.5421	0	0	0	HMDB0029247	0.0865228	54.9469	22.9112	0	0	0	HMDB0029247	48.202	252.621	38.2973	0	0	0
HMDB0006083	0	0	7.60968	0	0	0	HMDB0030340	109.378	49.9476	90.1374	0	0	0	HMDB0013287	43.4077	125.958	82.9425	0	0	0	HMDB0015230	146.826	164.13	201.413	0	0	0	HMDB0015230	128.52	246.311	186.727	0	0	0	HMDB0015230	95.6516	76.1123	163.864	0	0	0
HMDB0038183	137.223	176.995	82.8746	0	0	0	HMDB0129736	23.2627	16.2129	9.19699	0	0	0	HMDB0015266	46.3473	0	1.63907	0	0	0	HMDB0013287	86.4321	68.6787	91.0033	0	0	0	HMDB0013287	35.3956	69.3842	47.0295	0	0	0	HMDB0013287	84.0488	117.46	132.942	0	0	0
HMDB0033079	21.0802	13.053	11.0101	0	0	0	HMDB0003546	14.1775	18.1709	9.36772	0	0	0	HMDB0014574	60.4266	118.36	100.884	0	0	0	HMDB0015266	7.58757	16.943	63.6008	0	0	0	HMDB0015266	14.4888	24.0265	59.823	0	0	0	HMDB0015266	63.7082	188.056	82.1088	0	0	0
HMDB0014391	19.7697	11.6766	21.1336	0	0	0	HMDB0011659	72.5174	20.7297	98.1382	0	0	0	HMDB0028730	57.4376	65.63	36.2449	0	0	0	HMDB0014574	134.004	137.932	113.661	0	0	0	HMDB0014574	72.0391	96.5465	86.1682	0	0	0	HMDB0014574	83.63	111.432	138.662	0	0	0
HMDB0002224	174.476	67.8385	77.5137	0	0	0	HMDB0060751	1619.65	11.9367	1538.07	0	0	0	HMDB0001934	50.8518	109.763	52.7749	0	0	0	HMDB0028730	94.5474	126.077	72.4095	0	0	0	HMDB0028730	113.89	241.254	126.455	0	0	0	HMDB0028730	88.0691	122.277	122.522	0	0	0
HMDB0029517	20.5444	11.2643	26.0743	0	0	0	HMDB0003012	21.0155	28.174	23.1083	0	0	0	HMDB0041026	1017.92	474.199	800.701	0	0	0	HMDB0001934	63.9097	109.495	85.8181	0	0	0	HMDB0001934	67.7877	58.5501	85.0314	0	0	0	HMDB0001934	72.5205	166.234	93.9072	0	0	0
HMDB0002248	2.53538	6.97066	4.16601	0	0	0	HMDB0005774	83.4557	94.058	80.6649	0	0	0	HMDB0011482	44.07	50.7585	23.8732	0	0	0	HMDB0041026	549.357	52.2509	421.536	0	0	0	HMDB0041026	53.7797	351.51	54.4711	0	0	0	HMDB0041026	53.9464	31.5056	243.821	0	0	0
HMDB0040703	149.939	27.82	72.3483	0	0	0	HMDB0032906	304.059	201.561	353.245	0	0	0	HMDB0033617	82.9315	186.462	70.3503	0	0	0	HMDB0011482	34.6474	29.2379	37.8824	0	0	0	HMDB0011482	51.251	52.8044	61.2319	0	0	0	HMDB0011482	68.3253	133.665	126.991	0	0	0
HMDB0044849	17.0184	13.993	7.99001	0	0	0	HMDB0030071	171.664	123.711	190.351	0	0	0	HMDB0030340	69.462	162.307	71.3464	0	0	0	HMDB0033617	62.8041	124.842	119.38	0	0	0	HMDB0033617	100.074	132.235	102.1	0	0	0	HMDB0033617	132.216	89.197	106.056	0	0	0
HMDB0061649	207.186	10.4335	23.4461	0	0	0	HMDB0006083	7.02076	1.96844	2.08136	0	0	0	HMDB0129736	62.6886	10.3195	7.90025	0	0	0	HMDB0030340	100.193	114.164	122.206	0	0	0	HMDB0030340	98.0911	150.585	76.9342	0	0	0	HMDB0030340	110.496	105.95	109.837	0	0	0
HMDB0000052	41.8039	11.1545	45.7279	0	0	0	HMDB0038183	180.885	157.96	179.924	0	0	0	HMDB0003546	34.1105	46.6177	46.3776	0	0	0	HMDB0129736	36.9598	30.1234	29.8355	0	0	0	HMDB0129736	58.3507	54.7747	91.2973	0	0	0	HMDB0129736	67.1538	127.282	131.528	0	0	0
HMDB0047364	60.8612	104.285	35.2739	0	0	0	HMDB0033079	94.417	54.0823	69.8678	0	0	0	HMDB0011659	26.2858	201.269	35.8228	0	0	0	HMDB0003546	46.3923	61.243	60.007	0	0	0	HMDB0003546	65.5741	49.2829	71.1228	0	0	0	HMDB0003546	106.049	138.874	80.4877	0	0	0
HMDB0014361	109.374	32.8338	75.9106	0	0	0	HMDB0014391	14.8168	21.6421	6.21219	0	0	0	HMDB0060751	920.074	983.831	1083.6	0	0	0	HMDB0011659	67.2549	84.213	85.581	0	0	0	HMDB0011659	69.2637	128.312	69.4293	0	0	0	HMDB0011659	88.1918	132.927	103.907	0	0	0
HMDB0011174	47.1626	74.8784	71.3087	0	0	0	HMDB0002224	125.502	71.5545	170.172	0	0	0	HMDB0003012	15.2122	40.3858	50.713	0	0	0	HMDB0060751	1449.6	37.0779	765.018	0	0	0	HMDB0060751	24.9461	801.893	35.7045	0	0	0	HMDB0060751	30.9708	65.09	228.575	0	0	0
HMDB0036353	8.28568	6.18893	14.0924	0	0	0	HMDB0029517	59.3739	5.00613	53.1527	0	0	0	HMDB0005774	62.9592	91.8174	41.3418	0	0	0	HMDB0003012	61.9419	76.2829	80.2418	0	0	0	HMDB0003012	69.7416	77.6194	62.2284	0	0	0	HMDB0003012	127.326	122.296	70.689	0	0	0
HMDB0034952	183.793	78.2801	92.5868	0	0	0	HMDB0002248	30.2946	6.1688	33.0287	0	0	0	HMDB0032906	10.0277	232.316	32.7575	0	0	0	HMDB0005774	87.6659	68.4048	71.875	0	0	0	HMDB0005774	86.4414	71.3387	97.1818	0	0	0	HMDB0005774	75.001	110.466	132.772	0	0	0
HMDB0031841	70.1264	49.2563	85.5055	0	0	0	HMDB0040703	121.424	48.0648	101.871	0	0	0	HMDB0030071	50.8186	132.268	72.7248	0	0	0	HMDB0032906	70.9301	143.717	95.1406	0	0	0	HMDB0032906	136.684	183.999	123.146	0	0	0	HMDB0032906	92.9102	99.9007	124.279	0	0	0
HMDB0034117	101.897	25.1703	42.9703	0	0	0	HMDB0044849	101.55	52.4189	64.1051	0	0	0	HMDB0006083	31.0554	0	5.81972	0	0	0	HMDB0030071	86.8597	125.833	93.8564	0	0	0	HMDB0030071	102.481	102.157	115.694	0	0	0	HMDB0030071	187.19	65.9416	75.1977	0	0	0
HMDB0031444	21.6596	10.3042	28.1821	0	0	0	HMDB0000052	74.1115	42.0826	83.196	0	0	0	HMDB0038183	105.379	177.676	36.5432	0	0	0	HMDB0006083	18.719	17.8936	18.1687	0	0	0	HMDB0006083	39.5509	49.967	64.8484	0	0	0	HMDB0006083	68.404	143.805	102.944	0	0	0
HMDB0001937	40.9737	42.3953	36.6006	0	0	0	HMDB0047364	56.5076	30.7906	54.3598	0	0	0	HMDB0033079	59.8644	74.1419	100.013	0	0	0	HMDB0038183	58.4604	103.866	129.349	0	0	0	HMDB0038183	44.0665	119.678	86.7524	0	0	0	HMDB0038183	102.941	133.965	78.0189	0	0	0
HMDB0040343	73.3938	29.3511	50.8942	0	0	0	HMDB0014361	115.666	83.8285	124.452	0	0	0	HMDB0014391	45.7766	16.3712	89.1257	0	0	0	HMDB0033079	116.39	66.099	89.4795	0	0	0	HMDB0033079	66.3036	60.2719	76.1155	0	0	0	HMDB0033079	131.932	65.9814	114.148	0	0	0
HMDB0014864	16.3837	17.8408	20.1765	0	0	0	HMDB0011174	73.4414	50.678	74.9971	0	0	0	HMDB0002224	78.3659	145.933	62.1365	0	0	0	HMDB0014391	29.7634	107.043	67.1488	0	0	0	HMDB0014391	79.3778	52.9932	87.421	0	0	0	HMDB0014391	106.166	110.293	95.0967	0	0	0
HMDB0033444	133.705	64.2055	77.0232	0	0	0	HMDB0036353	18.8368	40.9463	13.6888	0	0	0	HMDB0029517	102.832	89.8056	72.075	0	0	0	HMDB0002224	122.815	117.092	119.39	0	0	0	HMDB0002224	151.19	140.97	107.115	0	0	0	HMDB0002224	115.124	99.8445	122.729	0	0	0
HMDB0011492	79.0098	20.5543	46.2106	0	0	0	HMDB0034952	129.389	146.379	153.298	0	0	0	HMDB0002248	23.093	30.6946	4.70993	0	0	0	HMDB0029517	86.3634	70.3387	130.133	0	0	0	HMDB0029517	51.0983	97.256	51.4855	0	0	0	HMDB0029517	89.0451	169.661	50.3232	0	0	0
HMDB0028732	3.56875	16.0903	22.113	0	0	0	HMDB0031841	96.8891	64.3254	74.0734	0	0	0	HMDB0040703	41.9936	130.525	80.1047	0	0	0	HMDB0002248	72.2031	105.75	78.2953	0	0	0	HMDB0002248	64.6465	64.6177	86.6463	0	0	0	HMDB0002248	100.086	139.207	69.7226	0	0	0
HMDB0013046	0	1.95904	11.6792	0	0	0	HMDB0034117	153.473	95.6661	169.026	0	0	0	HMDB0044849	24.6225	258.148	35.3673	0	0	0	HMDB0040703	103.817	74.7111	152.856	0	0	0	HMDB0040703	92.9894	88.4572	103.65	0	0	0	HMDB0040703	108.919	82.5568	117.128	0	0	0
HMDB0006605	221.176	47.7032	126.322	0	0	0	HMDB0031444	55.2957	82.171	37.7988	0	0	0	HMDB0061649	0	20.0547	0	0	0	0	HMDB0044849	105.446	222.364	129.264	0	0	0	HMDB0044849	148.954	144.038	155.793	0	0	0	HMDB0044849	119.63	365.092	155.272	0	0	0
HMDB0015092	119.198	38.7118	79.5554	0	0	0	HMDB0001937	57.8016	42.9006	75.6341	0	0	0	HMDB0000052	46.5426	60.1556	59.443	0	0	0	HMDB0061649	2.61136	46.089	108.508	0	0	0	HMDB0061649	51.63	7.43662	42.8524	0	0	0	HMDB0061649	99.331	201.772	1.31295	0	0	0
HMDB0127324	21.3687	12.9714	8.95216	0	0	0	HMDB0040343	49.2244	50.8829	61.7307	0	0	0	HMDB0047364	222.03	371.787	95.1219	0	0	0	HMDB0000052	83.3481	69.0841	90.0853	0	0	0	HMDB0000052	67.0466	55.6001	110.722	0	0	0	HMDB0000052	95.3092	113.179	93.4664	0	0	0
HMDB0010340	22.5784	103.817	53.6197	0	0	0	HMDB0014864	54.2153	64.5664	54.5919	0	0	0	HMDB0014361	181.337	61.0572	81.801	0	0	0	HMDB0047364	137.385	217.226	162.427	0	0	0	HMDB0047364	218.647	167.901	367.574	0	0	0	HMDB0047364	112.355	49.1635	137.471	0	0	0
HMDB0059788	79.0715	72.9481	116.39	0	0	0	HMDB0033444	139.928	103.596	148.666	0	0	0	HMDB0011174	56.8778	130.47	88.8637	0	0	0	HMDB0014361	44.0003	88.3531	81.1745	0	0	0	HMDB0014361	75.6276	94.5204	87.9461	0	0	0	HMDB0014361	74.0027	151.228	74.8621	0	0	0
HMDB0015584	117.994	83.8846	51.9481	0	0	0	HMDB0011492	65.8796	71.4689	76.2488	0	0	0	HMDB0036353	7.85049	17.8551	0	0	0	0	HMDB0011174	99.1026	130.027	120.077	0	0	0	HMDB0011174	106.656	110.203	100.123	0	0	0	HMDB0011174	103.031	99.3247	94.0207	0	0	0
HMDB0036434	43.2541	100.214	68.7167	0	0	0	HMDB0028732	63.8034	41.4247	68.5664	0	0	0	HMDB0034952	43.2004	156.103	116.551	0	0	0	HMDB0036353	11.8811	19.2625	16.9853	0	0	0	HMDB0036353	23.9505	18.9047	45.1854	0	0	0	HMDB0036353	50.0555	117.416	127.869	0	0	0
HMDB0030628	242.495	81.2469	158.898	0	0	0	HMDB0013046	4.6821	0	3.86572	0	0	0	HMDB0031841	45.3958	167.095	151.22	0	0	0	HMDB0034952	97.4571	142.022	137.643	0	0	0	HMDB0034952	137.49	121.491	104.523	0	0	0	HMDB0034952	86.2024	86.3749	122.07	0	0	0
HMDB0000385	61.134	58.9561	53.4548	0	0	0	HMDB0006605	91.7253	128.073	99.6486	0	0	0	HMDB0034117	95.6175	132.612	121.512	0	0	0	HMDB0031841	186.542	199.494	203.945	0	0	0	HMDB0031841	107.53	41.5402	118.096	0	0	0	HMDB0031841	76.0164	153.133	64.8843	0	0	0
HMDB0013070	128.732	93.0257	125.694	0	0	0	HMDB0015092	125.512	88.5872	129.776	0	0	0	HMDB0031444	5.73051	7.92044	25.2719	0	0	0	HMDB0034117	87.7906	105.363	118.788	0	0	0	HMDB0034117	104.493	101.214	68.1856	0	0	0	HMDB0034117	98.3271	77.3606	115.127	0	0	0
HMDB0000262	28.8279	65.0374	0	0	0	0	HMDB0127324	86.2115	56.7028	83.8396	0	0	0	HMDB0001937	44.3603	161.803	67.9256	0	0	0	HMDB0031444	41.6676	58.7087	55.8845	0	0	0	HMDB0031444	15.8465	8.81603	44.9976	0	0	0	HMDB0031444	29.5778	201.021	59.8899	0	0	0
HMDB0040541	117.154	50.0319	76.1819	0	0	0	HMDB0010340	156.197	94.5367	167.096	0	0	0	HMDB0040343	4.81826	62.6508	4.53668	0	0	0	HMDB0001937	70.5329	92.2509	82.7514	0	0	0	HMDB0001937	96.4097	103.068	87.4164	0	0	0	HMDB0001937	83.0472	96.9809	109.05	0	0	0
HMDB0031089	120.252	19.2934	1.51552	0	0	0	HMDB0059788	67.7641	82.2974	33.44	0	0	0	HMDB0014864	11.585	14.9565	26.9591	0	0	0	HMDB0040343	28.8769	56.6959	9.12319	0	0	0	HMDB0040343	103.28	187.457	107.268	0	0	0	HMDB0040343	114.209	38.9654	132.976	0	0	0
HMDB0129788	166.28	38.9033	74.1066	0	0	0	HMDB0015584	213.381	154.718	207.989	0	0	0	HMDB0033444	15.3101	1030.16	1.42626	0	0	0	HMDB0014864	33.244	45.4878	69.6974	0	0	0	HMDB0014864	14.8937	1.95679	44.3165	0	0	0	HMDB0014864	34.0082	202.013	49.1381	0	0	0
HMDB0033471	117.212	48.5833	52.8012	0	0	0	HMDB0036434	65.0937	84.2259	29.1898	0	0	0	HMDB0011492	56.7582	163.322	71.3377	0	0	0	HMDB0033444	75.4615	98.2932	93.1697	0	0	0	HMDB0033444	115.308	130.117	84.1084	0	0	0	HMDB0033444	99.9907	74.954	109.148	0	0	0
HMDB0060898	88.7249	56.2372	43.7456	0	0	0	HMDB0030628	196.915	223.261	207.086	0	0	0	HMDB0028732	55.5847	71.3248	57.2274	0	0	0	HMDB0011492	70.3683	127.67	108.899	0	0	0	HMDB0011492	106.291	117.491	98.9793	0	0	0	HMDB0011492	102.569	88.3827	92.9159	0	0	0
HMDB0126283	4.36348	0	0	0	0	0	HMDB0000385	67.5743	51.9119	61.8134	0	0	0	HMDB0013046	79.9917	7.02037	18.641	0	0	0	HMDB0028732	73.4611	101.73	79.0811	0	0	0	HMDB0028732	87.8067	82.8027	85.8801	0	0	0	HMDB0028732	79.3912	118.278	80.9528	0	0	0
HMDB0032762	231.158	289.361	214.376	0	0	0	HMDB0013070	367.508	177.915	313.542	0	0	0	HMDB0006605	172.916	256.08	216.222	0	0	0	HMDB0013046	41.292	36.9775	16.3149	0	0	0	HMDB0013046	76.5285	124.764	93.3987	0	0	0	HMDB0013046	99.1514	79.4131	99.8956	0	0	0
HMDB0013206	1.27522	0	0	0	0	0	HMDB0000262	20.5035	62.0589	48.6131	0	0	0	HMDB0015092	57.3705	148.498	37.4925	0	0	0	HMDB0006605	76.4912	176.721	167.849	0	0	0	HMDB0006605	110.602	51.1133	134.602	0	0	0	HMDB0006605	91.3958	60.2127	124.712	0	0	0
HMDB0002815	43.6704	118.777	11.907	0	0	0	HMDB0040541	117.791	63.4618	123.287	0	0	0	HMDB0127324	19.2183	92.9296	20.2861	0	0	0	HMDB0015092	52.3841	118.907	88.4108	0	0	0	HMDB0015092	108.132	118.869	99.4227	0	0	0	HMDB0015092	90.4145	76.6623	107.728	0	0	0
HMDB0013825	47.0523	34.5857	58.596	0	0	0	HMDB0031089	42.2382	32.0259	116.489	0	0	0	HMDB0010340	108.437	108.165	152.014	0	0	0	HMDB0127324	47.1353	62.1702	56.9556	0	0	0	HMDB0127324	52.2702	35.5381	61.0171	0	0	0	HMDB0127324	64.2197	129.286	79.7717	0	0	0
HMDB0000732	59.6491	51.3643	76.3564	0	0	0	HMDB0129788	106.406	56.6598	110.568	0	0	0	HMDB0059788	92.7135	25.2037	81.1972	0	0	0	HMDB0010340	117.471	72.026	100.264	0	0	0	HMDB0010340	52.4273	99.2391	74.2362	0	0	0	HMDB0010340	76.0388	110.953	84.7919	0	0	0
HMDB0015328	16.7959	18.5476	0	0	0	0	HMDB0033471	102.679	132.252	175.79	0	0	0	HMDB0015584	28.2321	83.6149	41.4402	0	0	0	HMDB0059788	102.277	77.2948	83.7158	0	0	0	HMDB0059788	58.748	59.5038	77.7997	0	0	0	HMDB0059788	71.0223	130.408	116.763	0	0	0
HMDB0002352	39.0249	54.057	117.745	0	0	0	HMDB0060898	64.1451	70.9002	76.0615	0	0	0	HMDB0036434	51.1459	4.89236	82.2094	0	0	0	HMDB0015584	141.712	111.165	89.5884	0	0	0	HMDB0015584	100.177	124.598	87.0592	0	0	0	HMDB0015584	74.4741	83.94	108.412	0	0	0
HMDB0015269	55.8416	30.2029	31.3719	0	0	0	HMDB0126283	104.34	0	29.092	0	0	0	HMDB0030628	40.3875	113.884	82.0415	0	0	0	HMDB0036434	14.819	114.198	143.75	0	0	0	HMDB0036434	146.906	64.111	125.554	0	0	0	HMDB0036434	131.522	61.4847	71.4475	0	0	0
HMDB0014950	18.2172	0	4.59743	0	0	0	HMDB0032762	113.825	284.251	83.5679	0	0	0	HMDB0000385	26.2279	76.8583	38.6124	0	0	0	HMDB0030628	67.7366	131.433	97.7973	0	0	0	HMDB0030628	104.561	138.644	103.931	0	0	0	HMDB0030628	73.4253	79.8706	107.304	0	0	0
HMDB0014399	58.5171	6.94326	10.6265	0	0	0	HMDB0002815	33.3225	9.08984	20.5953	0	0	0	HMDB0013070	85.0718	180.806	74.5313	0	0	0	HMDB0000385	75.3961	91.3832	75.5893	0	0	0	HMDB0000385	56.4828	74.2983	54.1672	0	0	0	HMDB0000385	83.6957	115.791	60.715	0	0	0
HMDB0015317	52.8057	27.7408	35.9702	0	0	0	HMDB0013825	73.8984	67.8719	77.832	0	0	0	HMDB0000262	2.61776	75.4493	95.3075	0	0	0	HMDB0013070	178.857	162.306	192.409	0	0	0	HMDB0013070	178.574	153.919	139.412	0	0	0	HMDB0013070	206.195	144.355	219.061	0	0	0
HMDB0034585	4.84183	0	0	0	0	0	HMDB0014925	9.27894	4.21137	2.69269	0	0	0	HMDB0040541	113.358	139.407	63.6062	0	0	0	HMDB0000262	46.5466	29.1731	150.184	0	0	0	HMDB0000262	51.9866	30.6465	19.7294	0	0	0	HMDB0000262	124.539	55.6377	77.1687	0	0	0
HMDB0040378	30.7283	3.06874	0	0	0	0	HMDB0000732	176.341	86.7206	128.696	0	0	0	HMDB0031089	16.9381	83.4083	31.3571	0	0	0	HMDB0040541	96.4725	157.765	66.1979	0	0	0	HMDB0040541	144.673	175.171	108.427	0	0	0	HMDB0040541	110.362	6.987	139.846	0	0	0
HMDB0015593	65.2486	53.0162	80.3618	0	0	0	HMDB0015328	3.74058	11.685	0	0	0	0	HMDB0129788	4.40041	111.591	50.1055	0	0	0	HMDB0031089	108.034	169.958	89.5115	0	0	0	HMDB0031089	103.815	169.061	88.4553	0	0	0	HMDB0031089	103.197	10.7727	142.797	0	0	0
HMDB0000721	1.00472	10.5348	3.58858	0	0	0	HMDB0002352	58.7203	76.0818	57.9491	0	0	0	HMDB0033471	47.5986	58.5713	96.7004	0	0	0	HMDB0129788	35.4571	93.1941	50.8123	0	0	0	HMDB0129788	56.8702	89.3014	70.195	0	0	0	HMDB0129788	75.6364	107.796	71.9768	0	0	0
HMDB0036105	159.738	45.1224	32.8971	0	0	0	HMDB0015269	65.1506	20.7448	64.5188	0	0	0	HMDB0060898	3.75536	107.101	25.2809	0	0	0	HMDB0033471	66.8823	80.063	96.7739	0	0	0	HMDB0033471	94.7606	75.4198	87.9986	0	0	0	HMDB0033471	86.5076	74.4366	89.4455	0	0	0
HMDB0006318	74.7301	57.5369	55.5776	0	0	0	HMDB0014950	55.7671	43.6846	30.0348	0	0	0	HMDB0126283	144.08	160.88	12.1544	0	0	0	HMDB0060898	68.8114	84.8273	82.6061	0	0	0	HMDB0060898	63.3086	70.9086	71.6281	0	0	0	HMDB0060898	49.5315	147.27	53.4409	0	0	0
HMDB0000445	139.716	65.2786	81.3724	0	0	0	HMDB0014399	16.6915	23.3955	29.2432	0	0	0	HMDB0032762	30.3719	106.157	140.108	0	0	0	HMDB0126283	72.8814	46.9966	60.3632	0	0	0	HMDB0126283	51.5618	96.5433	83.8268	0	0	0	HMDB0126283	80.9854	64.6556	103.995	0	0	0
HMDB0039631	16.3568	8.7194	90.6481	0	0	0	HMDB0031764	3995.93	0	3418.36	0	0	0	HMDB0013206	175.425	0	0	0	0	0	HMDB0032762	72.1214	165.837	117.374	0	0	0	HMDB0032762	79.9387	106.021	104.804	0	0	0	HMDB0032762	63.7992	127.872	56.8495	0	0	0
HMDB0006588	212.67	117.371	120.656	0	0	0	HMDB0015317	74.6593	48.9212	87.9221	0	0	0	HMDB0002815	233.985	378.837	73.5099	0	0	0	HMDB0013206	0	0	34.1301	0	0	0	HMDB0013206	239.112	350.406	5.145	0	0	0	HMDB0013206	125.375	121.153	1.3637	0	0	0
HMDB0000124	51.9106	54.0117	40.8981	0	0	0	HMDB0031237	18.8029	0	33.1026	0	0	0	HMDB0013825	21.1006	30.5176	43.0385	0	0	0	HMDB0002815	151.035	238.028	195.98	0	0	0	HMDB0002815	221.994	185.783	320.21	0	0	0	HMDB0002815	100.971	35.8924	110.774	0	0	0
HMDB0042013	3.66469	50.2594	27.4631	0	0	0	HMDB0034585	46.9755	5.47801	69.9916	0	0	0	HMDB0014925	56.7758	25.8193	7.50214	0	0	0	HMDB0013825	38.5584	53.4528	71.0801	0	0	0	HMDB0013825	38.5854	34.2812	52.7818	0	0	0	HMDB0013825	59.5264	115.321	72.7519	0	0	0
HMDB0012933	11.3367	2.8216	7.51651	0	0	0	HMDB0040378	95.7775	32.1646	35.9247	0	0	0	HMDB0000732	52.5856	43.0432	54.3288	0	0	0	HMDB0014925	0	2.72945	2.4771	0	0	0	HMDB0014925	38.2217	17.5368	66.5154	0	0	0	HMDB0014925	49.2284	62.5147	135.008	0	0	0
HMDB0000355	13.2823	29.3054	48.8607	0	0	0	HMDB0015593	45.3613	58.7091	58.5975	0	0	0	HMDB0015328	0	9.4174	5.85065	0	0	0	HMDB0000732	95.8803	75.1017	81.7849	0	0	0	HMDB0000732	84.3684	65.055	70.4234	0	0	0	HMDB0000732	89.8545	53.999	102.42	0	0	0
HMDB0000413	69.774	83.2995	115.263	0	0	0	HMDB0000721	34.3774	11.5844	33.61	0	0	0	HMDB0002352	117.492	15.4929	101.686	0	0	0	HMDB0015328	40.7666	53.8847	31.6207	0	0	0	HMDB0015328	14.1539	31.7115	16.0097	0	0	0	HMDB0015328	105.244	125.353	15.3595	0	0	0
HMDB0034310	11.2571	31.5761	19.0704	0	0	0	HMDB0036105	28.8543	25.4186	58.7138	0	0	0	HMDB0015269	28.0113	130.407	25.673	0	0	0	HMDB0002352	140.85	31.5744	113.599	0	0	0	HMDB0002352	107.524	79.0943	65.9656	0	0	0	HMDB0002352	37.0865	147.223	61.2144	0	0	0
HMDB0031756	13.0955	29.8029	17.6539	0	0	0	HMDB0006318	32.8606	83.9714	49.1188	0	0	0	HMDB0014950	31.1512	81.6667	44.2709	0	0	0	HMDB0015269	32.5915	121.567	50.1502	0	0	0	HMDB0015269	69.6507	37.5415	86.5266	0	0	0	HMDB0015269	68.5854	105.237	70.6664	0	0	0
HMDB0007585	76.0724	27.1425	18.1954	0	0	0	HMDB0000445	102.148	88.5413	135.194	0	0	0	HMDB0014399	0	77.2205	2.58042	0	0	0	HMDB0014950	47.6989	56.9605	66.1	0	0	0	HMDB0014950	31.0438	118.232	28.1419	0	0	0	HMDB0014950	56.1905	111.797	75.022	0	0	0
HMDB0006595	66.7804	27.7661	25.4876	0	0	0	HMDB0039631	119.476	43.292	80.6378	0	0	0	HMDB0031764	551.456	1234.17	1197.32	0	0	0	HMDB0014399	14.1988	30.8221	40.8532	0	0	0	HMDB0014399	18.2559	18.8085	45.073	0	0	0	HMDB0014399	42.846	124.395	74.9766	0	0	0
HMDB0015138	154.992	114.113	126.184	0	0	0	HMDB0006588	48.8979	35.4036	108.739	0	0	0	HMDB0015317	87.5849	70.8293	56.6976	0	0	0	HMDB0031764	2635.7	0	777.712	0	0	0	HMDB0031764	0	757.039	0	0	0	0	HMDB0031764	0	0	240.749	0	0	0
HMDB0038406	46.5967	38.3637	47.06	0	0	0	HMDB0000124	49.139	64.6273	55.8641	0	0	0	HMDB0031237	17.0851	63.7843	74.2586	0	0	0	HMDB0015317	89.7429	65.961	82.2623	0	0	0	HMDB0015317	68.7835	62.4021	65.0054	0	0	0	HMDB0015317	68.221	65.1953	107.292	0	0	0
HMDB0002171	16.4634	16.1406	9.1035	0	0	0	HMDB0042013	90.095	68.44	74.4377	0	0	0	HMDB0034585	35.8235	177.739	115.087	0	0	0	HMDB0031237	81.8176	79.4397	56.6204	0	0	0	HMDB0031237	44.4833	63.3839	51.864	0	0	0	HMDB0031237	72.8207	70.4532	96.9257	0	0	0
HMDB0047525	23.9954	0	0	0	0	0	HMDB0012933	4.68358	27.908	2.18194	0	0	0	HMDB0040378	53.1248	135.681	36.8639	0	0	0	HMDB0034585	154.604	124.423	114.84	0	0	0	HMDB0034585	71.1763	67.1109	63.1278	0	0	0	HMDB0034585	67.3619	40.5265	131.938	0	0	0
HMDB0046047	115.52	80.7085	65.4099	0	0	0	HMDB0000355	60.695	107.383	12.276	0	0	0	HMDB0015593	8.02877	55.4506	49.8999	0	0	0	HMDB0040378	47.0178	68.5876	159.763	0	0	0	HMDB0040378	30.2975	33.4157	35.7584	0	0	0	HMDB0040378	86.124	86.0369	67.0535	0	0	0
HMDB0032527	37.9782	6.65955	27.1018	0	0	0	HMDB0000413	138.105	53.3902	51.9015	0	0	0	HMDB0000721	0	18.0626	0	0	0	0	HMDB0015593	107.999	89.7318	70.5203	0	0	0	HMDB0015593	40.4933	60.2805	60.825	0	0	0	HMDB0015593	42.0864	135.269	61.4979	0	0	0
HMDB0013076	94.464	106.046	35.9101	0	0	0	HMDB0034310	86.7099	57.1623	81.2838	0	0	0	HMDB0036105	93.5102	28.9485	68.9205	0	0	0	HMDB0000721	33.3153	32.906	47.0194	0	0	0	HMDB0000721	27.4983	42.1706	47.5751	0	0	0	HMDB0000721	89.8937	99.1242	49.0061	0	0	0
HMDB0040319	88.4112	14.1558	42.3067	0	0	0	HMDB0031756	76.9991	58.6659	43.3086	0	0	0	HMDB0006318	25.9783	30.8805	64.8743	0	0	0	HMDB0036105	93.6564	121.527	87.1022	0	0	0	HMDB0036105	15.4027	25.3518	36.3785	0	0	0	HMDB0036105	83.7939	90.8159	61.2391	0	0	0
HMDB0036404	96.5945	110.33	37.9857	0	0	0	HMDB0007585	63.6618	36.6757	96.4483	0	0	0	HMDB0000445	29.8698	129.256	21.7939	0	0	0	HMDB0006318	43.0984	77.7565	63.6138	0	0	0	HMDB0006318	61.029	35.1726	69.0266	0	0	0	HMDB0006318	64.9206	101.855	69.0109	0	0	0
HMDB0002873	39.7352	7.98874	28.7011	0	0	0	HMDB0015138	131.448	49.314	139.506	0	0	0	HMDB0039631	36.0037	58.6456	43.8293	0	0	0	HMDB0000445	86.9991	73.0973	99.6524	0	0	0	HMDB0000445	76.6811	101.068	72.6489	0	0	0	HMDB0000445	74.288	86.558	74.1896	0	0	0
HMDB0044855	70.5179	94.6494	31.0546	0	0	0	HMDB0038406	75.0633	65.9277	82.8905	0	0	0	HMDB0006588	3.1967	25.5531	3.52943	0	0	0	HMDB0039631	37.3053	55.0657	45.3963	0	0	0	HMDB0039631	39.2575	85.9927	51.1864	0	0	0	HMDB0039631	45.6479	136.934	52.3504	0	0	0
HMDB0014615	131.998	58.0446	47.9909	0	0	0	HMDB0002171	28.8131	38.0934	21.3223	0	0	0	HMDB0000124	26.808	67.9598	46.4901	0	0	0	HMDB0006588	31.7197	25.5569	41.2778	0	0	0	HMDB0006588	117.831	22.7243	153.166	0	0	0	HMDB0006588	49.1564	65.6401	119.218	0	0	0
HMDB0060616	45.441	26.2086	27.3878	0	0	0	HMDB0047525	18.2392	13.1392	14.7348	0	0	0	HMDB0042013	189.752	38.6984	154.119	0	0	0	HMDB0000124	58.9593	87.077	53.8106	0	0	0	HMDB0000124	75.0707	73.5926	74.3482	0	0	0	HMDB0000124	57.7117	102.447	72.224	0	0	0
HMDB0015082	172.333	154.68	109.176	0	0	0	HMDB0046047	61.9493	50.8461	89.4184	0	0	0	HMDB0012933	846.534	985.192	1238.47	206.95	0	0	HMDB0042013	71.3768	38.5053	66.9767	0	0	0	HMDB0042013	55.5276	42.0423	53.2214	0	0	0	HMDB0042013	86.1535	94.9049	51.1252	0	0	0
HMDB0061170	100.641	46.3781	48.1163	0	0	0	HMDB0032527	27.4656	30.6715	23.2256	0	0	0	HMDB0000355	0	10.0338	2.45533	0	0	0	HMDB0012933	0	14.3532	9.12923	0	0	0	HMDB0012933	30.5908	12.297	69.6904	0	0	0	HMDB0012933	52.2772	84.0657	95.2222	0	0	0
HMDB0031879	58.1352	78.2377	65.0556	0	0	0	HMDB0013076	40.3245	123.024	62.1982	0	0	0	HMDB0000413	24.1323	57.0567	35.0639	0	0	0	HMDB0000355	0	7.75308	36.6456	0	0	0	HMDB0000355	1.70813	8.99475	58.1084	0	0	0	HMDB0000355	15.7439	205.924	7.75056	0	0	0
HMDB0029225	97.1806	33.6544	54.2291	0	0	0	HMDB0040319	80.5971	47.9412	77.6533	0	0	0	HMDB0034310	53.9624	81.9484	63.3237	0	0	0	HMDB0000413	8.97652	63.886	82.7429	0	0	0	HMDB0000413	49.8857	36.6113	66.1766	0	0	0	HMDB0000413	73.9776	90.7936	63.8923	0	0	0
HMDB0127549	157.685	104.828	133.646	0	0	0	HMDB0036404	47.2213	47.5407	61.7739	0	0	0	HMDB0031756	20.4502	51.6104	41.2955	0	0	0	HMDB0034310	71.9884	73.5534	78.4769	0	0	0	HMDB0034310	51.4523	72.1617	59.0181	0	0	0	HMDB0034310	48.5192	112.808	67.2065	0	0	0
HMDB0000290	118.373	18.2862	32.0483	0	0	0	HMDB0044855	58.8926	42.8544	61.1898	0	0	0	HMDB0007585	28.8195	120.546	43.815	0	0	0	HMDB0031756	10.5218	55.6568	58.2847	0	0	0	HMDB0031756	40.7744	83.7553	65.2885	0	0	0	HMDB0031756	69.8084	103.273	54.4746	0	0	0
HMDB0028751	70.9398	18.4843	23.3585	0	0	0	HMDB0014615	137.775	95.4225	135.768	0	0	0	HMDB0006595	0	0.192293	136.003	0	0	0	HMDB0007585	125.46	151.506	106.221	0	0	0	HMDB0007585	100.385	127.448	89.2627	0	0	0	HMDB0007585	82.4195	29.0513	115.891	0	0	0
HMDB0000038	0	2.32725	6.5485	0	0	0	HMDB0002409	4.48846	0	0	0	0	0	HMDB0015138	231.879	125.001	164.611	0	0	0	HMDB0015138	187.031	86.554	54.9703	0	0	0	HMDB0006595	0	57.9559	0	0	0	0	HMDB0006595	116.317	110.788	0	0	0	0
HMDB0031479	19.9005	36.8452	19.4192	0	0	0	HMDB0060616	102.074	59.7336	90.6872	0	0	0	HMDB0038406	30.1964	46.9174	83.7902	0	0	0	HMDB0038406	75.9681	52.597	81.6239	0	0	0	HMDB0015138	158.001	181.812	80.0763	0	0	0	HMDB0015138	102.269	21.3548	103.044	0	0	0
HMDB0028890	33.3443	38.6579	53.8996	0	0	0	HMDB0015082	55.2579	122.709	56.9047	0	0	0	HMDB0002171	11.4449	20.7578	17.0046	0	0	0	HMDB0002171	18.4951	29.1104	31.6003	0	0	0	HMDB0038406	63.9587	36.1949	62.4964	0	0	0	HMDB0038406	66.6648	117.7	41.7226	0	0	0
HMDB0015596	21.6856	6.75232	12.127	0	0	0	HMDB0061170	32.4696	27.8632	40.006	0	0	0	HMDB0047525	9.88703	39.2375	39.8158	0	0	0	HMDB0047525	47.8646	43.0345	70.4796	0	0	0	HMDB0002171	27.0612	27.0873	37.3308	0	0	0	HMDB0002171	37.7866	147.672	37.1083	0	0	0
HMDB0003701	43.7704	50.3775	34.3501	0	0	0	HMDB0031879	44.4662	59.6545	30.7845	0	0	0	HMDB0046047	57.8627	138.143	23.484	0	0	0	HMDB0046047	38.5721	73.4444	79.9579	0	0	0	HMDB0047525	59.078	29.8167	46.5433	0	0	0	HMDB0047525	86.9031	45.983	88.8037	0	0	0
HMDB0035980	1.0786	0	8.19946	0	0	0	HMDB0029225	88.6208	56.637	61.0478	0	0	0	HMDB0032527	39.0946	51.1067	34.1691	0	0	0	HMDB0032527	66.7775	77.7985	65.2825	0	0	0	HMDB0046047	89.1159	40.577	108.063	0	0	0	HMDB0046047	60.3573	81.5998	79.6881	0	0	0
HMDB0034608	0	7.73004	17.0878	0	0	0	HMDB0127549	129.064	91.5256	132.854	0	0	0	HMDB0013076	44.6344	93.6951	31.2585	0	0	0	HMDB0013076	86.7767	84.5032	93.9867	0	0	0	HMDB0032527	81.4919	72.8497	66.0181	0	0	0	HMDB0032527	67.1738	84.5426	69.6119	0	0	0
HMDB0005008	13.9054	13.6465	0	0	0	0	HMDB0000290	52.2819	20.6391	49.3479	0	0	0	HMDB0040319	11.5967	87.978	44.5709	0	0	0	HMDB0040319	43.7196	44.2807	92.1295	0	0	0	HMDB0013076	34.231	55.2078	17.879	0	0	0	HMDB0013076	85.9655	77.9178	56.2798	0	0	0
HMDB0014928	62.7341	23.1946	16.846	0	0	0	HMDB0028751	23.5416	29.7365	19.0626	0	0	0	HMDB0036404	57.586	92.5407	3.63523	0	0	0	HMDB0036404	33.6612	81.2544	8.65221	0	0	0	HMDB0040319	38.0869	46.4177	66.861	0	0	0	HMDB0040319	37.2724	112.579	70.2721	0	0	0
HMDB0031674	125.533	36.124	76.4879	0	0	0	HMDB0000038	17.9261	0	0	0	0	0	HMDB0044855	62.7113	106.562	30.6616	0	0	0	HMDB0002873	34.5379	22.2559	38.2917	0	0	0	HMDB0036404	154.161	196.46	168.879	0	0	0	HMDB0036404	104.895	15.7194	99.3404	0	0	0
HMDB0011491	115.962	22.008	88.117	0	0	0	HMDB0031479	56.344	43.4866	61.1942	0	0	0	HMDB0014615	42.2387	131.727	70.9673	0	0	0	HMDB0044855	63.8206	128.216	38.8573	0	0	0	HMDB0002873	21.4023	36.4475	14.4312	0	0	0	HMDB0002873	92.4482	126.834	0	0	0	0
HMDB0033274	22.5178	15.6203	34.0454	0	0	0	HMDB0028890	43.1253	34.4144	16.0976	0	0	0	HMDB0002409	2.40759	0	3.51453	0	0	0	HMDB0002409	0	17.9711	42.76	0	0	0	HMDB0044855	147.722	127.999	139.083	0	0	0	HMDB0044855	81.0247	17.539	120.693	0	0	0
HMDB0031450	33.6114	18.8625	38.2783	0	0	0	HMDB0015596	36.1804	21.3909	40.4278	0	0	0	HMDB0060616	69.6007	61.2058	55.212	0	0	0	HMDB0060616	82.1524	70.8113	82.4421	0	0	0	HMDB0014615	119.92	106.428	95.0768	0	0	0	HMDB0014615	105.106	96.8978	119.683	0	0	0
HMDB0002927	70.4046	3.40868	28.758	0	0	0	HMDB0003701	41.8668	61.4697	56.3128	0	0	0	HMDB0015082	50.6351	18.5881	25.0281	0	0	0	HMDB0015082	5.40595	81.6489	127.394	0	0	0	HMDB0002409	49.0353	9.242	53.6478	0	0	0	HMDB0002409	53.2972	61.8922	101.457	0	0	0
HMDB0030435	295.513	279.592	171.789	0	0	0	HMDB0034608	59.0896	24.4398	22.7297	0	0	0	HMDB0061170	0	35.4053	11.6939	0	0	0	HMDB0061170	25.027	20.3441	39.7098	0	0	0	HMDB0060616	77.0318	76.3108	69.1311	0	0	0	HMDB0060616	70.7526	63.07	82.5028	0	0	0
HMDB0060510	15.0056	29.4577	16.0445	0	0	0	HMDB0005008	32.9327	31.307	75.3069	0	0	0	HMDB0031879	33.5303	15.2626	42.2206	0	0	0	HMDB0031879	48.4341	61.7682	51.1785	0	0	0	HMDB0015082	67.9522	56.0515	67.1656	0	0	0	HMDB0015082	68.0067	60.0781	88.1034	0	0	0
HMDB0000873	40.1448	31.2045	42.0213	0	0	0	HMDB0006752	35.4718	46.128	14.3388	0	0	0	HMDB0029225	17.2247	76.9424	47.8462	0	0	0	HMDB0029225	43.7563	88.8142	46.5521	0	0	0	HMDB0061170	38.365	6.42801	57.0242	0	0	0	HMDB0061170	34.3842	104.794	76.0941	0	0	0
HMDB0041341	1255.59	617.693	386.668	0	0	0	HMDB0014928	75.942	40.54	89.5224	0	0	0	HMDB0127549	5.69496	64.9519	23.6967	0	0	0	HMDB0127549	40.3928	64.4982	86.8323	0	0	0	HMDB0031879	39.6462	43.257	55.6926	0	0	0	HMDB0031879	54.98	92.037	67.9239	0	0	0
HMDB0060210	99.9388	73.9952	77.0392	0	0	0	HMDB0031674	65.5121	60.747	86.5183	0	0	0	HMDB0000290	94.3575	211.503	103.03	0	0	0	HMDB0000290	135.948	159.809	103.129	0	0	0	HMDB0029225	42.8776	59.4493	28.9469	0	0	0	HMDB0029225	78.6767	73.5291	62.6172	0	0	0
HMDB0014828	8.41388	53.8178	31.0393	0	0	0	HMDB0029367	47.1404	0	0	0	0	0	HMDB0028751	46.7002	40.7755	22.1415	0	0	0	HMDB0028751	51.5061	83.8882	39.7458	0	0	0	HMDB0127549	62.4116	85.8211	57.7531	0	0	0	HMDB0127549	66.6627	54.1226	93.86	0	0	0
HMDB0013075	45.1936	29.2228	51.5389	0	0	0	HMDB0011491	154.226	43.0679	152.612	0	0	0	HMDB0000038	5.14933	3.41518	10.6845	0	0	0	HMDB0000038	4.75976	15.3011	37.7469	0	0	0	HMDB0000290	107.725	101.994	65.3907	0	0	0	HMDB0000290	79.1317	25.4022	110.091	0	0	0
HMDB0013113	28.7069	11.5367	19.0798	0	0	0	HMDB0033274	15.1748	16.2948	0.000166521	0	0	0	HMDB0031479	47.3794	86.3767	44.3628	0	0	0	HMDB0031479	65.286	66.9181	77.2792	0	0	0	HMDB0028751	114.895	84.005	120.841	0	0	0	HMDB0028751	46.6766	85.5494	79.3876	0	0	0
HMDB0061725	21.2319	7.357	9.89959	0	0	0	HMDB0031450	77.1954	57.1677	38.292	0	0	0	HMDB0028890	0	156.818	68.5051	0	0	0	HMDB0028890	65.2221	96.4584	130.768	0	0	0	HMDB0000038	22.6305	14.9731	90.8853	0	0	0	HMDB0000038	44.4764	131.526	34.9227	0	0	0
HMDB0014593	65.1159	87.7535	51.3987	0	0	0	HMDB0002927	78.4754	15.3145	66.7505	0	0	0	HMDB0015596	24.5394	60.0574	19.0101	0	0	0	HMDB0015596	31.1039	66.2809	51.486	0	0	0	HMDB0031479	36.1318	56.2279	46.7605	0	0	0	HMDB0031479	58.781	99.2292	52.7115	0	0	0
HMDB0031445	16.4234	0	16.4572	0	0	0	HMDB0030435	160.013	182.937	196.751	0	0	0	HMDB0003701	77.0854	68.3688	67.5633	0	0	0	HMDB0003701	67.6517	78.2488	75.94	0	0	0	HMDB0028890	52.7313	43.2962	68.1316	0	0	0	HMDB0028890	65.9557	53.255	90.8186	0	0	0
HMDB0029538	0.828944	3.90265	12.2173	0	0	0	HMDB0060510	156.473	28.2177	174.068	0	0	0	HMDB0034608	109.706	24.254	38.7224	0	0	0	HMDB0035980	6.6239	193.14	9.28334	0	0	0	HMDB0015596	73.0163	56.3371	58.8323	0	0	0	HMDB0015596	62.5555	83.7317	63.1509	0	0	0
HMDB0001064	17.7476	0	0	0	0	0	HMDB0000873	114.147	65.121	81.087	0	0	0	HMDB0005008	54.5483	58.8383	55.8332	0	0	0	HMDB0034608	2.63496	31.5303	20.6074	0	0	0	HMDB0003701	69.9466	73.7861	72.5651	0	0	0	HMDB0003701	75.5224	66.4448	65.9757	0	0	0
HMDB0033235	139.897	111.303	126.978	0	0	0	HMDB0041341	1124.02	990.682	1696.8	0	0	0	HMDB0006752	58.6233	25.4653	68.7176	0	0	0	HMDB0005008	62.1387	53.7706	70.0704	0	0	0	HMDB0035980	29.8861	35.071	60.6595	0	0	0	HMDB0035980	6.29187	159.181	40.8175	0	0	0
HMDB0032022	27.4403	53.9349	37.3736	0	0	0	HMDB0060210	45.8581	45.1505	48.3121	0	0	0	HMDB0014928	28.0498	127.717	20.0976	0	0	0	HMDB0006752	14.7748	76.6664	67.0913	0	0	0	HMDB0034608	26.0533	58.8141	60.6005	0	0	0	HMDB0034608	38.84	121.036	44.9521	0	0	0
HMDB0029940	55.5732	65.2228	22.1738	0	0	0	HMDB0014828	90.527	69.9424	84.5436	0	0	0	HMDB0031674	19.7483	77.3422	19.0178	0	0	0	HMDB0014928	66.5811	112.694	79.4939	0	0	0	HMDB0005008	53.3004	26.8843	60.7156	0	0	0	HMDB0005008	65.2382	66.0051	73.5601	0	0	0
HMDB0030935	82.7549	72.0368	51.7411	0	0	0	HMDB0013075	10.1191	19.7164	1.9325	0	0	0	HMDB0029367	7.56118	404.591	65.784	0	0	0	HMDB0031674	31.5336	80.1424	61.9657	0	0	0	HMDB0006752	53.3872	40.0095	82.1676	0	0	0	HMDB0006752	65.4716	50.0204	88.0115	0	0	0
HMDB0012987	67.0019	23.0911	28.1081	0	0	0	HMDB0013113	49.1464	41.9085	45.5313	0	0	0	HMDB0011491	34.9174	145.649	23.6275	0	0	0	HMDB0029367	546.39	2255.18	555.707	0	0	0	HMDB0014928	74.5333	76.758	61.9066	0	0	0	HMDB0014928	71.2392	54.1978	76.3267	0	0	0
HMDB0031751	49.7095	15.8174	14.3928	0	0	0	HMDB0003555	13.9795	23.5304	12.2834	0	0	0	HMDB0033274	36.5238	24.0538	19.3679	0	0	0	HMDB0011491	0	93.1082	52.2566	0	0	0	HMDB0031674	52.7747	42.7518	57.7573	0	0	0	HMDB0031674	50.4518	60.4731	90.4816	0	0	0
HMDB0006921	117.359	14.1827	59.8279	0	0	0	HMDB0061725	22.6407	7.3211	27.2204	0	0	0	HMDB0031450	12.0697	14.1583	32.7018	0	0	0	HMDB0033274	12.5292	35.8921	26.4719	0	0	0	HMDB0029367	330.097	61.423	1838.82	0	0	0	HMDB0029367	0	167.067	33.9388	0	0	0
HMDB0028892	224.834	144.737	203.796	0	0	0	HMDB0014593	118.293	46.9075	121.947	0	0	0	HMDB0002927	11.1409	59.5878	11.0252	0	0	0	HMDB0031450	40.7621	34.3414	48.241	0	0	0	HMDB0011491	60.1268	37.3578	71.1349	0	0	0	HMDB0011491	76.304	71.3049	52.8514	0	0	0
HMDB0060753	195.772	64.7026	81.016	0	0	0	HMDB0031445	62.6219	22.71	46.3748	0	0	0	HMDB0030435	23.6356	131.274	38.5035	0	0	0	HMDB0002927	51.6372	45.2158	62.2396	0	0	0	HMDB0033274	50.3617	34.5376	56.4176	0	0	0	HMDB0033274	59.0389	100.041	41.1028	0	0	0
HMDB0000508	24.4557	6.87847	8.27992	0	0	0	HMDB0029538	129.465	6.51929	121.941	0	0	0	HMDB0060510	223.455	141.865	165.252	0	0	0	HMDB0030435	57.1025	103.651	102.553	0	0	0	HMDB0031450	20.1393	18.0254	35.5813	0	0	0	HMDB0031450	36.7256	119.412	43.1596	0	0	0
HMDB0029306	2.8134	17.9798	20.6351	0	0	0	HMDB0001064	17.6872	3.33519	2.76697	0	0	0	HMDB0000873	20.8052	52.9847	6.92002	0	0	0	HMDB0060510	163.272	90.3647	144.787	0	0	0	HMDB0002927	48.7907	55.8153	74.2518	0	0	0	HMDB0002927	50.6855	74.3939	73.1846	0	0	0
HMDB0035249	0	8.87826	24.8814	0	0	0	HMDB0033235	108.156	130.324	144.799	0	0	0	HMDB0041341	1302.54	2092.78	1278.11	0	0	0	HMDB0000873	66.8246	55.1315	65.0199	0	0	0	HMDB0030435	128.018	126.917	127.124	0	0	0	HMDB0030435	50.3673	69.8982	77.6714	0	0	0
HMDB0014848	1.77245	0	0	0	0	0	HMDB0015358	243.408	0	237.987	0	0	0	HMDB0060210	0	45.9667	16.1896	0	0	0	HMDB0041341	1721.92	1501.95	1412.43	0	0	0	HMDB0060510	53.7858	126.394	54.5055	0	0	0	HMDB0060510	46.3269	59.5703	91.7409	0	0	0
HMDB0014410	4.44806	20.3096	1.67649	0	0	0	HMDB0032022	97.9228	81.1455	52.4843	0	0	0	HMDB0014828	51.1804	63.5111	102.641	0	0	0	HMDB0060210	21.1082	36.3107	68.532	0	0	0	HMDB0000873	62.6999	48.1	48.3648	0	0	0	HMDB0000873	72.2303	52.2022	72.1702	0	0	0
HMDB0015299	27.3657	63.1966	66.4999	0	0	0	HMDB0029940	490.377	30.9936	439.677	0	0	0	HMDB0013075	0	13.2952	20.0556	0	0	0	HMDB0014828	83.232	44.9333	90.7971	0	0	0	HMDB0041341	2263.9	1800.86	1892.73	0	0	0	HMDB0041341	1525.57	852.363	1564.63	0	0	0
HMDB0035421	1.95128	0	1.60556	0	0	0	HMDB0030935	56.6181	51.4596	73.8125	0	0	0	HMDB0013113	7.01034	35.2768	22.0226	0	0	0	HMDB0013075	45.6115	44.0547	60.7608	0	0	0	HMDB0060210	90.376	22.0758	79.9351	0	0	0	HMDB0060210	49.8515	79.6006	66.8903	0	0	0
HMDB0001204	0	0	2.61789	0	0	0	HMDB0012987	75.5805	44.287	68.738	0	0	0	HMDB0003555	4.22913	2.00374	0	0	0	0	HMDB0013113	31.1432	34.3781	56.2711	0	0	0	HMDB0014828	20.1774	54.9095	48.0726	0	0	0	HMDB0014828	27.2336	129.814	39.2126	0	0	0
HMDB0000701	6.44616	23.797	17.1641	0	0	0	HMDB0031751	167.188	45.0688	187.211	0	0	0	HMDB0061725	8.61137	38.0414	5.20209	0	0	0	HMDB0003555	51.1445	64.1691	21.5906	0	0	0	HMDB0013075	102.674	78.4487	61.9938	0	0	0	HMDB0013075	44.7315	90.4931	60.9239	0	0	0
HMDB0014531	33.5833	8.21859	16.3487	0	0	0	HMDB0006921	61.5792	97.212	114.829	0	0	0	HMDB0014593	163.967	145.851	105.223	0	0	0	HMDB0061725	19.3877	44.231	22.0988	0	0	0	HMDB0003555	50.2564	11.9575	53.7799	0	0	0	HMDB0013113	27.8497	123.301	44.9201	0	0	0
HMDB0015029	9.20602	24.3107	13.395	0	0	0	HMDB0028892	202.965	317.804	214.369	0	0	0	HMDB0031445	9.13375	12.2048	5.5909	0	0	0	HMDB0014593	96.4173	67.409	66.9776	0	0	0	HMDB0061725	53.4628	38.0781	51.1596	0	0	0	HMDB0003555	59.0716	63.93	72.9663	0	0	0
HMDB0030814	17.3122	7.4278	18.0036	0	0	0	HMDB0060753	132.447	94.7713	178.791	0	0	0	HMDB0029538	16.2024	52.7924	86.9147	0	0	0	HMDB0031445	22.439	17.9625	44.1132	0	0	0	HMDB0014593	64.8315	132.183	51.3402	0	0	0	HMDB0061725	39.3045	99.9819	54.7833	0	0	0
HMDB0030388	8.98611	2.85951	5.90304	0	0	0	HMDB0000508	21.3567	23.1207	11.645	0	0	0	HMDB0001064	18.0764	70.4933	3.89169	0	0	0	HMDB0029538	84.5337	5.51554	68.8041	0	0	0	HMDB0031445	6.14275	3.5971	23.4092	0	0	0	HMDB0014593	59.6971	65.2096	69.063	0	0	0
HMDB0001164	17.3234	25.749	34.3517	0	0	0	HMDB0029306	2.98041	21.0478	3.35699	0	0	0	HMDB0033235	39.1057	66.8394	42.6885	0	0	0	HMDB0001064	59.9217	33.6966	48.3844	0	0	0	HMDB0029538	5.04042	75.2815	9.93614	0	0	0	HMDB0031445	19.9779	139.205	34.6183	0	0	0
HMDB0014487	105.133	21.8997	47.3766	0	0	0	HMDB0035249	56.6295	28.1921	32.6695	0	0	0	HMDB0015358	292.397	256.324	348.421	0	0	0	HMDB0033235	48.8139	83.2348	63.7486	0	0	0	HMDB0001064	62.2818	115.381	69.3617	0	0	0	HMDB0029538	5.64722	40.9382	146.412	0	0	0
HMDB0032381	165.095	122.488	113.923	0	0	0	HMDB0014848	0	0	7.98789	0	0	0	HMDB0032022	34.1054	52.54	84.6044	0	0	0	HMDB0015358	324.592	0	250.87	0	0	0	HMDB0033235	45.342	36.1943	67.9084	0	0	0	HMDB0001064	68.8355	45.0538	79.1077	0	0	0
HMDB0031414	7.73916	3.5431	14.6216	0	0	0	HMDB0014410	21.9987	35.1269	3.87621	0	0	0	HMDB0029940	266.788	157.244	347.004	0	0	0	HMDB0032022	68.9841	63.5609	74.3354	0	0	0	HMDB0015358	0	306.291	0	0	0	0	HMDB0033235	47.1712	91.9034	53.7911	0	0	0
HMDB0015294	29.1195	23.3429	17.7903	0	0	0	HMDB0015299	26.0485	69.6559	19.6728	0	0	0	HMDB0030935	66.5509	64.5742	62.3537	0	0	0	HMDB0029940	361.211	68.0139	174.979	0	0	0	HMDB0032022	43.7641	16.4352	46.0971	0	0	0	HMDB0015358	0	0	192.373	0	0	0
HMDB0014739	191.811	106.448	123.632	0	0	0	HMDB0035421	142.029	0.220606	39.0317	0	0	0	HMDB0012987	35.7409	44.4136	44.5368	0	0	0	HMDB0030935	72.1931	82.2785	64.7477	0	0	0	HMDB0029940	74.4328	150.23	75.3656	0	0	0	HMDB0032022	39.8327	111.36	40.9141	0	0	0
HMDB0005772	39.9736	25.2195	46.4057	0	0	0	HMDB0001204	37.8179	2.06011	31.1751	0	0	0	HMDB0031751	63.3663	67.6714	43.7082	0	0	0	HMDB0012987	45.0681	31.8544	56.4671	0	0	0	HMDB0030935	74.1736	67.3063	55.8625	0	0	0	HMDB0029940	158.185	245.109	111.028	0	0	0
HMDB0030583	0	16.4543	3.84352	0	0	0	HMDB0000701	22.4635	24.2975	14.3534	0	0	0	HMDB0006921	15.0924	95.0738	20.9265	0	0	0	HMDB0031751	62.3131	48.8386	55.1967	0	0	0	HMDB0012987	69.5977	69.632	57.5876	0	0	0	HMDB0030935	72.9013	44.3934	74.1736	0	0	0
HMDB0000043	27.5999	46.165	40.1433	0	0	0	HMDB0014531	13.8333	21.4813	4.39025	0	0	0	HMDB0028892	26.0225	91.8197	61.7631	0	0	0	HMDB0006921	54.6872	68.7362	78.5211	0	0	0	HMDB0031751	32.8639	34.0027	23.4746	0	0	0	HMDB0012987	76.7241	44.6752	68.5172	0	0	0
HMDB0060584	20.657	0	1.61819	0	0	0	HMDB0015029	54.6261	17.8476	40.3679	0	0	0	HMDB0060753	47.534	132.702	39.3492	0	0	0	HMDB0028892	49.4441	126.887	43.667	0	0	0	HMDB0006921	49.8289	77.0069	71.5675	0	0	0	HMDB0031751	27.145	106.397	56.3286	0	0	0
HMDB0015130	66.3984	63.2457	38.5384	0	0	0	HMDB0030814	2.20705	3.07867	2.42829	0	0	0	HMDB0000508	28.2785	38.2363	33.4202	0	0	0	HMDB0060753	57.6719	76.9288	65.0487	0	0	0	HMDB0028892	62.907	35.113	59.1455	0	0	0	HMDB0006921	60.5429	55.0685	73.8894	0	0	0
HMDB0037582	10.4965	13.9096	8.23672	0	0	0	HMDB0030388	59.2025	10.2928	91.862	0	0	0	HMDB0029306	7.89209	0	22.3645	0	0	0	HMDB0000508	40.2885	68.5897	37.5446	0	0	0	HMDB0060753	66.6729	116.711	82.9629	0	0	0	HMDB0028892	34.8619	106.683	46.8744	0	0	0
HMDB0006516	149.968	51.5019	67.5813	0	0	0	HMDB0001164	29.8537	33.5368	29.4495	0	0	0	HMDB0035249	81.8837	20.7124	37.2823	0	0	0	HMDB0029306	26.8897	33.1456	49.5374	0	0	0	HMDB0000508	50.1841	23.3045	43.6831	0	0	0	HMDB0060753	51.5304	74.8557	60.803	0	0	0
HMDB0000825	0	0.542038	0.559123	0	0	0	HMDB0014487	139.33	96.5885	121.991	0	0	0	HMDB0014848	3.06351	44.3491	3.95225	0	0	0	HMDB0035249	16.4092	26.022	39.3723	0	0	0	HMDB0029306	42.1715	47.9832	45.2904	0	0	0	HMDB0000508	47.5241	93.024	45.8704	0	0	0
HMDB0006078	24.7195	19.5091	18.0997	0	0	0	HMDB0032381	65.1414	87.4482	79.0737	0	0	0	HMDB0014410	0	4.64254	5.82963	0	0	0	HMDB0014848	14.4395	37.6337	26.9599	0	0	0	HMDB0035249	22.6272	37.2172	53.4184	0	0	0	HMDB0029306	101.591	73.1121	11.0988	0	0	0
HMDB0041826	78.2408	23.1501	32.153	0	0	0	HMDB0040874	35.8149	0	11.6584	0	0	0	HMDB0015299	33.0438	21.1311	19.8862	0	0	0	HMDB0014410	0	7.80412	19.1705	0	0	0	HMDB0014848	18.3136	29.3313	5.75168	0	0	0	HMDB0035249	41.6981	92.841	51.1674	0	0	0
HMDB0002353	53.8482	30.8875	29.7988	0	0	0	HMDB0031414	23.1171	36.7825	27.4026	0	0	0	HMDB0035421	216.098	159.091	90.3498	0	0	0	HMDB0015299	12.2243	30.1288	29.6663	0	0	0	HMDB0014410	4.65358	8.70819	15.8375	0	0	0	HMDB0014848	27.3718	123.08	35.2314	0	0	0
HMDB0000447	34.6191	25.4569	49.4546	0	0	0	HMDB0015294	58.4365	33.7689	65.4107	0	0	0	HMDB0001204	3.88036	10.6606	5.37452	0	0	0	HMDB0035421	217.218	1.61933	87.6834	0	0	0	HMDB0015299	33.7929	18.5187	57.547	0	0	0	HMDB0014410	6.28423	169.285	10.0043	0	0	0
HMDB0029238	11.0825	28.0768	12.0176	0	0	0	HMDB0014739	128.415	115.058	128.68	0	0	0	HMDB0000701	35.754	15.42	26.7864	0	0	0	HMDB0001204	60.32	20.8548	17.2242	0	0	0	HMDB0035421	18.756	184.644	13.9746	0	0	0	HMDB0015299	45.127	122.422	18.0066	0	0	0
HMDB0000210	108.678	63.1684	41.9303	0	0	0	HMDB0005772	7.30144	16.7818	1.89369	0	0	0	HMDB0014531	0	23.7144	24.3549	0	0	0	HMDB0000701	19.981	11.5977	25.2882	0	0	0	HMDB0001204	64.21	133.168	34.672	0	0	0	HMDB0035421	22.3053	3.75633	159.215	0	0	0
HMDB0040118	117.786	0	3.99711	0	0	0	HMDB0006587	0	0	6.56328	0	0	0	HMDB0015029	44.6781	49.7446	46.5646	0	0	0	HMDB0014531	42.4565	13.3717	50.6668	0	0	0	HMDB0000701	22.2439	28.5603	19.1727	0	0	0	HMDB0001204	83.0074	6.92153	95.1902	0	0	0
HMDB0028822	181.981	88.4714	158.488	0	0	0	HMDB0030583	46.9645	36.8872	43.9812	0	0	0	HMDB0030814	0	2.69589	7.36945	0	0	0	HMDB0015029	63.0679	46.2848	53.2458	0	0	0	HMDB0014531	42.0997	27.1275	32.6611	0	0	0	HMDB0000701	67.8044	75.9571	41.1888	0	0	0
HMDB0029797	238.241	183.38	159.642	0	0	0	HMDB0000043	43.207	42.2857	46.25	0	0	0	HMDB0030388	225.849	92.9012	89.1875	0	0	0	HMDB0030814	20.3178	47.4693	35.129	0	0	0	HMDB0015029	38.4343	50.1446	40.6315	0	0	0	HMDB0014531	49.2878	70.4619	65.1141	0	0	0
HMDB0029668	7.34886	8.3199	17.2061	0	0	0	HMDB0015130	108.721	115.618	99.3574	0	0	0	HMDB0001164	75.083	35.3984	66.5057	0	0	0	HMDB0030388	87.8435	88.3329	80.8009	0	0	0	HMDB0030814	55.3944	76.8981	53.247	0	0	0	HMDB0015029	66.4655	54.9209	63.2101	0	0	0
HMDB0004158	242.737	116.166	133.153	0	0	0	HMDB0037582	74.6231	18.212	60.4231	0	0	0	HMDB0014487	22.031	84.4065	32.0963	0	0	0	HMDB0001164	34.4086	57.3086	49.1576	0	0	0	HMDB0030388	50.1459	64.0976	72.2099	0	0	0	HMDB0030814	60.7905	80.8138	42.9373	0	0	0
HMDB0000303	41.2333	60.4035	28.2144	0	0	0	HMDB0006516	29.5284	48.4242	57.3101	0	0	0	HMDB0060820	59.0007	0	0	0	0	0	HMDB0014487	63.3428	64.3851	84.5856	0	0	0	HMDB0001164	52.532	49.1133	49.1091	0	0	0	HMDB0030388	92.7176	44.7799	46.888	0	0	0
HMDB0014697	160.904	68.9815	101.089	0	0	0	HMDB0000825	21.3591	1.24092	16.0733	0	0	0	HMDB0032381	40.1731	78.6283	28.2697	0	0	0	HMDB0060820	69.7461	50.9752	0	0	0	0	HMDB0014487	76.4226	82.662	72.8425	0	0	0	HMDB0001164	45.5789	88.2553	49.5611	0	0	0
HMDB0001261	157.32	75.9721	107.218	0	0	0	HMDB0006078	32.1603	26.0435	39.9755	0	0	0	HMDB0040874	105.107	218.132	0	0	0	0	HMDB0032381	54.439	95.4887	53.7621	0	0	0	HMDB0060820	31.5354	0	2.70593	0	0	0	HMDB0014487	69.4216	45.3644	66.8569	0	0	0
HMDB0003422	132.906	38.7401	63.7347	0	0	0	HMDB0041826	137.494	115.54	144.116	0	0	0	HMDB0031414	0	0	20.5115	0	0	0	HMDB0040874	35.6339	22.0994	16.0345	0	0	0	HMDB0032381	74.0123	94.3458	89.7549	0	0	0	HMDB0060820	87.7787	0	93.5459	0	0	0
HMDB0031020	6.79049	7.942	10.3223	0	0	0	HMDB0002353	64.9361	28.7426	50.2479	0	0	0	HMDB0015294	4.67906	51.8013	6.65195	0	0	0	HMDB0031414	28.6929	20.8501	31.9383	0	0	0	HMDB0040874	54.258	95.5271	70.57	0	0	0	HMDB0032381	57.4053	63.6316	58.8269	0	0	0
HMDB0030146	21.975	4.25855	21.7914	0	0	0	HMDB0000447	119.524	49.9407	130.329	0	0	0	HMDB0014739	5.42994	101.011	26.4847	0	0	0	HMDB0015294	38.7287	46.8803	43.563	0	0	0	HMDB0031414	8.17533	1.44824	28.5673	0	0	0	HMDB0040874	65.9496	3.47268	110.13	0	0	0
HMDB0030819	42.9172	16.8954	26.4981	0	0	0	HMDB0029238	43.376	44.297	42.8768	0	0	0	HMDB0005772	2.78377	10.555	9.20948	0	0	0	HMDB0014739	32.5017	50.1936	87.505	0	0	0	HMDB0015294	48.9303	52.0532	26.787	0	0	0	HMDB0031414	17.6406	125.592	35.9233	0	0	0
HMDB0142450	35.5134	56.3342	27.9563	0	0	0	HMDB0000210	78.4429	83.4764	40.7296	0	0	0	HMDB0006587	28.433	15.124	0	0	0	0	HMDB0005772	21.8211	29.496	24.5298	0	0	0	HMDB0014739	40.8712	50.2634	64.8034	0	0	0	HMDB0015294	63.2887	41.615	72.3977	0	0	0
HMDB0059834	40.5523	23.6228	27.0321	0	0	0	HMDB0028822	98.9477	125.868	355.932	0	0	0	HMDB0030583	31.7144	68.6465	15.5643	0	0	0	HMDB0006587	19.8665	22.3128	38.1531	0	0	0	HMDB0005772	9.9089	23.1445	12.9869	0	0	0	HMDB0014739	54.8451	66.5423	54.4129	0	0	0
HMDB0000101	69.706	76.6906	67.7757	0	0	0	HMDB0029797	84.0516	96.7967	141.506	0	0	0	HMDB0000043	38.4852	71.1318	54.5022	0	0	0	HMDB0030583	52.0255	39.0086	64.5157	0	0	0	HMDB0006587	35.0628	29.8657	52.655	0	0	0	HMDB0005772	42.6378	66.6441	64.8584	0	0	0
HMDB0000344	16.1758	6.8054	12.6128	0	0	0	HMDB0029668	93.2284	27.5085	119.195	0	0	0	HMDB0060584	0	8.17326	0	0	0	0	HMDB0000043	66.9452	50.5441	76.2661	0	0	0	HMDB0030583	13.096	48.8445	39.1918	0	0	0	HMDB0006587	44.8754	66.4407	62.3844	0	0	0
HMDB0036075	87.5829	85.2751	47.0708	0	0	0	HMDB0004158	235.205	189.161	256.032	0	0	0	HMDB0015130	59.4567	91.401	34.0042	0	0	0	HMDB0060584	14.6843	35.1834	1.95136	0	0	0	HMDB0000043	56.7137	85.206	62.6222	0	0	0	HMDB0030583	39.5376	90.2043	43.4881	0	0	0
HMDB0038323	118.382	20.4152	2.58288	0	0	0	HMDB0000303	41.0358	59.0413	54.7034	0	0	0	HMDB0037582	11.976	63.2342	24.86	0	0	0	HMDB0015130	45.3062	61.4025	70.4357	0	0	0	HMDB0060584	17.0836	12.9949	43.4086	0	0	0	HMDB0000043	121.688	91.2993	77.0955	0	0	0
HMDB0030416	115.167	52.3752	52.2751	0	0	0	HMDB0014697	123.555	127.884	161.478	0	0	0	HMDB0006516	15.0194	90.3763	47.2402	0	0	0	HMDB0037582	52.9401	83.6649	46.4586	0	0	0	HMDB0015130	25.5689	51.9531	46.3141	0	0	0	HMDB0060584	4.15451	133.827	34.8886	0	0	0
HMDB0012486	1.31317	58.7386	18.3106	0	0	0	HMDB0001261	130.39	127.764	166.806	0	0	0	HMDB0000825	1.62987	67.5948	0.714112	0	0	0	HMDB0006516	36.3233	51.7218	81.9679	0	0	0	HMDB0037582	39.6225	54.5476	30.1241	0	0	0	HMDB0015130	26.4157	89.9145	55.5893	0	0	0
HMDB0029365	62.1101	66.4263	66.8576	0	0	0	HMDB0003422	110.546	258.514	128.68	0	0	0	HMDB0006078	47.9817	46.9169	45.2921	0	0	0	HMDB0000825	6.78898	26.3972	20.6855	0	0	0	HMDB0006516	51.2718	46.5128	73.8518	0	0	0	HMDB0037582	42.566	80.2914	48.1588	0	0	0
HMDB0013930	37.1824	43.1287	20.1593	0	0	0	HMDB0031020	17.0174	8.99028	8.38755	0	0	0	HMDB0041826	12.5927	37.0523	52.8337	0	0	0	HMDB0006078	42.7571	42.9423	50.9865	0	0	0	HMDB0000825	1.38312	11.4579	9.05552	0	0	0	HMDB0006516	90.9004	44.209	35.0827	0	0	0
HMDB0005035	116.787	54.9068	66.8479	0	0	0	HMDB0030146	20.977	24.5919	9.28434	0	0	0	HMDB0002353	0	22.321	27.8103	0	0	0	HMDB0041826	40.6283	72.4834	70.0513	0	0	0	HMDB0006078	56.8836	52.6097	41.2866	0	0	0	HMDB0000825	13.1412	137.862	18.9526	0	0	0
HMDB0006563	61.0418	23.1321	15.3036	0	0	0	HMDB0030819	540.705	34.4253	488.783	0	0	0	HMDB0000447	25.0193	30.8675	36.2022	0	0	0	HMDB0002353	33.8887	47.4135	25.0079	0	0	0	HMDB0041826	40.217	36.8232	43.8235	0	0	0	HMDB0006078	65.4615	48.7467	55.5848	0	0	0
HMDB0031979	4.86796	16.9086	16.3078	0	0	0	HMDB0142450	45.5476	68.1275	36.7537	0	0	0	HMDB0029238	67.1027	81.4897	32.086	0	0	0	HMDB0000447	55.2432	50.321	55.0627	0	0	0	HMDB0002353	37.149	165.607	65.0759	0	0	0	HMDB0041826	37.573	78.9412	52.7773	0	0	0
HMDB0015560	263.63	116.077	138.091	0	0	0	HMDB0059834	31.4789	25.0916	20.9221	0	0	0	HMDB0000210	41.2876	27.0751	21.9724	0	0	0	HMDB0029238	58.8759	67.8227	63.7099	0	0	0	HMDB0000447	41.5858	22.418	43.3122	0	0	0	HMDB0002353	21.1233	103.947	44.0774	0	0	0
HMDB0013656	38.1829	20.9634	42.9207	0	0	0	HMDB0000101	122.984	81.2149	118.453	0	0	0	HMDB0040118	0	19.5447	0	0	0	0	HMDB0000210	21.9624	15.654	58.0193	0	0	0	HMDB0029238	28.6675	55.6655	37.9404	0	0	0	HMDB0000447	43.3414	79.8642	45.7244	0	0	0
HMDB0037904	488.778	256.379	371.873	13.603	0	0	HMDB0000344	19.8226	25.7987	15.9927	0	0	0	HMDB0028822	152.02	185.036	56.6714	0	0	0	HMDB0040118	0	9.61372	1.36333	0	0	0	HMDB0000210	32.4399	20.7929	32.1206	0	0	0	HMDB0029238	51.2448	77.3473	40.2441	0	0	0
HMDB0014538	36.4776	58.8335	41.6033	0	0	0	HMDB0036075	153.758	56.2751	145.719	0	0	0	HMDB0029797	30.3291	131.053	192.865	0	0	0	HMDB0028822	60.7415	170.761	94.6658	0	0	0	HMDB0040118	34.8399	0.919723	3.51987	0	0	0	HMDB0000210	49.2414	64.4047	53.7649	0	0	0
HMDB0012479	161.781	44.7932	68.8836	0	0	0	HMDB0038323	114.082	132.661	95.5402	0	5.72432	0	HMDB0029668	126.311	102.678	83.6481	0	0	0	HMDB0029797	330.175	219.86	148.006	0	0	0	HMDB0028822	69.7876	82.2413	130.649	0	0	0	HMDB0040118	80.497	86.6721	0	0	0	0
HMDB0014605	0	15.735	6.02428	0	0	0	HMDB0030416	108.485	90.2919	128.724	0	0	0	HMDB0004158	109.254	269.02	148.377	0	0	0	HMDB0029668	51.149	49.7844	67.6614	0	0	0	HMDB0029797	153.228	147.896	97.7809	0	0	0	HMDB0028822	24.3185	110.192	30.7449	0	0	0
HMDB0015574	86.786	70.6789	38.859	0	0	0	HMDB0012486	33.65	65.2177	17.6888	0	0	0	HMDB0000303	27.6048	77.5154	99.3864	0	0	0	HMDB0004158	217.476	225.483	257.959	0	0	0	HMDB0029668	35.6952	58.0483	51.7277	0	0	0	HMDB0029797	69.1337	4.61047	91.2493	0	0	0
HMDB0030539	18.8563	0	19.0169	0	0	0	HMDB0029365	60.8555	8.90451	11.0995	0	0	0	HMDB0014697	58.3052	125.483	73.7862	0	0	0	HMDB0000303	92.3566	79.5169	108.898	0	0	0	HMDB0004158	257.565	202.089	254.719	0	0	0	HMDB0029668	35.1393	68.9672	60.2348	0	0	0
HMDB0041086	81.2004	36.0951	39.8255	0	0	0	HMDB0013930	44.9973	31.7298	44.941	0	0	0	HMDB0001261	6.11549	101.897	9.70222	0	0	0	HMDB0014697	81.9432	118.006	130.705	0	0	0	HMDB0000303	65.5353	78.539	84.3381	0	0	0	HMDB0004158	337.852	362.903	294.726	0	0	0
HMDB0038546	0	4.58738	0	0	0	0	HMDB0005035	61.1925	49.8067	61.2124	0	0	0	HMDB0003422	57.6434	108.263	94.6965	0	0	0	HMDB0001261	14.0882	52.0775	50.8099	0	0	0	HMDB0014697	118.309	107.079	107.72	0	0	0	HMDB0000303	122.114	102.471	104.198	0	0	0
HMDB0010328	0.0512138	20.4824	5.51412	0	0	0	HMDB0006563	55.0205	35.6934	37.189	0	0	0	HMDB0031020	11.6579	32.6848	1.40812	0	0	0	HMDB0003422	40.8308	170.133	72.5946	0	0	0	HMDB0001261	68.0894	90.0681	43.907	0	0	0	HMDB0014697	164.226	278.581	136.884	0	0	0
HMDB0035062	235.21	126.502	174.493	0	0	0	HMDB0031979	79.464	44.131	74.9097	0	0	0	HMDB0030146	47.3177	22.8832	35.8262	0	0	0	HMDB0031020	23.9869	33.5843	17.6734	0	0	0	HMDB0003422	28.8312	35.2129	57.2415	0	0	0	HMDB0001261	47.5894	38.3392	75.6942	0	0	0
HMDB0015618	37.1234	13.7057	43.3627	0	0	0	HMDB0015560	138.452	148.481	133.35	0	0	0	HMDB0030819	347.345	216.876	459.416	0	0	0	HMDB0030146	40.1467	37.9822	24.7322	0	0	0	HMDB0031020	43.1498	30.6801	45.7613	0	0	0	HMDB0003422	22.5188	108.057	29.9691	0	0	0
HMDB0015535	212.786	79.6907	163.561	0	0	0	HMDB0013656	110.447	49.7188	121.742	0	0	0	HMDB0142450	9.20052	44.4354	28.3216	0	0	0	HMDB0030819	456.31	26.0092	203.109	0	0	0	HMDB0030146	64.2465	48.4828	51.4781	0	0	0	HMDB0031020	38.1995	60.8603	60.5215	0	0	0
HMDB0011481	30.3676	19.0758	19.1531	0	0	0	HMDB0013303	40.8807	2.36095	4.73202	0	0	0	HMDB0059834	3.4432	18.5647	37.9975	0	0	0	HMDB0142450	20.6607	56.5635	49.7563	0	0	0	HMDB0030819	26.5359	195.117	27.3411	0	0	0	HMDB0030146	48.2158	60.9221	50.1586	0	0	0
HMDB0014412	4.49377	15.7075	14.0831	0	0	0	HMDB0037904	4.52517	3.79779	0	0	0	0	HMDB0000101	77.4085	5.97664	59.4162	0	0	0	HMDB0059834	22.863	53.4225	60.7044	0	0	0	HMDB0142450	31.1994	32.7148	45.7842	0	0	0	HMDB0030819	44.7962	14.5672	99.9263	0	0	0
HMDB0014457	38.276	24.5934	18.4781	0	0	0	HMDB0014538	166.618	91.4525	142.658	0	0	0	HMDB0000344	10.0081	36.58	12.5093	0	0	0	HMDB0000101	44.2081	24.338	35.2113	0	0	0	HMDB0059834	61.5563	32.4252	55.6801	0	0	0	HMDB0142450	35.3312	80.1495	42.9947	0	0	0
HMDB0000639	0	7.19923	17.1603	0	0	0	HMDB0012479	116.218	25.5104	162.095	0	0	0	HMDB0036075	26.2656	76.3286	37.1967	0	0	0	HMDB0000344	28.3529	52.2148	27.5119	0	0	0	HMDB0000101	54.7276	28.0946	49.4962	0	0	0	HMDB0059834	60.4778	47.7524	50.1033	0	0	0
HMDB0029995	18.3442	2.19303	10.0726	0	0	0	HMDB0014605	69.4023	30.3479	74.6563	0	0	0	HMDB0038323	89.8896	1.34493	34.3949	0	0	0	HMDB0036075	48.7719	50.1996	57.9287	0	0	0	HMDB0000344	28.7925	31.4296	30.9159	0	0	0	HMDB0000101	77.5793	37.7	42.3957	0	0	0
HMDB0003572	111.76	46.3075	71.1944	0	0	0	HMDB0015574	40.4455	41.5528	53.0511	0	0	0	HMDB0030416	31.5985	49.3988	42.1267	0	0	0	HMDB0038323	25.3263	110.647	40.0799	0	0	0	HMDB0036075	64.5725	71.4824	51.1923	0	0	0	HMDB0000344	30.1617	85.1241	40.5082	0	0	0
HMDB0010337	50.6547	67.9083	33.7016	0	0	0	HMDB0030539	86.6917	48.2779	84.7566	0	0	0	HMDB0012486	0	6.12928	3.84375	0	0	0	HMDB0030416	49.7547	45.7646	45.9756	0	0	0	HMDB0038323	2.48612	3.00384	8.85549	0	0	0	HMDB0036075	45.411	38.9077	70.9704	0	0	0
HMDB0014414	64.3143	29.4146	36.8151	0	0	0	HMDB0041086	99.8985	71.2176	101.583	0	0	0	HMDB0029365	0	0	0	81.7036	281.33	297.559	HMDB0012486	0	14.8442	27.1636	0	0	0	HMDB0030416	57.967	77.1892	45.1646	0	0	0	HMDB0038323	43.9061	77.9616	33.2257	0	0	0
HMDB0005419	103.778	60.8973	71.3925	0	0	0	HMDB0038546	29.3714	3.86804	25.12	0	0	0	HMDB0013930	68.2715	36.7454	60.9875	0	0	0	HMDB0029365	0	0	0	81.7036	281.33	297.559	HMDB0012486	11.1348	12.8372	20.5831	0	0	0	HMDB0030416	44.5746	22.3565	87.3713	0	0	0
HMDB0006045	22.3333	0	13.7348	0	0	0	HMDB0010328	11.7297	68.331	1.72443	0	0	0	HMDB0005035	0	66.4977	5.56272	0	0	0	HMDB0013930	62.5134	64.3171	63.2048	0	0	0	HMDB0029365	0	0	0	81.7036	281.33	297.559	HMDB0012486	26.9112	109.368	17.7	0	0	0
HMDB0040723	78.28	49.5636	66.3239	0	0	0	HMDB0035062	169.542	233.488	150.225	0	0	0	HMDB0006563	0	22.264	10.9837	0	0	0	HMDB0005035	35.7751	64.0166	45.5245	0	0	0	HMDB0013930	60.7621	62.295	55.6748	0	0	0	HMDB0029365	0	0	0	81.7036	281.33	297.559
HMDB0002157	12.8086	8.91075	42.0488	0	0	0	HMDB0015618	63.6715	52.8646	63.8523	0	0	0	HMDB0031979	8.73488	50.3214	74.4031	0	0	0	HMDB0006563	35.3417	13.9398	40.8343	0	0	0	HMDB0005035	26.5703	37.5892	37.783	0	0	0	HMDB0013930	50.9642	59.9136	42.4333	0	0	0
HMDB0001188	29.4112	61.7558	54.6088	0	0	0	HMDB0015535	237.005	120.764	371.148	0	0	0	HMDB0015560	8.71805	90.7124	26.7209	0	0	0	HMDB0031979	45.326	41.0865	64.3158	0	0	0	HMDB0006563	42.9178	18.9274	30.5421	0	0	0	HMDB0005035	26.4795	85.9365	39.936	0	0	0
HMDB0029379	0.196199	4.09343	3.04617	0	0	0	HMDB0011481	49.5342	41.9501	41.1677	0	0	0	HMDB0013656	23.3138	38.0938	32.848	0	0	0	HMDB0015560	28.1245	51.9135	76.882	0	0	0	HMDB0031979	17.4868	76.9377	30.0188	0	0	0	HMDB0006563	51.0972	33.705	66.5784	0	0	0
HMDB0001304	2.66767	4.79537	0	0	0	0	HMDB0014412	15.5638	39.6783	28.634	0	0	0	HMDB0013303	64.1418	12.8985	14.3812	0	0	0	HMDB0013656	42.227	45.6109	55.4316	0	0	0	HMDB0015560	34.2482	48.0327	54.7768	0	0	0	HMDB0031979	43.1772	64.2448	43.8384	0	0	0
HMDB0011187	131.991	41.3532	51.9191	0	0	0	HMDB0014457	13.3139	30.2383	11.8216	0	0	0	HMDB0037904	23.909	10.567	75.3997	0	0	0	HMDB0013303	14.7552	17.5819	20.5397	0	0	0	HMDB0013656	33.9863	22.2292	52.881	0	0	0	HMDB0015560	30.209	70.4989	50.2789	0	0	0
HMDB0015414	895.957	717.809	602.589	0	0	0	HMDB0012530	0	28.5149	0	0	0	0	HMDB0014538	220.689	137.911	160.437	0	0	0	HMDB0037904	0	17.3152	4.04556	0	0	0	HMDB0013303	17.119	9.59593	45.0875	0	0	0	HMDB0013656	36.6398	66.8985	46.8317	0	0	0
HMDB0029999	175.783	100.357	61.9032	0	0	0	HMDB0000639	19.4052	53.2682	0	0	0	0	HMDB0012479	0	100.609	6.75871	0	0	0	HMDB0014538	169.703	128.994	153.634	0	0	0	HMDB0037904	8.19668	9.57101	19.7963	0	0	0	HMDB0013303	29.7731	71.8177	48.4149	0	0	0
HMDB0030098	28.6314	9.2609	12.1858	0	0	0	HMDB0029333	1.73851	0	9.25225	0	0	0	HMDB0014605	29.92	70.5037	64.6032	0	0	0	HMDB0012479	28.5606	66.5623	32.0296	0	0	0	HMDB0014538	105.942	143.309	112.529	0	0	0	HMDB0037904	0	64.1824	85.4307	0	0	0
HMDB0039558	129.203	87.5121	126.422	0	0	0	HMDB0029995	33.0907	32.0982	55.8087	0	0	0	HMDB0015574	54.7061	46.8607	50.034	0	0	0	HMDB0014605	49.5798	47.0396	42.4816	0	0	0	HMDB0012479	45.6489	75.8232	63.6595	0	0	0	HMDB0014538	143.35	204.086	151.303	0	0	0
HMDB0036939	18.8515	30.7794	32.0477	0	0	0	HMDB0003572	164.237	61.7799	142.089	0	0	0	HMDB0030539	91.2804	98.8813	79.8155	0	0	0	HMDB0015574	57.0907	58.4529	24.3833	0	0	0	HMDB0014605	22.8762	43.2168	24.7418	0	0	0	HMDB0012479	51.2761	44.5544	52.8606	0	0	0
HMDB0032231	22.6355	44.7953	17.5966	0	0	0	HMDB0010337	41.2222	83.8471	50.0164	0	0	0	HMDB0041086	52.0837	137.04	19.8178	0	0	0	HMDB0030539	108.793	43.892	99.614	0	0	0	HMDB0015574	47.5872	26.1146	44.1237	0	0	0	HMDB0014605	17.1601	98.211	32.3595	0	0	0
HMDB0014390	0	0	37.0808	0	0	0	HMDB0005419	102.528	85.7186	87.399	0	0	0	HMDB0038546	62.2876	18.0547	34.0092	0	0	0	HMDB0041086	66.6728	107.111	69.445	0	0	0	HMDB0030539	36.4289	112.298	46.2093	0	0	0	HMDB0015574	71.0585	38.2763	37.8749	0	0	0
HMDB0012143	0	31.2626	102.242	0	0	0	HMDB0006045	35.3495	0	26.9048	0	0	0	HMDB0010328	0	3.13956	12.7835	0	0	0	HMDB0038546	29.7628	9.739	28.847	0	0	0	HMDB0041086	51.6941	114.071	56.5988	0	0	0	HMDB0030539	37.9168	28.74	78.5293	0	0	0
HMDB0060520	7.47975	3.8498	2.49517	0	0	0	HMDB0040723	82.594	55.4807	98.7927	0	0	0	HMDB0035062	18.0187	22.7618	44.1889	0	0	0	HMDB0010328	0	35.0651	40.9098	0	0	0	HMDB0038546	7.25948	22.9053	12.456	0	0	0	HMDB0041086	40.6876	53.3995	50.6504	0	0	0
HMDB0015343	8.03256	0	0	0	0	0	HMDB0002157	13.2325	72.4549	2.41762	0	0	0	HMDB0015618	5.90109	13.3886	16.1875	0	0	0	HMDB0035062	19.3469	32.6226	43.3398	0	0	0	HMDB0010328	10.7014	3.32382	29.9989	0	0	0	HMDB0038546	31.0571	62.5646	50.9916	0	0	0
HMDB0001929	30.2102	59.2546	22.3944	0	0	0	HMDB0038826	36.5212	0	47.9518	0	0	0	HMDB0015535	167.711	308.688	64.6045	0	0	0	HMDB0015618	21.2318	30.9063	33.9582	0	0	0	HMDB0035062	30.2298	43.2183	32.1225	0	0	0	HMDB0010328	29.9417	109.976	4.4007	0	0	0
HMDB0030208	94.0169	83.4866	90.21	0	0	0	HMDB0001188	26.8048	52.8847	5.191	0	0	0	HMDB0011481	31.4864	22.8073	29.9081	0	0	0	HMDB0015535	57.1498	182.216	115.556	0	0	0	HMDB0015618	16.748	7.4824	40.5887	0	0	0	HMDB0035062	70.3762	23.8996	49.6702	0	0	0
HMDB0000175	48.3628	40.2295	52.9835	0	0	0	HMDB0029379	11.4169	13.1917	8.10027	0	0	0	HMDB0014412	54.1286	67.3975	94.734	0	0	0	HMDB0011481	15.1121	40.1426	34.9575	0	0	0	HMDB0015535	68.9287	156.905	77.5269	0	0	0	HMDB0015618	22.0905	100.555	19.4237	0	0	0
HMDB0038686	96.0632	111.75	63.5491	0	0	0	HMDB0001304	62.2563	8.8752	48.6446	0	0	0	HMDB0014457	27.4714	38.8577	40.8378	0	0	0	HMDB0014412	80.5233	61.7244	56.911	0	0	0	HMDB0011481	37.9938	22.9766	43.7856	0	0	0	HMDB0015535	50.8818	52.4336	38.5663	0	0	0
HMDB0040512	354.041	206.65	239.007	0	0	0	HMDB0011187	0	3.146	0	0	0	0	HMDB0012530	0	13.3292	0	0	0	0	HMDB0014457	36.8097	46.0143	44.5688	0	0	0	HMDB0014412	66.7972	41.4318	53.8988	0	0	0	HMDB0011481	35.6818	55.0693	50.3705	0	0	0
HMDB0015639	21.3435	9.46326	12.1132	0	0	0	HMDB0015414	361.105	523.771	422.563	0	0	0	HMDB0029333	118.759	51.6346	0	0	0	0	HMDB0012530	25.98	165.501	0	0	0	0	HMDB0014457	49.4919	42.3609	27.5264	0	0	0	HMDB0014412	55.2974	48.1474	37.2647	0	0	0
HMDB0032982	57.2832	75.8411	72.1935	0	0	0	HMDB0029999	87.2239	139.859	116.054	0	0	0	HMDB0029995	29.3132	14.7173	52.5564	0	0	0	HMDB0000639	0	0	13.5416	0	0	0	HMDB0012530	39.6667	2.68469	25.0078	0	0	0	HMDB0014457	36.8594	71.599	31.7794	0	0	0
HMDB0006766	35.8901	61.3603	50.7045	0	0	0	HMDB0030098	38.5906	29.8504	56.0113	0	0	0	HMDB0003572	231.097	109.796	199.343	0	0	0	HMDB0029333	0	5.09803	42.362	0	0	0	HMDB0000639	0	1.2162	21.165	0	0	0	HMDB0012530	26.9733	90.3047	22.9364	0	0	0
HMDB0031935	42.585	8.40688	22.4681	0	0	0	HMDB0039558	199.031	101.747	138.709	0	0	0	HMDB0010337	15.8885	30.9144	31.7633	0	0	0	HMDB0029995	67.3021	40.0957	54.2218	0	0	0	HMDB0029333	20.7352	32.6202	36.2254	0	0	0	HMDB0000639	2.38795	137.033	0	0	0	0
HMDB0014671	111.648	69.9214	75.4888	0	0	0	HMDB0036939	65.4178	42.558	63.593	0	0	0	HMDB0014414	8.08694	45.1479	29.707	0	0	0	HMDB0003572	177.314	122.514	125.172	0	0	0	HMDB0029995	44.9051	28.3206	38.3931	0	0	0	HMDB0029333	34.5781	26.102	78.539	0	0	0
HMDB0033578	156.376	58.3513	88.2622	0	0	0	HMDB0032231	31.1571	43.3053	34.1202	0	0	0	HMDB0005419	11.4102	56.6566	32.9026	0	0	0	HMDB0010337	27.0897	24.501	50.0844	0	0	0	HMDB0003572	164.574	194.182	135.398	0	0	0	HMDB0029995	45.3104	48.1958	45.6023	0	0	0
HMDB0015558	241.964	73.9566	180.866	0	0	0	HMDB0002522	16.0352	10.4044	3.7052	0	0	0	HMDB0006045	0	22.9045	4.03291	0	0	0	HMDB0014414	23.3717	397.285	22.3926	0	0	0	HMDB0010337	41.2827	45.0006	31.9732	0	0	0	HMDB0003572	163.224	92.428	167.474	0	0	0
HMDB0015121	15.1414	0	7.53044	0	0	0	HMDB0028962	0	5.71058	0	0	0	0	HMDB0040723	0	55.0873	16.6956	0	0	0	HMDB0005419	45.6203	46.5287	51.1822	0	0	0	HMDB0014414	21.695	0	139.843	0	0	0	HMDB0010337	58.9322	38.9539	40.9674	0	0	0
HMDB0031656	40.3557	27.6226	40.1558	0	0	0	HMDB0035697	13.5521	0	0	0	0	0	HMDB0002157	0	8.02672	27.5734	0	0	0	HMDB0006045	14.3584	30.4484	8.50594	0	0	0	HMDB0005419	55.747	84.4098	36.1579	0	0	0	HMDB0014414	0	127.735	10.8979	0	0	0
HMDB0012925	10.4326	18.4453	10.7326	0	0	0	HMDB0014390	96.7953	129.035	93.1589	0	0	0	HMDB0039090	30.2223	71.6973	92.0872	0	0	0	HMDB0040723	40.2139	47.4754	59.6986	0	0	0	HMDB0006045	14.3218	45.8901	11.1708	0	0	0	HMDB0005419	52.3649	19.685	66.2371	0	0	0
HMDB0015438	43.4106	10.7381	21.0003	0	0	0	HMDB0012143	80.6522	109.942	71.4391	0	0	0	HMDB0038826	16.511	213.913	10.4529	0	0	0	HMDB0002157	14.8718	24.7466	40.6038	0	0	0	HMDB0040723	11.9493	26.7116	54.6933	0	0	0	HMDB0006045	44.067	56.2509	37.8799	0	0	0
HMDB0032761	6.74572	36.9804	20.7173	0	0	0	HMDB0060520	25.3083	2.40194	37.9145	0	0	0	HMDB0001188	31.9336	7.43118	48.3387	0	0	0	HMDB0039090	131.025	170.682	97.9358	0	0	0	HMDB0002157	1.99224	23.436	8.51717	0	0	0	HMDB0040723	37.0353	64.6563	36.0926	0	0	0
HMDB0000329	40.0736	29.4905	30.9444	0	0	0	HMDB0015343	34.7123	0	24.531	0	0	0	HMDB0029379	19.4541	13.0804	12.5429	0	0	0	HMDB0038826	80.3449	150.413	62.5134	0	0	0	HMDB0039090	183.32	87.5523	223.656	0	0	0	HMDB0002157	48.8587	66.2345	22.1748	0	0	0
HMDB0006589	89.9515	4.80255	32.7434	0	0	0	HMDB0001929	43.459	52.2363	37.4887	0	0	0	HMDB0001304	34.6966	52.6247	34.7435	0	0	0	HMDB0001188	3.77755	62.7007	62.2669	0	0	0	HMDB0038826	99.0875	160.127	94.3548	0	0	0	HMDB0039090	190.749	256.05	202.343	0	0	0
HMDB0005770	62.4742	25.1223	24.6138	0	0	0	HMDB0030208	61.2454	73.9677	81.8371	0	0	0	HMDB0011187	0	0	80.9201	0	0	0	HMDB0029379	24.0768	63.3933	25.5716	0	0	0	HMDB0001188	73.1822	19.8766	72.1512	0	0	0	HMDB0038826	28.2991	26.1052	82.32	0	0	0
HMDB0002178	21.4294	13.0461	14.5676	0	0	0	HMDB0000175	35.5061	79.393	40.6338	0	0	0	HMDB0015414	17.4668	160.558	69.9471	0	0	0	HMDB0001304	73.9865	171.469	20.7959	0	0	0	HMDB0029379	29.6217	25.6601	26.3146	0	0	0	HMDB0001188	57.4314	40.688	38.4469	0	0	0
HMDB0005010	214.438	151.064	115.386	0	0	0	HMDB0038686	53.5454	152.943	53.9226	0	0	0	HMDB0029999	30.2392	90.8776	54.1898	0	0	0	HMDB0011187	10.8073	47.4339	12.3926	0	0	0	HMDB0001304	49.1065	37.1873	80.4863	0	0	0	HMDB0029379	39.5067	70.8856	25.181	0	0	0
HMDB0039596	95.1435	120.796	134.482	0	0	0	HMDB0040512	243.515	186.684	357.708	0	0	0	HMDB0030098	6.57265	58.1531	0	0	0	0	HMDB0015414	58.5692	85.515	44.7651	0	0	0	HMDB0011187	0	42.3031	0	0	0	0	HMDB0001304	0	97.1942	38.2262	0	0	0
HMDB0060633	150.609	137.444	80.6556	0	0	0	HMDB0015639	57.2461	29.6601	49.063	0	0	0	HMDB0039558	0	0	0	746.515	148.062	0	HMDB0029999	44.2036	77.3708	22.8627	0	0	0	HMDB0015414	40.8873	122.51	75.8721	0	0	0	HMDB0011187	68.8991	66.0905	0	0	0	0
HMDB0032996	51.8594	23.4492	27.3267	0	0	0	HMDB0000575	9.06816	0	12.766	0	0	0	HMDB0036939	31.2113	57.7846	54.685	0	0	0	HMDB0030098	20.9141	40.8694	41.4596	0	0	0	HMDB0029999	163.421	65.4761	134.126	0	0	0	HMDB0015414	47.4998	15.7426	71.3345	0	0	0
HMDB0011496	87.9384	31.194	61.5191	0	0	0	HMDB0032982	22.6289	88.3171	30.155	0	0	0	HMDB0032231	26.1058	34.5007	18.0695	0	0	0	HMDB0039558	0	0	0	746.515	148.062	0	HMDB0030098	33.0321	47.917	40.6745	0	0	0	HMDB0029999	38.9363	50.6548	44.6971	0	0	0
HMDB0006867	119.471	24.4953	97.9953	0	0	0	HMDB0006766	17.4676	74.261	30.9702	0	0	0	HMDB0002522	0	0	7.20129	0	0	0	HMDB0036939	59.5407	34.8206	50.9902	0	0	0	HMDB0039558	35.5271	104.571	68.1143	0	0	0	HMDB0030098	34.0866	60.9497	39.1211	0	0	0
HMDB0006738	23.0041	21.5328	35.2156	0	0	0	HMDB0031935	72.2868	21.0627	97.2945	0	0	0	HMDB0028962	33.085	15.6165	0	0	0	0	HMDB0032231	6.07901	34.2897	43.9084	0	0	0	HMDB0036939	27.349	39.5661	30.9389	0	0	0	HMDB0039558	17.578	67.3821	48.6858	0	0	0
HMDB0031920	193.762	96.7772	112.57	0	0	0	HMDB0014671	46.8954	52.3211	67.7651	0	0	0	HMDB0035697	91.4503	0	7.11776	0	0	0	HMDB0002522	12.9694	11.6479	18.8767	0	0	0	HMDB0032231	27.0188	31.5735	33.1989	0	0	0	HMDB0036939	43.5731	53.8924	36.1244	0	0	0
HMDB0028739	10.2096	24.6047	18.6169	0	0	0	HMDB0033578	61.017	89.2979	111.094	0	0	0	HMDB0014390	0	14.2373	85.034	0	0	0	HMDB0028962	0	16.3692	18.7171	0	0	0	HMDB0002522	0	0	16.7567	0	0	0	HMDB0032231	41.2718	57.3723	33.3324	0	0	0
HMDB0038085	49.6199	21.5236	13.3827	0	0	0	HMDB0015558	165.431	132.434	197.12	0	0	0	HMDB0012143	125.635	0	0	0	0	0	HMDB0035697	0	5.69172	1.79136	0	0	0	HMDB0028962	29.2437	10.5808	36.777	0	0	0	HMDB0002522	10.1455	94.5002	27.1459	0	0	0
HMDB0006834	229.934	216.565	196.64	0	0	0	HMDB0015121	1.85786	0	0	0	0	0	HMDB0060520	0	44.6144	0	0	0	0	HMDB0014390	155.324	74.165	32.7682	0	0	0	HMDB0035697	2.30387	0	36.0156	0	0	0	HMDB0028962	26.4907	39.133	66.1523	0	0	0
HMDB0041882	28.4123	3.84226	25.5541	0	0	0	HMDB0031656	74.7844	10.6937	73.9327	0	0	0	HMDB0015343	49.8195	86.9906	12.6969	0	0	0	HMDB0012143	16.4991	38.0778	52.9	0	0	0	HMDB0014390	107.175	3.67588	110.644	0	0	0	HMDB0035697	0	117.979	13.3998	0	0	0
HMDB0014645	24.1927	73.903	45.3855	0	0	0	HMDB0012925	31.4725	24.1155	31.7904	0	0	0	HMDB0001929	20.6026	43.574	31.4806	0	0	0	HMDB0060520	11.2083	38.3922	26.7362	0	0	0	HMDB0012143	86.0306	91.8335	78.6125	0	0	0	HMDB0014390	34.8629	32.5946	63.8897	0	0	0
HMDB0011144	173.746	71.6031	118.851	0	0	0	HMDB0015438	48.3518	10.823	55.177	0	0	0	HMDB0030208	34.8821	56.3446	77.9398	0	0	0	HMDB0015343	37.504	41.2952	46.5349	0	0	0	HMDB0060520	7.8417	46.14	24.4067	0	0	0	HMDB0012143	48.7409	34.6279	49.0605	0	0	0
HMDB0031758	1.81486	0	1.3573	0	0	0	HMDB0032761	55.0633	34.8713	50.3383	0	0	0	HMDB0000175	26.4097	55.9635	56.3369	0	0	0	HMDB0001929	30.7515	48.1045	44.8547	0	0	0	HMDB0015343	36.0287	47.7169	50.3953	0	0	0	HMDB0060520	33.8941	65.0608	31.4776	0	0	0
HMDB0011771	92.2774	14.104	33.8293	0	0	0	HMDB0000329	3	22.3181	7.21568	0	0	0	HMDB0038686	40.5162	26.6069	66.4459	0	0	0	HMDB0030208	73.3176	65.4786	131.965	0	0	0	HMDB0001929	35.2257	30.8936	39.0182	0	0	0	HMDB0015343	49.4353	20.3849	60.5172	0	0	0
HMDB0000482	52.9543	36.0612	22.2875	0	0	0	HMDB0006589	40.1843	25.7749	49.1762	0	0	0	HMDB0040512	27.9785	138.204	81.2798	0	0	0	HMDB0000175	85.0856	58.5724	45.7669	0	0	0	HMDB0030208	33.6476	40.3366	57.3905	0	0	0	HMDB0001929	42.3066	62.2819	24.195	0	0	0
HMDB0041468	0	10.0648	0	0	0	0	HMDB0005770	46.5559	55.6713	52.8058	0	0	0	HMDB0015639	54.9225	80.1484	59.3797	0	0	0	HMDB0038686	60.8422	95.6801	64.485	0	0	0	HMDB0000175	48.3798	55.0738	38.1191	0	0	0	HMDB0030208	52.6248	153.727	52.7801	0	0	0
HMDB0029243	14165.8	15252.3	16377.9	4072.77	0	166.922	HMDB0002178	16.2612	17.097	0	0	0	0	HMDB0000575	10.8778	29.3395	14.6935	0	0	0	HMDB0040512	32.987	72.6376	45.2442	0	0	0	HMDB0038686	61.0492	50.2748	74.2399	0	0	0	HMDB0000175	40.2063	38.4645	49.773	0	0	0
HMDB0000806	38.5969	86.3871	49.8161	0	0	0	HMDB0005010	311.391	216.16	339.835	0	0	0	HMDB0032982	32.6274	23.0084	69.164	0	0	0	HMDB0015639	66.8579	75.7935	74.2629	0	0	0	HMDB0040512	44.3158	78.9323	29.5473	0	0	0	HMDB0038686	104.875	137.256	63.0887	0	0	0
HMDB0004821	23.0513	11.7702	40.9379	0	0	0	HMDB0039596	85.0176	109.212	122.196	0	0	0	HMDB0006766	15.6771	34.2908	25.7581	0	0	0	HMDB0000575	52.0201	62.1736	44.8542	0	0	0	HMDB0015639	57.5745	54.6015	51.0099	0	0	0	HMDB0040512	27.8419	72.1677	27.2138	0	0	0
HMDB0015109	0	3.37442	0	0	0	0	HMDB0060633	141.266	212.013	128.011	0	0	0	HMDB0031935	54.0443	89.3352	32.6906	0	0	0	HMDB0032982	34.883	57.5961	52.1017	0	0	0	HMDB0000575	21.2119	49.7289	29.5765	0	0	0	HMDB0015639	34.3116	51.8649	40.6749	0	0	0
HMDB0002322	9.53353	12.2126	11.4903	0	0	0	HMDB0038567	15.8562	0	20.7439	0	0	0	HMDB0014671	46.4771	81.5258	32.264	0	0	0	HMDB0006766	57.7165	35.5258	45.9518	0	0	0	HMDB0032982	48.0091	4.96395	55.3157	0	0	0	HMDB0000575	26.274	58.1529	42.3882	0	0	0
HMDB0039214	0	0	2.71302	0	0	0	HMDB0032996	35.8257	41.1647	50.6796	0	0	0	HMDB0033578	26.7153	29.2738	24.0277	0	0	0	HMDB0031935	33.9857	43.3945	66.4648	0	0	0	HMDB0006766	25.9773	28.1111	76.5849	0	0	0	HMDB0032982	37.6792	64.2234	24.6791	0	0	0
HMDB0011493	30.1742	4.58122	14.4919	0	0	0	HMDB0011496	70.707	52.0287	80.7332	0	0	0	HMDB0015558	0	53.5882	5.54736	0	0	0	HMDB0014671	42.5757	72.3296	43.0565	0	0	0	HMDB0031935	3.6696	9.30678	49.0404	0	0	0	HMDB0006766	25.2504	74.5013	26.1743	0	0	0
HMDB0002917	98.3802	110.794	72.8238	0	0	0	HMDB0006867	132.332	157.619	106.189	0	0	0	HMDB0015121	1.23701	2.44971	0	0	0	0	HMDB0033578	28.5868	44.2017	23.5098	0	0	0	HMDB0014671	84.0312	59.1972	94.8842	0	0	0	HMDB0031935	6.32738	92.9858	26.4916	0	0	0
HMDB0000145	383.678	84.189	134.141	0	0	0	HMDB0006738	20.6998	27.4961	3.13248	0	0	0	HMDB0031656	90.2857	155.439	91.1992	0	0	0	HMDB0015558	23.0807	23.884	35.9009	0	0	0	HMDB0033578	61.373	86.8384	38.6574	0	0	0	HMDB0014671	42.2939	17.1592	66.2649	0	0	0
HMDB0035506	87.818	155.297	52.0602	0	0	0	HMDB0031920	93.0447	124.378	159.559	0	0	0	HMDB0012925	26.362	53.2121	28.2899	0	0	0	HMDB0015121	6.22028	0	38.013	0	0	0	HMDB0015558	51.4958	60.8808	8.01431	0	0	0	HMDB0033578	38.1792	40.9732	46.564	0	0	0
HMDB0015149	45.3382	10.9629	83.0465	0	0	0	HMDB0028739	26.039	25.4965	11.3223	0	0	0	HMDB0015438	10.3445	39.0714	12.3105	0	0	0	HMDB0031656	108.394	60.1979	68.0205	0	0	0	HMDB0015121	350.173	88.6886	168.608	0	0	0	HMDB0015558	48.4224	17.905	57.6343	0	0	0
HMDB0015360	3.93427	1.40818	2.29879	0	0	0	HMDB0038085	105.737	41.6172	129.346	0	0	0	HMDB0032761	21.8312	48.0739	41.6303	0	0	0	HMDB0012925	35.0486	41.4973	47.2754	0	0	0	HMDB0031656	62.698	67.0933	53.3897	0	0	0	HMDB0015121	29.8954	21.5091	70.9511	0	0	0
HMDB0001957	115.437	59.1995	47.3436	0	0	0	HMDB0006834	177.168	116.841	169.063	0	0	0	HMDB0000329	14.569	21.4126	51.9327	0	0	0	HMDB0015438	18.8034	22.0616	32.0998	0	0	0	HMDB0012925	23.6902	32.9554	27.4765	0	0	0	HMDB0031656	53.2657	38.4646	30.0476	0	0	0
HMDB0011590	70.292	104.336	57.1337	0	0	0	HMDB0041882	43.9276	19.0757	35.8018	0	0	0	HMDB0006589	4.38412	43.7796	10.2043	0	0	0	HMDB0032761	40.3869	26.748	38.8137	0	0	0	HMDB0015438	37.6414	42.5494	42.1271	0	0	0	HMDB0012925	34.3364	59.2615	27.7532	0	0	0
HMDB0001107	12.0352	2.90999	0	0	0	0	HMDB0014645	48.8996	43.2278	72.5394	0	0	0	HMDB0005770	8.64119	24.6009	9.22141	0	0	0	HMDB0000329	23.0276	37.0186	39.6421	0	0	0	HMDB0032761	23.8794	37.751	36.637	0	0	0	HMDB0015438	43.5454	33.1062	44.5078	0	0	0
HMDB0015108	137.246	47.453	78.2534	0	0	0	HMDB0011144	60.7291	76.0317	21.0115	0	0	0	HMDB0002178	0	0	3.35005	0	0	0	HMDB0006589	14.5331	24.1276	13.8531	0	0	0	HMDB0000329	37.6893	26.8614	24.5157	0	0	0	HMDB0032761	32.999	49.6023	38.3842	0	0	0
HMDB0040376	8.3102	2.27645	16.9781	0	0	0	HMDB0031758	2.08489	0.580506	1.12993	0	0	0	HMDB0005010	427.071	258.041	428.005	0	0	0	HMDB0005770	20.3387	31.1098	33.578	0	0	0	HMDB0006589	57.4161	48.0279	42.6239	0	0	0	HMDB0000329	40.1383	38.391	42.2214	0	0	0
HMDB0013333	44.2637	26.9926	28.2374	0	0	0	HMDB0011771	108.609	40.3885	109.673	0	0	0	HMDB0039596	72.2766	49.9103	42.0095	0	0	0	HMDB0002178	26.5567	16.021	23.9685	0	0	0	HMDB0005770	19.9761	36.1379	21.088	0	0	0	HMDB0006589	35.4192	34.1227	50.1915	0	0	0
HMDB0028957	12.5653	0	15.2783	0	0	0	HMDB0000482	70.8879	88.3905	37.917	0	0	0	HMDB0060633	62.9225	147.615	42.3565	0	0	0	HMDB0005010	382.812	197.887	295.6	0	0	0	HMDB0002178	14.5353	22.0186	25.2482	0	0	0	HMDB0005770	20.9706	60.2788	38.1446	0	0	0
HMDB0059635	4.02807	5.58505	0	0	0	0	HMDB0041468	30.5967	15.1777	26.4795	0	0	0	HMDB0038567	0	164.161	0	0	0	0	HMDB0039596	47.5654	71.9567	29.8552	0	0	0	HMDB0005010	155.945	301.667	159.035	0	0	0	HMDB0002178	15.1042	58.1331	46.0678	0	0	0
HMDB0040793	135.043	83.5215	95.3036	0	0	0	HMDB0030553	13.9643	0	8.12622	0	0	0	HMDB0032996	13.9936	42.8874	23.4134	0	0	0	HMDB0060633	56.1504	87.157	58.394	0	0	0	HMDB0039596	94.6823	98.3577	84.1264	0	0	0	HMDB0005010	172.835	156.855	241.449	0	0	0
HMDB0006904	266.8	177.96	169.515	0	0	0	HMDB0029243	170.942	0.655074	168.806	0	0	0	HMDB0011496	5.74456	47.3854	19.5643	0	0	0	HMDB0038567	55.4902	96.595	111.882	0	0	0	HMDB0060633	35.9889	45.8605	38.2475	0	0	0	HMDB0039596	40.8475	25.3057	52.6663	0	0	0
HMDB0001252	496.162	444.628	194.198	0	0	0	HMDB0000806	112.201	33.0973	96.7328	0	0	0	HMDB0006867	0	101.354	86.4613	0	0	0	HMDB0032996	27.0538	34.5637	36.833	0	0	0	HMDB0038567	81.0315	86.762	97.0944	0	0	0	HMDB0060633	19.4573	66.2096	32.5269	0	0	0
HMDB0000097	26.355	21.1178	14.5926	0	0	0	HMDB0004821	35.1276	20.6183	21.8665	0	0	0	HMDB0006738	7.68433	22.6635	8.77006	0	0	0	HMDB0011496	17.3765	33.5748	48.5079	0	0	0	HMDB0032996	32.8993	40.9426	33.6446	0	0	0	HMDB0038567	44.5239	33.3595	39.8388	0	0	0
HMDB0012211	12.8035	0	16.4955	0	0	0	HMDB0015109	154.918	0	129.116	0	0	0	HMDB0031920	0	98.1876	61.8165	0	0	0	HMDB0006867	64.335	66.4695	61.1677	0	0	0	HMDB0011496	47.6229	52.4506	44.0079	0	0	0	HMDB0032996	34.9429	44.0489	38.5028	0	0	0
HMDB0014415	21.8548	0	21.3266	0	0	0	HMDB0002322	18.2542	20.2663	7.64749	0	0	0	HMDB0028739	47.7627	23.7176	30.2663	0	0	0	HMDB0006738	17.6635	43.032	17.8854	0	0	0	HMDB0006867	45.3101	1.44824	62.3503	0	0	0	HMDB0011496	39.0568	31.8849	45.1666	0	0	0
HMDB0001176	82.9892	52.3961	54.6839	0	0	0	HMDB0039214	26.4628	7.44029	10.6343	0	0	0	HMDB0038085	264.486	117.934	166.183	0	0	0	HMDB0031920	56.4339	67.1679	71.5726	0	0	0	HMDB0006738	67.7621	27.2024	45.4993	0	0	0	HMDB0006867	20.2347	53.0638	42.3416	0	0	0
HMDB0043087	10.0914	4.6212	7.38446	0	0	0	HMDB0011493	56.9836	34.9917	89.529	0	0	0	HMDB0006834	103.269	125.976	110.806	0	0	0	HMDB0028739	39.195	39.6905	33.1604	0	0	0	HMDB0031920	57.2296	56.5883	58.0626	0	0	0	HMDB0006738	39.7393	42.8003	32.7505	0	0	0
HMDB0014934	57.5776	49.3224	58.1253	0	0	0	HMDB0002917	245.191	139.685	238.735	0	0	0	HMDB0041882	25.0263	65.5508	15.5803	0	0	0	HMDB0038085	147.348	70.2428	118.426	0	0	0	HMDB0028739	35.694	32.4451	30.0204	0	0	0	HMDB0031920	27.4632	32.4248	54.6642	0	0	0
HMDB0041906	96.755	23.1423	52.5913	0	0	0	HMDB0000145	41.8789	56.8162	64.5686	0	0	0	HMDB0014645	111.155	3.91314	75.4018	0	0	0	HMDB0006834	127.324	105.987	144.011	0	0	0	HMDB0038085	73.708	109.608	70.4421	0	0	0	HMDB0028739	35.1807	45.1256	33.7854	0	0	0
HMDB0001927	0	0	0	54.8523	20.4171	146.704	HMDB0035506	216.476	27.0732	227.444	0	0	0	HMDB0011144	152.17	17.6087	40.7305	0	0	0	HMDB0041882	23.0556	49.0539	42.6567	0	0	0	HMDB0006834	78.3323	128.527	105	0	0	0	HMDB0038085	61.1375	72.8792	104.639	0	0	0
HMDB0060546	54.3044	29.1524	41.133	0	0	0	HMDB0015149	21.3128	7.71325	0	0	0	0	HMDB0031758	47.8429	29.5841	18.9992	0	0	0	HMDB0014645	41.2884	25.7668	13.3544	0	0	0	HMDB0041882	12.7091	17.8323	25.6182	0	0	0	HMDB0006834	117.89	191.737	115.391	0	0	0
HMDB0029803	171.703	97.1032	171.255	0	0	0	HMDB0015360	65.8798	44.6415	26.8562	0	0	0	HMDB0011771	71.2877	132.676	4.68496	0	0	0	HMDB0011144	48.8071	22.2443	37.8443	0	0	0	HMDB0014645	77.6481	138.102	88.4252	0	0	0	HMDB0041882	17.7044	61.0035	34.5309	0	0	0
HMDB0035593	10.4653	18.783	12.9944	0	0	0	HMDB0001957	82.5411	161.203	116.079	0	0	0	HMDB0000482	37.6981	180.015	39.0788	0	0	0	HMDB0031758	11.5105	34.9309	55.3422	0	0	0	HMDB0011144	27.7175	57.1029	59.956	0	0	0	HMDB0014645	17.8003	28.8804	65.3793	0	0	0
HMDB0038767	68.0158	6.37699	31.3925	0	0	0	HMDB0011590	141.391	10.199	145.739	0	0	0	HMDB0041468	24.9836	45.2094	16.1666	0	0	0	HMDB0011771	39.0616	102.274	43.4569	0	0	0	HMDB0031758	10.5385	42.2678	12.4531	0	0	0	HMDB0011144	29.2944	26.634	55.8317	0	0	0
HMDB0015406	99.1232	27.6667	36.2968	0	0	0	HMDB0001107	28.3464	4.09253	25.2476	0	0	0	HMDB0030553	19.9829	22.1459	16.9458	0	0	0	HMDB0000482	49.0825	111.046	75.5445	0	0	0	HMDB0011771	68.695	84.9877	72.6079	0	0	0	HMDB0031758	25.9824	73.869	11.4348	0	0	0
HMDB0000620	3.98853	40.9651	14.2519	0	0	0	HMDB0015108	82.9903	119.289	116.2	0	0	0	HMDB0029243	106.541	64.4461	147.617	0	0	0	HMDB0041468	40.5865	23.1641	51.4054	0	0	0	HMDB0000482	24.2549	45.8572	17.5202	0	0	0	HMDB0011771	43.8543	0	67.3732	0	0	0
HMDB0029175	72.7418	53.7947	17.2744	0	0	0	HMDB0040376	21.7971	31.0231	22.3428	0	0	0	HMDB0000806	88.8927	73.1162	58.1408	0	0	0	HMDB0030553	31.491	35.8791	38.5584	0	0	0	HMDB0041468	0	15.1218	17.994	0	0	0	HMDB0000482	16.2326	67.2551	27.6707	0	0	0
HMDB0030632	73.7516	49.1647	87.4167	0	0	0	HMDB0013333	66.2202	26.0433	38.6189	0	0	0	HMDB0004821	8.32436	90.3451	81.7843	0	0	0	HMDB0029243	140.914	23.9755	72.9246	0	0	0	HMDB0030553	20.949	30.2026	26.0621	0	0	0	HMDB0041468	34.7593	50.7278	25.1375	0	0	0
HMDB0013848	94.3139	83.5496	91.7576	0	0	0	HMDB0028957	9.48983	0	0	0	0	0	HMDB0015109	139.741	82.2565	50.7049	0	0	0	HMDB0000806	50.6628	22.456	32.6136	0	0	0	HMDB0029243	27.9606	68.9577	23.0719	0	0	0	HMDB0030553	26.6724	48.2839	35.3145	0	0	0
HMDB0029819	17.0473	7.63348	6.99115	0	0	0	HMDB0059635	10.2485	0	6.05501	0	0	0	HMDB0002322	4.82298	24.5838	9.31686	0	0	0	HMDB0004821	93.4397	108.322	100.635	0	0	0	HMDB0000806	26.0527	78.4867	17.6318	0	0	0	HMDB0029243	29.6535	16.93	63.6587	0	0	0
HMDB0031082	48.0936	3.22674	3.67186	0	0	0	HMDB0040793	51.151	58.5337	70.6684	0	0	0	HMDB0039214	72.2668	6.24125	8.8693	0	0	0	HMDB0015109	117.755	15.3131	47.6072	0	0	0	HMDB0004821	40.2886	5.37845	44.6668	0	0	0	HMDB0000806	30.2116	41.7272	38.2862	0	0	0
HMDB0042105	27.1471	10.0396	22.8749	0	0	0	HMDB0005368	8.37929	14.5909	8.00705	0	0	0	HMDB0011493	0	13.8667	32.7846	0	0	0	HMDB0002322	11.3345	30.6042	37.4555	0	0	0	HMDB0015109	26.933	169.052	17.6205	0	0	0	HMDB0004821	19.335	59.1592	31.1848	0	0	0
HMDB0001563	189.14	31.1864	16.741	0	0	0	HMDB0006904	134.582	216.093	147.501	0	0	0	HMDB0002917	389.609	138.793	369.693	0	0	0	HMDB0039214	0	6.19529	7.15936	0	0	0	HMDB0002322	23.4368	23.0777	22.5875	0	0	0	HMDB0015109	39.6063	16.4224	52.9861	0	0	0
HMDB0031203	0	14.2786	1.87089	0	0	0	HMDB0001252	235.375	453.492	387.291	0	0	0	HMDB0035506	117.781	86.2344	105.026	0	0	0	HMDB0011493	37.231	54.1765	47.7207	0	0	0	HMDB0039214	6.35952	23.479	24.5799	0	0	0	HMDB0002322	34.0375	57.9285	16.8886	0	0	0
HMDB0004025	156.031	54.6557	103.358	0	0	0	HMDB0000097	26.3681	24.5263	31.6221	0	0	0	HMDB0015149	19.9382	0	55.6778	0	0	0	HMDB0002917	245.054	213.421	247.313	0	0	0	HMDB0011493	43.687	46.5993	44.9722	0	0	0	HMDB0039214	12.1421	65.8777	30.8191	0	0	0
HMDB0032642	8.07672	7.91929	8.50607	0	0	0	HMDB0012211	28.4392	10.8455	25.2326	0	0	0	HMDB0015360	3.28338	27.8615	14.9796	0	0	0	HMDB0000145	9.67057	24.925	22.3596	0	0	0	HMDB0002917	193.912	269.703	174.131	0	0	0	HMDB0011493	40.0264	15.6771	52.9331	0	0	0
HMDB0001458	18.1988	38.2173	13.5592	0	0	0	HMDB0014415	52.1783	28.5117	46.9359	0	0	0	HMDB0001957	18.4506	67.0534	46.7923	0	0	0	HMDB0035506	57.2961	65.6065	34.1357	0	0	0	HMDB0000145	19.9193	9.56034	6.1919	0	0	0	HMDB0002917	236.724	316.164	246.805	0	0	0
HMDB0032828	108.064	22.4394	54.8183	0	0	0	HMDB0001176	69.5795	70.3852	44.4967	0	0	0	HMDB0011590	71.3092	69.5252	67.4017	0	0	0	HMDB0015149	19.9135	36.3674	15.4145	0	0	0	HMDB0035506	59.4047	157.911	2.5201	0	0	0	HMDB0000145	19.2779	86.0723	2.36359	0	0	0
HMDB0037634	52.0625	68.6056	40.3933	0	0	0	HMDB0043087	34.1908	14.5756	20.5834	0	0	0	HMDB0001107	19.963	36.0979	20.6585	0	0	0	HMDB0015360	12.3282	16.2964	35.193	0	0	0	HMDB0015149	57.4841	39.2028	36.7409	0	0	0	HMDB0035506	47.3275	8.53063	51.5847	0	0	0
HMDB0000534	86.0446	124.322	90.9171	0	0	0	HMDB0014934	25.4914	29.1749	50.6125	0	0	0	HMDB0015108	3.02449	73.9918	12.8588	0	0	0	HMDB0001957	42.0252	55.2789	73.0228	0	0	0	HMDB0015360	10.0625	18.5219	9.92442	0	0	0	HMDB0015149	46.269	51.304	8.98054	0	0	0
HMDB0002064	20.9912	13.4243	11.2052	0	0	0	HMDB0041906	114.706	70.4703	87.4378	0	0	0	HMDB0040376	0	0	4.39788	0	0	0	HMDB0011590	50.4207	71.4226	24.0727	0	0	0	HMDB0001957	42.1612	36.4736	45.1897	0	0	0	HMDB0015360	47.3524	0	59.0457	0	0	0
HMDB0013889	189.249	63.8662	97.4383	0	0	0	HMDB0001927	32.9724	48.5725	49.9478	0	0	0	HMDB0013333	37.1569	37.6358	46.1018	0	0	0	HMDB0001107	45.3862	46.6461	55.7199	0	0	0	HMDB0011590	64.1087	130.201	8.23215	0	0	0	HMDB0001957	31.6951	40.4271	34.0242	0	0	0
HMDB0035036	0	0.180509	0	0	0	0	HMDB0060546	48.2882	35.3221	59.3531	0	0	0	HMDB0028957	0	3.50419	0	0	0	0	HMDB0015108	18.5205	54.5898	37.6246	0	0	0	HMDB0001107	36.6591	40.1382	45.2443	0	0	0	HMDB0011590	56.641	2.63771	46.692	0	0	0
HMDB0001510	36.9487	21.8319	5.22268	0	0	0	HMDB0029803	223.517	199.178	243.279	0	0	0	HMDB0059635	8.67146	45.8882	18.4333	0	0	0	HMDB0040376	17.422	13.1942	23.1252	0	0	0	HMDB0015108	23.246	51.5426	28.0177	0	0	0	HMDB0001107	40.5641	28.4531	36.5515	0	0	0
HMDB0001849	11.2384	6.87318	2.76341	0	0	0	HMDB0035593	0.937175	21.5734	3.56725	0	0	0	HMDB0040793	10.5155	55.835	23.9992	0	0	0	HMDB0013333	33.6336	47.0704	23.005	0	0	0	HMDB0040376	6.99788	1.79012	18.0059	0	0	0	HMDB0015108	16.4302	45.3258	43.1086	0	0	0
HMDB0003647	8.37243	21.7229	22.1657	0	0	0	HMDB0038767	114.904	35.8286	112.696	0	0	0	HMDB0005368	0	41.1294	0	0	0	0	HMDB0028957	8.99133	13.2817	27.0455	0	0	0	HMDB0013333	50.1434	54.2832	20.3813	0	0	0	HMDB0040376	12.6029	73.1799	19.0776	0	0	0
HMDB0036714	8.22925	30.0587	19.3411	0	0	0	HMDB0015406	18.6449	33.3278	33.209	0	0	0	HMDB0006904	3.75305	50.0075	36.038	0	0	0	HMDB0059635	35.9321	56.9589	38.4721	0	0	0	HMDB0028957	202.517	64.9049	100.771	0	0	0	HMDB0013333	37.9572	20.7661	45.4917	0	0	0
HMDB0029864	0	0	4.4139	0	0	0	HMDB0000620	24.9668	22.4357	5.64052	0	0	0	HMDB0061158	56.9548	100.628	97.2705	0	0	0	HMDB0040793	29.0547	43.1452	33.6763	0	0	0	HMDB0059635	33.9487	30.5721	22.7838	0	0	0	HMDB0028957	31.4275	27.6558	44.8655	0	0	0
HMDB0038418	11.8481	19.0573	12.2999	0	0	0	HMDB0029175	28.4143	12.3174	30.5593	0	0	0	HMDB0001252	113.491	511.253	395.894	0	0	0	HMDB0005368	6.66769	11.0252	22.1639	0	0	0	HMDB0040793	28.2695	21.801	41.1286	0	0	0	HMDB0059635	17.7834	48.3475	37.7165	0	0	0
HMDB0013055	0	11.1819	24.9834	0	0	0	HMDB0030632	156.8	131.949	173.941	0	0	0	HMDB0000097	42.515	43.7308	47.5248	0	0	0	HMDB0006904	23.842	45.0788	47.5665	0	0	0	HMDB0005368	15.8419	11.1736	2.0104	0	0	0	HMDB0040793	22.362	59.5933	21.0328	0	0	0
HMDB0060187	298.614	215.239	198.879	0	0	0	HMDB0013848	79.0227	113.044	93.1785	0	0	0	HMDB0012211	0	0	0	0	238.742	63.0904	HMDB0061158	55.4076	42.1626	0	0	0	0	HMDB0006904	11.6938	27.6976	21.5619	0	0	0	HMDB0005368	9.62605	70.2074	22.7668	0	0	0
HMDB0030187	34.5436	22.5828	21.7369	0	0	0	HMDB0029819	38.2562	10.1097	55.1841	0	0	0	HMDB0014415	5.21068	24.7325	23.4155	0	0	0	HMDB0001252	431.364	532.698	502.005	0	0	0	HMDB0061158	24.4621	188.975	2.73395	0	0	0	HMDB0006904	15.7543	46.1503	40.5995	0	0	0
HMDB0030909	14.7897	2.91171	17.7803	0	0	0	HMDB0031082	28.6617	4.78152	56.2575	0	0	0	HMDB0001176	11.0378	342.615	37.3141	0	0	0	HMDB0000097	44.501	39.5535	42.3715	0	0	0	HMDB0001252	445.076	415.76	389.99	0	0	0	HMDB0061158	31.9783	14.4932	55.2871	0	0	0
HMDB0003403	87.6494	37.4991	62.8622	0	0	0	HMDB0042105	15.408	3.76296	8.85173	0	0	0	HMDB0043087	9.76178	22.0747	16.7647	0	0	0	HMDB0012211	0	0	0	0	238.742	63.0904	HMDB0000097	37.0171	38.9033	36.6094	0	0	0	HMDB0001252	465.174	327.938	325.427	0	0	0
HMDB0015164	43.4346	31.2509	42.3093	0	0	0	HMDB0060809	0	9.60234	0	0	0	0	HMDB0014934	0	51.8857	0	0	0	0	HMDB0014415	10.483	21.3381	24.1494	0	0	0	HMDB0012211	0	0	0	0	238.742	63.0904	HMDB0000097	37.085	31.899	31.4184	0	0	0
HMDB0039061	215.088	49.682	76.0354	0	0	0	HMDB0001563	52.9434	42.4421	49.2129	0	0	0	HMDB0041906	18.0721	108.851	26.6571	0	0	0	HMDB0001176	51.8473	172.534	92.9227	0	0	0	HMDB0014415	11.5892	20.0905	20.6589	0	0	0	HMDB0012211	0	0	0	0	238.742	63.0904
HMDB0014868	10.3825	17.8602	6.66303	0	0	0	HMDB0031203	31.4616	19.4969	15.7871	0	0	0	HMDB0001927	4.00172	17.3541	8.57101	0	0	0	HMDB0043087	9.87834	17.5307	29.0803	0	0	0	HMDB0001176	97.6209	276.866	133.57	0	0	0	HMDB0014415	28.0788	40.8793	30.7383	0	0	0
HMDB0000312	17.7751	35.2801	20.4264	0	0	0	HMDB0004025	22.5373	108.657	80.5925	0	0	0	HMDB0060546	3.51464	51.3238	5.5359	0	0	0	HMDB0014934	16.7657	20.7138	43.3523	0	0	0	HMDB0043087	8.12	3.19508	27.1551	0	0	0	HMDB0001176	27.9104	55.6391	30.29	0	0	0
HMDB0000594	221.813	136.938	189.859	0	0	0	HMDB0032642	35.3184	3.52519	37.3539	0	0	0	HMDB0029803	86.3875	123.197	51.203	0	0	0	HMDB0041906	6.25942	29.2712	55.1136	0	0	0	HMDB0014934	12.7591	14.1795	28.3565	0	0	0	HMDB0043087	24.267	60.7611	14.2359	0	0	0
HMDB0033345	2.77977	25.2791	15.5681	0	0	0	HMDB0001458	29.5692	73.2763	13.2508	0	0	0	HMDB0035593	0	5.68599	6.4677	0	0	0	HMDB0001927	3.3081	24.061	14.3201	0	0	0	HMDB0041906	14.6687	9.94951	74.5332	0	0	0	HMDB0014934	15.5336	67.335	15.7494	0	0	0
HMDB0059949	35.6075	9.15018	3.01301	0	0	0	HMDB0032828	178.578	94.5658	188.718	0	0	0	HMDB0038767	43.184	134.935	15.9546	0	0	0	HMDB0060546	3.37342	20.9781	24.5944	0	0	0	HMDB0001927	11.907	10.0588	23.0514	0	0	0	HMDB0041906	8.90888	52.0603	37.3007	0	0	0
HMDB0015311	111.879	34.1588	50.6843	0	0	0	HMDB0037634	83.0239	34.0676	70.4252	0	0	0	HMDB0015406	21.3966	66.6787	28.7134	0	0	0	HMDB0029803	71.3085	95.9559	57.3394	0	0	0	HMDB0060546	14.6846	41.8609	14.1578	0	0	0	HMDB0001927	20.2213	53.8906	24.1387	0	0	0
HMDB0127336	5.74432	21.4156	55.4815	0	0	0	HMDB0000534	50.3209	86.6659	57.9856	0	0	0	HMDB0000620	0	26.6692	0	0	0	0	HMDB0035593	6.41419	23.3116	12.3695	0	0	0	HMDB0029803	43.8244	39.7197	47.2761	0	0	0	HMDB0060546	23.7316	44.8895	29.244	0	0	0
HMDB0015686	0	0	1.96285	0	0	0	HMDB0001054	75.7105	0.0161769	71.9085	0	0	0	HMDB0029175	33.3712	68.7392	36.462	0	0	0	HMDB0038767	63.8273	85.4404	34.8714	0	0	0	HMDB0035593	16.8626	4.42787	17.2703	0	0	0	HMDB0029803	20.1303	24.901	52.8315	0	0	0
HMDB0014717	54.1445	27.1177	0	0	0	0	HMDB0002064	17.175	31.3484	19.1601	0	0	0	HMDB0030632	164.091	183.787	179.002	0	0	0	HMDB0015406	27.4793	25.1333	45.6816	0	0	0	HMDB0038767	60.1524	68.4845	57.3031	0	0	0	HMDB0035593	16.2478	68.8699	12.7448	0	0	0
HMDB0035028	23.1369	46.6773	18.3429	0	0	0	HMDB0013889	159.789	146.302	181.665	0	0	0	HMDB0013848	15.6496	29.273	36.0918	0	0	0	HMDB0000620	23.0159	18.9819	25.9382	0	0	0	HMDB0015406	39.1718	53.3779	57.1629	0	0	0	HMDB0038767	31.472	25.7388	40.5958	0	0	0
HMDB0005789	98.4209	55.0455	58.6572	0	0	0	HMDB0035036	35.5242	0	5.28916	0	0	0	HMDB0029819	0	32.2677	0	0	0	0	HMDB0029175	90.1784	45.5536	9.54219	0	0	0	HMDB0000620	0	3.55274	4.76587	0	0	0	HMDB0015406	29.81	15.0127	52.758	0	0	0
HMDB0015409	0	0.260845	3.35732	0	0	0	HMDB0001510	0	0	3.51277	0	0	0	HMDB0031082	36.8632	80.1768	56.1496	0	0	0	HMDB0030632	120.519	142.953	323.785	0	0	0	HMDB0029175	87.2691	84.5015	48.8437	0	0	0	HMDB0000620	27.926	21.9095	47.4304	0	0	0
HMDB0031279	63.7197	4.90116	30.875	0	0	0	HMDB0001849	15.4723	2.38967	9.13213	0	0	0	HMDB0042105	2.7614	12.8983	0	0	0	0	HMDB0013848	39.6995	39.8191	29.4812	0	0	0	HMDB0030632	169.232	201.179	222.896	0	0	0	HMDB0029175	35.3836	8.47947	52.9796	0	0	0
HMDB0015557	11.6097	0	0	0	0	0	HMDB0003647	38.3837	12.7336	21.472	0	0	0	HMDB0001563	19.3568	13.9198	33.9607	0	0	0	HMDB0029819	20.869	41.4415	14.9961	0	0	0	HMDB0013848	19.0172	4.5118	39.5835	0	0	0	HMDB0030632	190.62	298.672	160.409	0	0	0
HMDB0037035	751.078	529.541	529.383	60.7682	9.86968	0	HMDB0036714	36.4318	18.577	22.2256	0	0	0	HMDB0031203	0	1.75649	12.2078	0	0	0	HMDB0031082	130.992	90.9182	46.99	0	0	0	HMDB0029819	23.328	28.0675	28.7143	0	0	0	HMDB0013848	11.1191	62.9964	22.1466	0	0	0
HMDB0013949	671.064	284.971	147.301	0	0	0	HMDB0038418	22.3362	19.837	24.4638	0	0	0	HMDB0004025	12.6625	25.0024	45.7651	0	0	0	HMDB0042105	1.73758	29.551	1.64739	0	0	0	HMDB0031082	67.4741	88.7885	27.522	0	0	0	HMDB0029819	36.2199	29.3687	30.6164	0	0	0
HMDB0012501	97.4596	91.8274	83.0781	0	0	0	HMDB0014374	72.3719	113.126	76.2708	0	0	0	HMDB0032642	22.6879	106.358	25.2954	0	0	0	HMDB0060809	0	4.45181	3.52963	0	0	0	HMDB0042105	30.8647	72.5788	42.5478	0	0	0	HMDB0031082	41.6178	12.5685	41.3192	0	0	0
HMDB0036883	82.7658	64.9606	80.272	0	0	0	HMDB0013055	16.2179	19.9221	31.7352	0	0	0	HMDB0001458	2.41487	10.9118	14.4071	0	0	0	HMDB0001563	44.9652	17.2829	34.3753	0	0	0	HMDB0060809	0	0	4.13862	0	0	0	HMDB0042105	32.266	6.10592	56.9347	0	0	0
HMDB0000001	52.8203	59.3936	47.3905	0	0	0	HMDB0128334	61.0225	0	62.1806	0	0	0	HMDB0032828	224.525	127.643	269.641	0	0	0	HMDB0031203	11.7417	9.83791	22.6336	0	0	0	HMDB0001563	30.7283	19.3895	33.2708	0	0	0	HMDB0060809	2.60365	90.0068	1.8221	0	0	0
HMDB0001245	247.74	65.8239	193.374	0	0	0	HMDB0060187	151.361	201.014	186.009	0	0	0	HMDB0037634	15.7224	31.5397	70.5141	0	0	0	HMDB0004025	27.4566	69.6274	62.2474	0	0	0	HMDB0031203	5.38812	3.87249	22.9818	0	0	0	HMDB0001563	47.5395	23.7298	23.0242	0	0	0
HMDB0015054	162.225	83.6277	66.9357	0	0	0	HMDB0030187	49.6354	41.3688	70.0661	0	0	0	HMDB0000534	50.8148	23.7799	92.4477	0	0	0	HMDB0032642	33.6638	28.2449	40.3098	0	0	0	HMDB0004025	46.8424	16.2615	46.8938	0	0	0	HMDB0031203	5.26829	84.5677	3.60345	0	0	0
HMDB0042094	32.6023	9.0973	21.0426	0	0	0	HMDB0030909	22.5833	24.9714	22.3871	0	0	0	HMDB0001054	177.667	101.732	67.2843	0	0	0	HMDB0001458	4.85863	21.3063	32.3659	0	0	0	HMDB0032642	40.43	45.9498	41.6694	0	0	0	HMDB0004025	29.69	29.8206	33.9246	0	0	0
HMDB0005471	21.2344	27.692	49.8717	0	0	0	HMDB0003403	59.2588	54.1206	67.0288	0	0	0	HMDB0002064	25.6725	25.2357	21.7163	0	0	0	HMDB0032828	200.501	143.836	245.162	0	0	0	HMDB0001458	16.5104	14.876	20.4521	0	0	0	HMDB0032642	36.4468	22.6594	34.0154	0	0	0
HMDB0135118	5.80143	0	0	0	0	0	HMDB0015164	31.6996	39.4785	32.1744	0	0	0	HMDB0013889	17.4939	130.49	32.7884	0	0	0	HMDB0037634	72.5905	78.5989	23.2274	0	0	0	HMDB0032828	31.603	77.3571	148.195	0	0	0	HMDB0001458	12.8611	61.9344	17.5658	0	0	0
HMDB0029564	45.7202	19.2928	37.5289	0	0	0	HMDB0039061	43.0916	97.7029	63.5676	0	0	0	HMDB0035036	4.24438	0	46.5386	0	0	0	HMDB0000534	84.6761	60.4084	46.2956	0	0	0	HMDB0037634	54.3613	97.3429	15.5378	0	0	0	HMDB0032828	109.498	269.974	137.3	0	0	0
HMDB0010724	8.13905	19.8195	19.8974	0	0	0	HMDB0030115	39.1405	24.1496	41.1143	0	0	0	HMDB0001510	145.273	24.7358	45.9538	0	0	0	HMDB0001054	53.2289	0	92.7124	0	0	0	HMDB0000534	52.0969	6.92013	29.1137	0	0	0	HMDB0037634	47.5964	18.6113	25.8295	0	0	0
HMDB0005023	55.8956	5.24076	28.2484	0	0	0	HMDB0014868	13.8322	14.9297	22.991	0	0	0	HMDB0001849	20.1144	36.752	29.204	0	0	0	HMDB0002064	10.6876	29.0668	28.2564	0	0	0	HMDB0001054	0	84.6146	0.0361759	0	0	0	HMDB0000534	21.1855	22.2508	47.9705	0	0	0
HMDB0059980	2.76507	0	0	0	0	0	HMDB0000312	15.7822	37.1668	11.3418	0	0	0	HMDB0003647	32.8651	20.8629	27.294	0	0	0	HMDB0013889	114.727	77.7933	76.8454	0	0	0	HMDB0002064	40.9236	15.1569	35.0546	0	0	0	HMDB0001054	0.00636265	0	90.8185	0	0	0
HMDB0032538	8.38901	10.5893	2.28371	0	0	0	HMDB0000594	220.457	198.302	290.426	0	0	0	HMDB0036714	33.7279	63.2714	40.6254	0	0	0	HMDB0035036	5.14769	50.2126	92.0449	0	0	0	HMDB0013889	77.1709	79.112	92.4931	0	0	0	HMDB0002064	28.142	28.5243	34.0651	0	0	0
HMDB0028776	39.3246	22.8575	18.0105	0	0	0	HMDB0033345	18.9356	36.8078	12.2111	0	0	0	HMDB0029864	0	0	143.087	0	0	0	HMDB0001510	53.5085	6.97499	14.6919	0	0	0	HMDB0035036	99.0508	0.276905	96.0345	0	0	0	HMDB0013889	104.206	179.633	124.683	0	0	0
HMDB0030019	20.0343	25.5938	1.54214	0	0	0	HMDB0059949	27.4989	6.91043	7.70709	0	0	0	HMDB0038418	33.8472	44.2727	25.6293	0	0	0	HMDB0001849	46.5012	40.8881	33.4118	0	0	0	HMDB0001510	32.4109	25.2638	27.781	0	0	0	HMDB0035036	45.0864	1.02311	44.2488	0	0	0
HMDB0036188	70.9353	49.7886	81.5578	0	0	0	HMDB0015311	97.4155	56.2589	95.02	0	0	0	HMDB0014374	63.842	47.1331	79.2246	0	0	0	HMDB0003647	29.1126	7.30649	15.4108	0	0	0	HMDB0001849	23.5571	31.3874	23.5865	0	0	0	HMDB0001510	23.6845	0	65.9387	0	0	0
HMDB0030700	45.549	9.05832	24.5177	0	0	0	HMDB0127336	43.8578	56.1926	48.0872	0	0	0	HMDB0013055	2.01711	24.9854	5.20912	0	0	0	HMDB0036714	34.0686	25.4887	8.78828	0	0	0	HMDB0003647	15.9534	16.5489	17.6164	0	0	0	HMDB0001849	24.4938	32.1993	32.5886	0	0	0
HMDB0031274	6.5791	17.1072	14.403	0	0	0	HMDB0015686	24.1154	10.8312	20.3477	0	0	0	HMDB0128334	169.838	66.6185	152.636	0	0	0	HMDB0029864	0	2.77147	0	0	0	0	HMDB0036714	27.9654	26.6896	23.2118	0	0	0	HMDB0003647	32.3489	21.8056	34.0534	0	0	0
HMDB0028686	2.73993	4.74176	6.01432	0	0	0	HMDB0014717	192.864	156.915	183.3	0	0	0	HMDB0060187	22.0412	99.0354	79.1542	0	0	0	HMDB0038418	30.2892	36.3571	39.1618	0	0	0	HMDB0029864	1.5289	39.7847	0	0	0	0	HMDB0036714	21.6428	40.5747	25.909	0	0	0
HMDB0029528	11.6434	36.5773	25.0696	0	0	0	HMDB0035028	54.3003	7.17516	38.1049	0	0	0	HMDB0030187	10.3253	31.7916	6.78001	0	0	0	HMDB0014374	89.1614	0	45.5027	0	0	0	HMDB0038418	19.244	33.3323	17.4723	0	0	0	HMDB0029864	54.5645	33.5049	0	0	0	0
HMDB0001976	12.011	0	4.91479	0	0	0	HMDB0005789	44.808	82.8552	45.2925	0	0	0	HMDB0030909	0	34.5084	5.56616	0	0	0	HMDB0013055	19.0303	23.9811	34.9438	0	0	0	HMDB0014374	16.4413	39.7769	15.792	0	0	0	HMDB0038418	20.7538	41.6653	25.4414	0	0	0
HMDB0000082	7.8912	7.47388	0	0	0	0	HMDB0015409	50.6087	0.95475	48.2851	0	0	0	HMDB0003403	0	79.6216	3.83538	0	0	0	HMDB0128334	105.114	5.39475	59.343	0	0	0	HMDB0013055	19.4671	19.944	16.9708	0	0	0	HMDB0014374	10.5679	46.5883	30.2115	0	0	0
HMDB0015168	25.7533	0	0	0	0	0	HMDB0031279	67.8849	32.4207	61.3519	0	0	0	HMDB0015164	54.4074	36.347	22.1507	0	0	0	HMDB0060187	48.4811	74.3111	53.2633	0	0	0	HMDB0128334	10.4033	70.2092	23.0971	0	0	0	HMDB0013055	31.9726	23.701	30.4456	0	0	0
HMDB0015280	75.9478	28.141	53.4483	0	0	0	HMDB0015614	8.32423	16.7287	29.8673	0	0	0	HMDB0039061	3.78899	61.0909	0	0	0	0	HMDB0030187	22.0351	23.9495	26.0005	0	0	0	HMDB0060187	53.7152	77.4729	37.0322	0	0	0	HMDB0128334	3.92921	10.1794	71.9884	0	0	0
HMDB0002250	1.72365	9.51624	55.1802	0	0	0	HMDB0015557	42.786	16.4497	27.6385	0	0	0	HMDB0030115	25.7177	21.9683	47.1915	0	0	0	HMDB0030909	28.0088	37.1602	22.9422	0	0	0	HMDB0030187	30.9737	44.127	27.0862	0	0	0	HMDB0060187	21.6586	14.7556	49.6282	0	0	0
HMDB0061720	89.9959	24.1506	45.7884	0	0	0	HMDB0037035	24.2973	14.5157	2.97106	0	0	0	HMDB0014868	10.6236	16.3308	16.1273	0	0	0	HMDB0003403	8.54018	11.0317	20.8286	0	0	0	HMDB0030909	35.6397	37.8303	17.8599	0	0	0	HMDB0030187	35.8775	22.1913	27.9437	0	0	0
HMDB0015491	8.38342	4.95681	6.20955	0	0	0	HMDB0013949	308.982	853.483	309.847	0	0	0	HMDB0000312	20.8293	7.78088	14.8801	0	0	0	HMDB0015164	53.5221	22.595	25.2985	0	0	0	HMDB0003403	10.8597	49.3537	19.2152	0	0	0	HMDB0030909	36.1367	20.4614	29.0997	0	0	0
HMDB0032654	2.01166	0	0	0	0	0	HMDB0012501	44.9637	105.867	82.0776	0	0	0	HMDB0000594	39.3272	6.96156	59.0572	0	0	0	HMDB0039061	0	43.2084	18.1604	0	0	0	HMDB0015164	42.5164	90.8577	24.3744	0	0	0	HMDB0003403	29.5259	28.2394	27.7297	0	0	0
HMDB0039238	240.785	73.052	36.2507	0	0	0	HMDB0036883	0	14.2609	45.9613	0	0	0	HMDB0033345	37.4763	5.50185	25.8329	0	0	0	HMDB0030115	22.5176	14.2829	28.8057	0	0	0	HMDB0039061	7.81154	42.5288	27.1063	0	0	0	HMDB0015164	45.8367	4.10728	35.1433	0	0	0
HMDB0126106	0	0	3.76831	0	0	0	HMDB0000001	38.1887	51.2822	34.7889	0	0	0	HMDB0059949	13.9325	56.6226	14.6681	0	0	0	HMDB0014868	22.7365	20.0279	17.6824	0	0	0	HMDB0030115	41.0462	24.636	38.0157	0	0	0	HMDB0039061	20.085	39.8812	25.0206	0	0	0
HMDB0012253	171.617	23.9397	98.4113	0	0	0	HMDB0001245	468.083	205.749	107.68	0	0	0	HMDB0015311	0	65.4724	16.8736	0	0	0	HMDB0000312	37.3543	24.7831	18.6878	0	0	0	HMDB0014868	19.0995	26.7476	31.4088	0	0	0	HMDB0030115	24.7836	11.3749	48.5118	0	0	0
HMDB0000820	13.1857	22.8944	27.2393	0	0	0	HMDB0015054	48.4997	81.1959	44.5699	0	0	0	HMDB0127336	84.7091	0	0	0	0	0	HMDB0000594	36.9566	44.3492	32.3883	0	0	0	HMDB0000312	30.5224	10.8988	23.4993	0	0	0	HMDB0014868	33.4957	18.2213	32.7595	0	0	0
HMDB0034588	56.9868	23.3754	31.7882	0	0	0	HMDB0042094	32.0194	17.3366	35.2809	0	0	0	HMDB0015686	37.3881	41.2068	33.117	0	0	0	HMDB0033345	5.26943	18.2845	34.3165	0	0	0	HMDB0000594	24.7716	66.2501	24.6895	0	0	0	HMDB0000312	12.1251	40.8125	31.4788	0	0	0
HMDB0028809	0	0	0	0	4.36128	17.1752	HMDB0005471	41.0836	27.4139	18.5101	0	0	0	HMDB0014717	24.2167	150.016	0	0	0	0	HMDB0059949	21.1633	36.8331	4.23456	0	0	0	HMDB0033345	6.29222	16.0728	15.3035	0	0	0	HMDB0000594	40.5004	3.7035	39.99	0	0	0
HMDB0005768	116.604	33.5177	69.8067	0	0	0	HMDB0135118	26.037	0	30.4865	0	0	0	HMDB0035028	15.146	4.01197	14.5896	0	0	0	HMDB0015311	3.38842	40.6001	13.0436	0	0	0	HMDB0059949	35.372	85.1017	47.2346	0	0	0	HMDB0033345	11.7297	69.9506	1.9736	0	0	0
HMDB0030618	26.1212	9.29146	21.5225	0	0	0	HMDB0029564	57.376	35.3348	105.952	0	0	0	HMDB0005789	3.92292	37.6464	0	0	0	0	HMDB0127336	0	4.3275	15.7135	0	0	0	HMDB0015311	46.4921	42.5789	29.2063	0	0	0	HMDB0059949	26.3896	21.1078	35.6871	0	0	0
HMDB0030279	230.639	138.096	216.51	0	0	0	HMDB0010724	63.097	20.7505	52.6174	0	0	0	HMDB0015409	18.4961	61.625	14.5093	0	0	0	HMDB0015686	37.8177	47.8335	41.5786	0	0	0	HMDB0127336	51.0622	19.4946	43.8495	0	0	0	HMDB0015311	34.2262	10.7392	38.1709	0	0	0
HMDB0014337	16.9885	20.7544	19.2116	0	0	0	HMDB0005023	80.8238	31.5878	97.8399	0	0	0	HMDB0031279	0	3.74528	34.1003	0	0	0	HMDB0014717	33.6705	51.3853	41.8724	0	0	0	HMDB0015686	30.3609	33.9884	28.433	0	0	0	HMDB0127336	44.3338	38.6781	0	0	0	0
HMDB0034276	1.26825	0	0	0	0	0	HMDB0059980	2.93221	0	3.82965	0	0	0	HMDB0015614	38.9434	50.4748	44.1758	0	0	0	HMDB0035028	0	19.2016	6.12858	0	0	0	HMDB0014717	0	36.9944	4.11584	0	0	0	HMDB0015686	17.1778	41.6819	24.1053	0	0	0
HMDB0040532	47.0949	2.48968	19.863	0	0	0	HMDB0032538	28.7531	10.4017	29.7384	0	0	0	HMDB0015557	0	45.2782	6.97525	0	0	0	HMDB0005789	33.2445	74.8874	21.7889	0	0	0	HMDB0035028	19.1011	27.2263	10.0598	0	0	0	HMDB0014717	2.3582	65.6367	14.3344	0	0	0
HMDB0001543	1.51659	0	0	0	0	0	HMDB0028776	31.4705	29.4848	61.0563	0	0	0	HMDB0001365	0	9.11659	0	0	0	0	HMDB0015409	48.032	41.6953	39.794	0	0	0	HMDB0005789	31.2522	35.3976	43.534	0	0	0	HMDB0035028	34.3001	20.6995	27.1525	0	0	0
HMDB0033097	139.598	85.133	99.5381	0	0	0	HMDB0030019	21.0387	45.9694	22.4752	0	0	0	HMDB0037035	0	20.3358	17.7672	0	0	0	HMDB0031279	6.87775	9.07307	23.529	0	0	0	HMDB0015409	15.7965	35.6698	25.4536	0	0	0	HMDB0005789	19.7935	27.0844	33.9935	0	0	0
HMDB0037512	29.8252	10.134	13.1253	0	0	0	HMDB0126695	17.3186	0	19.7109	0	0	0	HMDB0013949	43.4048	396.594	0.0558542	0	0	0	HMDB0015614	60.69	116.545	89.2897	0	0	0	HMDB0031279	23.1089	20.3728	13.7996	0	0	0	HMDB0015409	11.3093	44.6736	24.5421	0	0	0
HMDB0032855	23.5721	8.10402	10.7555	0	0	0	HMDB0128748	14.3564	0	14.3802	0	0	0	HMDB0012501	91.2138	66.611	51.8985	0	0	0	HMDB0015557	25.6144	28.9043	33.0052	0	0	0	HMDB0015614	101.303	54.2253	80.628	0	0	0	HMDB0031279	36.3455	7.02422	36.6443	0	0	0
HMDB0039880	19.7752	33.0662	8.61133	0	0	0	HMDB0036188	80.0273	48.5937	87.8357	0	0	0	HMDB0036883	0	81.0892	0	0	0	0	HMDB0001365	41.1082	95.0511	4.66649	0	0	0	HMDB0015557	24.097	33.1819	15.7442	0	0	0	HMDB0015614	131.367	106.026	78.2148	0	0	0
HMDB0000572	94.3293	46.9656	60.3406	0	0	0	HMDB0030700	33.8143	39.624	53.2876	0	0	0	HMDB0000001	8.44868	56.1351	63.9133	0	0	0	HMDB0037035	9.05853	24.9889	15.33	0	0	0	HMDB0001365	41.9428	13.3877	25.4003	0	0	0	HMDB0015557	33.2733	18.1406	28.252	0	0	0
HMDB0000570	0	27.317	10.7277	0	0	0	HMDB0031274	5.79031	18.347	6.04645	0	0	0	HMDB0001245	163.045	245.415	231.617	0	0	0	HMDB0013949	47.3717	84.0721	71.9249	0	0	0	HMDB0007013	0	12.9639	2.26544	0	0	0	HMDB0001365	18.4292	36.3838	23.9504	0	0	0
HMDB0014976	128.361	68.7978	47.3068	0	0	0	HMDB0028686	8.45421	2.80694	2.95845	0	0	0	HMDB0015054	0	79.5348	39.2564	0	0	0	HMDB0012501	64.655	111.793	79.0037	0	0	0	HMDB0037035	3.99887	34.7091	6.3791	0	0	0	HMDB0007013	18.0703	2.00781	58.5405	0	0	0
HMDB0011150	68.4084	23.3444	51.9771	0	0	0	HMDB0029528	37.1728	34.9119	21.5258	0	0	0	HMDB0042094	45.4449	37.4903	8.92472	0	0	0	HMDB0036883	29.2043	30.5851	62.1557	0	0	0	HMDB0013949	4.38874	50.2765	18.3124	0	0	0	HMDB0037035	26.5318	31.6006	20.3336	0	0	0
HMDB0000961	48.457	17.7871	74.336	0	0	0	HMDB0001976	14.0768	3.34737	13.1031	0	0	0	HMDB0005471	3.19752	0	11.0935	0	0	0	HMDB0000001	53.5923	50.9522	49.5153	0	0	0	HMDB0012501	98.4897	99.1461	99.4866	0	0	0	HMDB0013949	3.25796	44.731	30.3149	0	0	0
HMDB0013816	34.0259	28.985	39.3145	0	0	0	HMDB0000082	52.21	0.0888321	69.8039	0	0	0	HMDB0135118	23.2173	62.711	82.1271	0	0	0	HMDB0001245	234.685	262.872	291.432	0	0	0	HMDB0036883	74.6505	13.3342	20.0401	0	0	0	HMDB0012501	104.447	98.0345	72.0886	0	0	0
HMDB0011166	20.1696	9.55266	18.0837	0	0	0	HMDB0015168	25.0561	51.7	0	0	0	0	HMDB0029564	0	55.0313	9.73659	0	0	0	HMDB0015054	42.2721	20.9762	40.3839	0	0	0	HMDB0000001	57.0302	47.3058	46.8133	0	0	0	HMDB0036883	41.8445	35.6092	0	0	0	0
HMDB0001878	14.2285	1.82964	8.65154	0	0	0	HMDB0015280	39.1867	95.3212	46.1015	0	0	0	HMDB0010724	52.7094	43.2685	48.968	0	0	0	HMDB0042094	31.5001	72.4324	4.6149	0	0	0	HMDB0001245	143.446	50.5939	312.048	0	0	0	HMDB0000001	47.5455	32.2537	60.2921	0	0	0
HMDB0133163	0	0	2.03105	0	0	0	HMDB0002250	19.7863	20.6061	8.44766	0	0	0	HMDB0005023	12.631	47.6727	16.0861	0	0	0	HMDB0005471	33.71	39.4579	18.3312	0	0	0	HMDB0015054	65.7953	56.1969	112.528	0	0	0	HMDB0001245	206.291	410.095	198.297	0	0	0
HMDB0034612	125.986	67.0194	73.2768	0	0	0	HMDB0061720	23.2007	134.27	35.756	0	0	0	HMDB0059980	22.8069	8.72946	0	0	0	0	HMDB0135118	53.3391	40.0251	29.8219	0	0	0	HMDB0042094	53.4209	52.7501	30.9916	0	0	0	HMDB0015054	75.1498	53.6458	86.0845	0	0	0
HMDB0015240	72.8759	18.446	26.3725	0	0	0	HMDB0015491	20.7517	16.3597	30.8292	0	0	0	HMDB0032538	0	16.0297	0	0	0	0	HMDB0029564	28.0296	22.0385	37.6428	0	0	0	HMDB0005471	4.30482	19.5142	35.6288	0	0	0	HMDB0042094	39.6963	0	36.453	0	0	0
HMDB0011104	43.6056	16.6652	10.9748	0	0	0	HMDB0032654	5.49752	0	1.05822	0	0	0	HMDB0028776	13.5621	28.2544	35.1835	0	0	0	HMDB0010724	52.1481	24.2953	50.6536	0	0	0	HMDB0135118	18.137	25.4771	9.81172	0	0	0	HMDB0005471	11.9978	42.2783	21.2639	0	0	0
HMDB0028919	172.151	40.6385	62.9454	0	0	0	HMDB0039238	138.884	108.83	133.587	0	0	0	HMDB0030019	0	33.9923	0	0	0	0	HMDB0005023	46.6174	62.6294	80.348	0	0	0	HMDB0029564	20.6584	30.9201	27.602	0	0	0	HMDB0135118	6.5952	16.1762	52.5796	0	0	0
HMDB0031098	49.7669	143.87	95.0964	0	0	0	HMDB0010701	10.8422	7.9991	33.6661	0	0	0	HMDB0126695	26.2894	15.5186	11.6585	0	0	0	HMDB0059980	9.96218	9.24229	14.1709	0	0	0	HMDB0010724	14.3259	36.5973	15.8698	0	0	0	HMDB0029564	9.25402	35.4731	29.7154	0	0	0
HMDB0062482	3.52236	0	0	0	0	0	HMDB0126106	0	6.07818	0	0	0	0	HMDB0128748	0	23.6161	0	0	0	0	HMDB0032538	8.71987	15.6328	22.7561	0	0	0	HMDB0005023	18.3519	2.79212	69.0895	0	0	0	HMDB0010724	13.5724	35.6942	25.0738	0	0	0
HMDB0006543	6.62762	1.56087	12.6943	0	0	0	HMDB0012253	64.1464	71.441	79.1048	0	0	0	HMDB0036188	0	35.3037	2.04921	0	0	0	HMDB0028776	34.8467	38.7682	27.6093	0	0	0	HMDB0059980	21.3829	23.966	21.0503	0	0	0	HMDB0005023	20.6579	124.94	48.3454	0	0	0
HMDB0000988	150.655	87.584	157.433	0	0	0	HMDB0029369	3.42045	5.98913	1.23078	0	0	0	HMDB0030700	2.51143	31.5186	14.8001	0	0	0	HMDB0030019	0	16.0972	14.2671	0	0	0	HMDB0032538	5.44152	6.10512	21.0878	0	0	0	HMDB0059980	27.9505	14.8738	30.8738	0	0	0
HMDB0001250	21.8889	0	0	0	0	0	HMDB0000820	12.3594	18.9153	8.79131	0	0	0	HMDB0031274	0	10.677	0	0	0	0	HMDB0126695	16.8858	8.70636	19.1306	0	0	0	HMDB0028776	38.5423	34.8041	16.2612	0	0	0	HMDB0032538	8.97288	46.953	17.6883	0	0	0
HMDB0004160	23.105	8.47015	26.7339	0	0	0	HMDB0034588	32.8327	43.2084	39.7822	0	0	0	HMDB0028686	0	18.3349	0	0	0	0	HMDB0128748	9.46956	16.5312	15.5699	0	0	0	HMDB0030019	10.6306	3.22528	18.8972	0	0	0	HMDB0028776	37.8947	24.0541	11.2433	0	0	0
HMDB0034030	106.584	89.7084	47.4822	0	0	0	HMDB0028809	26.3426	11.1523	24.5396	0	0	0	HMDB0029528	41.1821	9.6631	9.48972	0	0	0	HMDB0036188	22.7775	25.3223	25.1844	0	0	0	HMDB0126695	13.1743	21.8908	16.0814	0	0	0	HMDB0030019	4.43957	55.4166	12.9703	0	0	0
HMDB0004898	23.7595	0	16.1267	0	0	0	HMDB0005768	145.461	121.539	135.977	0	0	0	HMDB0001976	4.89931	84.6013	13.8275	0	0	0	HMDB0030700	16.9946	11.9627	16.7027	0	0	0	HMDB0128748	1.76109	10.7212	5.01096	0	0	0	HMDB0126695	17.1382	34.1078	21.2064	0	0	0
HMDB0015383	222.42	313.851	260.273	0	0	0	HMDB0030618	35.0305	13.9425	19.5204	0	0	0	HMDB0000082	56.0024	76.416	69.2022	0	0	0	HMDB0031274	11.1864	32.0852	5.26792	0	0	0	HMDB0036188	19.1916	30.5396	14.6597	0	0	0	HMDB0128748	9.53582	44.3972	18.2398	0	0	0
HMDB0000181	47.8183	107.431	19.2542	0	0	0	HMDB0030279	258.125	214.907	254.752	0	0	0	HMDB0015168	1.88529	29.7603	0	0	0	0	HMDB0028686	13.7773	22.997	15.3713	0	0	0	HMDB0030700	23.8635	28.4054	30.9434	0	0	0	HMDB0036188	20.6726	22.9421	27.9717	0	0	0
HMDB0042510	90.7853	64.0757	64.1062	0	0	0	HMDB0014337	9.72054	20.1911	14.338	0	0	0	HMDB0015280	13.874	67.6088	23.1948	0	0	0	HMDB0029528	16.5579	14.931	29.3797	0	0	0	HMDB0031274	40.5223	19.9909	33.1444	0	0	0	HMDB0030700	16.4046	20.594	34.5736	0	0	0
HMDB0000246	41.9762	85.9172	109.958	0	0	0	HMDB0034276	1.3986	0	0.00333384	0	0	0	HMDB0002250	0	6.55354	2.86335	0	0	0	HMDB0001976	17.6905	24.0643	23.3566	0	0	0	HMDB0028686	11.9117	10.8375	17.5287	0	0	0	HMDB0031274	18.4221	34.675	18.2653	0	0	0
HMDB0003134	108.707	136.603	193.713	54.4115	0	2.43108	HMDB0040532	32.8216	31.0177	40.365	0	0	0	HMDB0061720	5.29183	115.66	13.9261	0	0	0	HMDB0000082	61.8949	26.1416	50.8434	0	0	0	HMDB0029528	14.6882	38.4286	23.9719	0	0	0	HMDB0028686	17.915	35.9156	16.8539	0	0	0
HMDB0061123	239.152	144.705	135.87	0	0	0	HMDB0001543	4.90993	0	2.65778	0	0	0	HMDB0015491	3.58794	33.2268	15.4443	0	0	0	HMDB0015168	0	1.68146	6.84601	0	0	0	HMDB0001976	19.7893	14.0294	15.2423	0	0	0	HMDB0029528	29.9552	28.6373	11.541	0	0	0
HMDB0000683	34.2004	8.67588	27.5636	0	0	0	HMDB0033479	10.7245	0	3.16117	0	0	0	HMDB0032654	0	32.229	9.92919	0	0	0	HMDB0015280	37.84	60.9595	48.7746	0	0	0	HMDB0000082	19.8851	65.6242	5.23161	0	0	0	HMDB0001976	11.7611	36.3448	21.8341	0	0	0
HMDB0013846	81.1701	72.5426	70.057	0	0	0	HMDB0033097	51.1683	75.1693	74.0043	0	0	0	HMDB0039238	38.2191	196.872	1.41414	0	0	0	HMDB0002250	0	3.88734	2.00212	0	0	0	HMDB0015168	54.193	14.4546	59.2951	0	0	0	HMDB0000082	14.0146	30.0559	25.7542	0	0	0
HMDB0033296	44.0817	3.46888	23.4027	0	0	0	HMDB0037512	21.9505	5.46996	10.2672	0	0	0	HMDB0010701	0	0	10.1629	0	0	0	HMDB0061720	111.699	101.094	149.769	0	0	0	HMDB0015280	29.0294	26.3217	27.4302	0	0	0	HMDB0015168	1.60552	14.1903	53.9675	0	0	0
HMDB0013299	5.37979	0	8.40727	0	0	0	HMDB0032855	30.546	13.9755	34.2532	0	0	0	HMDB0012253	0	28.7272	0	0	0	0	HMDB0015491	19.2557	29.0816	67.6803	0	0	0	HMDB0002250	10.05	5.21734	28.8967	0	0	0	HMDB0015280	9.0349	37.8502	22.5619	0	0	0
HMDB0001045	21.5471	17.816	17.9283	0	0	0	HMDB0039880	27.8264	9.09935	83.5898	0	0	0	HMDB0001922	42.0784	16.2484	35.2182	0	0	0	HMDB0032654	7.11829	24.7987	31.3826	0	0	0	HMDB0061720	96.9923	15.0994	275.6	0	0	0	HMDB0002250	2.16213	64.81	2.09738	0	0	0
HMDB0037530	34.39	18.6647	25.3537	0	0	0	HMDB0000572	20.1119	91.8121	2.84732	0	0	0	HMDB0029369	0	3.77736	3.16911	0	0	0	HMDB0039238	21.8658	31.2512	34.4962	0	0	0	HMDB0015491	11.9063	23.2494	24.9751	0	0	0	HMDB0061720	90.2735	359.605	82.7187	0	0	0
HMDB0033207	64.5491	19.4222	20.4636	0	0	0	HMDB0000570	15.6427	10.1273	1.31122	0	0	0	HMDB0000820	17.7622	14.3788	19.9702	0	0	0	HMDB0010701	26.5865	22.3339	28.001	0	0	0	HMDB0032654	10.2335	7.86647	11.0794	0	0	0	HMDB0015491	6.23807	44.6873	17.2324	0	0	0
HMDB0030251	355.613	264.263	231.707	42.1727	0	0	HMDB0014976	63.6166	73.3803	83.4132	0	0	0	HMDB0034588	0	30.0657	30.5658	0	0	0	HMDB0012253	9.46358	29.1882	4.45393	0	0	0	HMDB0039238	6.5282	33.4119	24.2776	0	0	0	HMDB0032654	23.6816	27.9983	16.3314	0	0	0
HMDB0014936	455.988	239.663	352.414	38.7251	2.49645	2.99419	HMDB0013864	0	1.15343	2.02641	0	0	0	HMDB0028809	0	22.2439	0	0	0	0	HMDB0001922	16.4992	14.1685	4.8484	0	0	0	HMDB0010701	18.8479	2.29135	20.4767	0	0	0	HMDB0039238	23.3188	21.5362	22.8847	0	0	0
HMDB0060787	2.02479	22.7417	65.9387	0	0	0	HMDB0011150	7.60782	46.3725	21.2238	0	0	0	HMDB0005768	41.6195	113.373	138.116	0	0	0	HMDB0029369	13.673	13.8414	17.9686	0	0	0	HMDB0012253	4.71596	0	15.0886	0	0	0	HMDB0010701	15.6377	21.2847	30.4316	0	0	0
HMDB0003323	21.7863	17.1461	7.23906	0	0	0	HMDB0000961	99.167	50.4634	68.5381	0	0	0	HMDB0030618	24.9618	17.343	15.9313	0	0	0	HMDB0000820	16.0836	11.8692	12.2979	0	0	0	HMDB0001922	6.16093	13.3879	0	0	0	0	HMDB0126106	5.61613	28.7581	32.5319	0	0	0
HMDB0038827	15.1888	12.602	18.4735	0	0	0	HMDB0013816	4.78821	66.6812	24.74	0	0	0	HMDB0030279	120.748	53.7934	105.617	0	0	0	HMDB0034588	11.639	16.846	19.3556	0	0	0	HMDB0029369	7.67328	8.7862	10.2175	0	0	0	HMDB0012253	0	58.3931	8.35684	0	0	0
HMDB0004185	424.323	139.855	211.402	0	0	0	HMDB0011166	28.2958	20.2265	26.8223	0	0	0	HMDB0014337	6.83347	11.9676	17.9942	0	0	0	HMDB0028809	12.6269	7.90716	15.2834	0	0	0	HMDB0000820	13.3198	12.9073	18.2609	0	0	0	HMDB0001922	4.76388	50.4714	11.25	0	0	0
HMDB0001161	38.5771	25.8776	26.8442	0	0	0	HMDB0001878	27.4744	13.2131	26.8816	0	0	0	HMDB0034276	4.20739	3.64	5.22669	0	0	0	HMDB0005768	122.223	104.112	165.737	0	0	0	HMDB0034588	21.6023	20.218	38.1339	0	0	0	HMDB0029369	13.5327	49.0111	3.71606	0	0	0
HMDB0061005	54.962	29.6992	61.3111	0	0	0	HMDB0015191	4.80377	15.4199	2.23809	0	0	0	HMDB0040532	3.93307	51.6768	0	0	0	0	HMDB0030618	25.8451	13.0582	16.625	0	0	0	HMDB0028809	4.55552	3.46881	7.47466	0	0	0	HMDB0000820	16.0789	36.0404	14.1019	0	0	0
HMDB0033420	122.635	76.2046	51.9983	0	0	0	HMDB0133163	28.4588	6.5189	10.8344	0	0	0	HMDB0003219	0	23.5292	0	0	0	0	HMDB0030279	50.9837	74.3984	49.3694	0	0	0	HMDB0005768	159.255	134.759	133.022	0	0	0	HMDB0034588	20.636	6.18009	39.3479	0	0	0
HMDB0015598	0	2.62643	1.50304	0	0	0	HMDB0034612	71.8705	67.0321	104.766	0	0	0	HMDB0001543	0	11.9036	0	0	0	0	HMDB0014337	29.0183	26.2649	22.3954	0	0	0	HMDB0030618	18.5519	19.7892	23.0279	0	0	0	HMDB0028809	20.303	26.4254	19.4325	0	0	0
HMDB0007004	11.6708	12.0122	7.44524	0	0	0	HMDB0015240	59.025	16.0958	89.7135	0	0	0	HMDB0033479	21.9688	19.5793	0	0	0	0	HMDB0034276	5.07782	23.7449	3.53522	0	0	0	HMDB0030279	53.3501	38.5515	54.9039	0	0	0	HMDB0005768	231.746	132.768	187.467	0	0	0
HMDB0000418	0	0	126.604	0	0	0	HMDB0011104	20.4522	42.8948	35.5192	0	0	0	HMDB0033097	3.79421	79.537	26.1226	0	0	0	HMDB0040532	30.7489	57.5467	24.2773	0	0	0	HMDB0014337	20.9737	35.7342	19.637	0	0	0	HMDB0030618	15.2315	37.7344	12.5973	0	0	0
HMDB0134210	35.1302	6.38505	25.3045	0	0	0	HMDB0029200	0	4.35421	0	0	0	0	HMDB0037512	9.92839	98.0125	10.9177	0	0	0	HMDB0003219	4.41981	14.1487	16.1296	0	0	0	HMDB0034276	33.9858	13.198	33.4594	0	0	0	HMDB0030279	29.4358	28.8238	40.9965	0	0	0
HMDB0001238	11.4157	11.2367	15.6745	0	0	0	HMDB0028919	74.1718	32.2697	73.7431	0	0	0	HMDB0032855	0	3.77849	14.5382	0	0	0	HMDB0001543	2.81071	20.2604	8.14349	0	0	0	HMDB0040532	19.7788	39.9131	27.545	0	0	0	HMDB0014337	23.786	23.4065	17.185	0	0	0
HMDB0013202	207.761	61.0694	155.441	0	0	0	HMDB0031098	0	75.1665	34.1865	0	0	0	HMDB0039880	67.0317	50.0357	38.4603	0	0	0	HMDB0033479	10.3605	6.34786	3.6857	0	0	0	HMDB0003219	17.0066	6.25079	12.0765	0	0	0	HMDB0034276	30.6365	21.4541	12.1118	0	0	0
HMDB0036887	44.6509	69.197	16.8835	0	0	0	HMDB0062482	13.9958	0	4.9116	0	0	0	HMDB0000572	0	1.29345	13.8559	0	0	0	HMDB0033097	19.0973	38.3349	36.6455	0	0	0	HMDB0001543	7.32098	0	22.3544	0	0	0	HMDB0040532	16.3606	25.88	21.7527	0	0	0
HMDB0033138	78.1937	67.2153	15.37	0	0	0	HMDB0006543	13.6122	22.8816	16.5756	0	0	0	HMDB0000570	24.8004	0	3.98713	0	0	0	HMDB0037512	8.55973	42.3215	13.8584	0	0	0	HMDB0033479	11.8866	53.889	8.61102	0	0	0	HMDB0003219	15.2079	25.7414	22.5364	0	0	0
HMDB0014906	10.8304	6.15882	7.73398	0	0	0	HMDB0000988	236.415	0	321.417	0	0	0	HMDB0014976	24.1961	19.6323	3.81569	0	0	0	HMDB0032855	20.8295	10.68	17.1562	0	0	0	HMDB0033097	28.9579	78.7384	34.4064	0	0	0	HMDB0001543	13.1694	15.8761	34.345	0	0	0
HMDB0043626	11.7254	6.64262	7.97891	0	0	0	HMDB0040095	2.7953	0	0	0	0	0	HMDB0013864	0	12.9883	0	0	0	0	HMDB0039880	39.6029	32.4973	15.8009	0	0	0	HMDB0037512	23.4242	20.8905	16.0111	0	0	0	HMDB0033479	22.6257	0	40.7057	0	0	0
HMDB0060583	18.3869	23.1784	19.8058	0	0	0	HMDB0001250	17.6461	0.000910012	9.28807	0	0	0	HMDB0011150	0	0	5.89915	0	0	0	HMDB0000572	20.0597	15.7434	32.6289	0	0	0	HMDB0032855	26.5585	7.89098	20.0803	0	0	0	HMDB0033097	14.314	15.1228	33.3334	0	0	0
HMDB0060622	70.3573	44.2761	115.354	0	0	0	HMDB0004160	28.9932	25.223	29.5245	0	0	0	HMDB0000961	7.14654	3.4779	7.4873	0	0	0	HMDB0000570	0	14.085	22.2671	0	0	0	HMDB0039880	26.8738	0	23.9358	0	0	0	HMDB0037512	12.9177	32.5155	17.1171	0	0	0
HMDB0041936	68.1732	36.5565	24.1738	0	0	0	HMDB0034030	125.466	144.06	106.351	0	0	0	HMDB0013816	5.50411	21.4396	25.8214	0	0	0	HMDB0014976	25.2183	43.1625	1.2159	0	0	0	HMDB0000572	7.4268	23.933	7.4545	0	0	0	HMDB0032855	27.0968	14.079	21.084	0	0	0
HMDB0011118	9.11464	0	8.14301	0	0	0	HMDB0004898	44.4582	16.8365	41.4232	0	0	0	HMDB0011166	23.0244	41.6076	14.7569	0	0	0	HMDB0013864	0	10.1133	15.8775	0	0	0	HMDB0000570	37.9575	10.4678	42.1924	0	0	0	HMDB0039880	26.7515	24.2139	10.9774	0	0	0
HMDB0001013	13.0171	0	4.2294	0	0	0	HMDB0015248	9.455	0	17.3937	0	0	0	HMDB0001878	0	15.3846	0	0	0	0	HMDB0011150	0	93.3497	16.084	0	0	0	HMDB0014976	85.4658	132.942	82.2159	0	0	0	HMDB0000572	23.8177	37.8629	0	0	0	0
HMDB0011156	101.122	51.9457	70.7086	0	0	0	HMDB0015383	270.403	324.661	296.623	0	0	0	HMDB0015191	0	16.6093	6.33799	0	0	0	HMDB0000961	11.153	5.50739	17.0483	0	0	0	HMDB0013864	20.0914	16.0914	20.2522	0	0	0	HMDB0000570	30.3369	19.4414	11.3221	0	0	0
HMDB0039125	32.936	0	11.8916	0	0	0	HMDB0000181	53.5704	67.8062	33.0544	0	0	0	HMDB0133163	29.5493	31.8082	0	0	0	0	HMDB0013816	39.6495	39.7618	31.6751	0	0	0	HMDB0011150	3.71501	4.43257	5.83468	0	0	0	HMDB0014976	16.5101	5.96398	38.5899	0	0	0
HMDB0028874	4.75217	0	0	0	0	0	HMDB0012224	2.5652	0	0	0	0	0	HMDB0034612	0	36.901	4.04152	0	0	0	HMDB0011166	28.9588	46.7829	35.0698	0	0	0	HMDB0000961	11.1381	5.39136	5.38375	0	0	0	HMDB0013864	15.3715	27.7051	17.6135	0	0	0
HMDB0006888	69.6606	36.7365	25.9355	0	0	0	HMDB0042510	37.2289	62.7242	49.9866	0	0	0	HMDB0015240	0	59.352	0	0	0	0	HMDB0001878	12.269	18.6577	11.9331	0	0	0	HMDB0013816	17.6424	26.2612	24.0682	0	0	0	HMDB0011150	15.1608	43.5105	1.75941	0	0	0
HMDB0000893	18.2404	18.0648	20.8008	0	0	0	HMDB0000246	23.8925	89.7154	17.1495	0	0	0	HMDB0011104	18.9527	5.21669	45.58	0	0	0	HMDB0015191	18.6041	15.288	13.917	0	0	0	HMDB0011166	56.8413	44.0927	60.6835	0	0	0	HMDB0000961	23.0127	10.4066	26.5863	0	0	0
HMDB0000510	69.1508	52.1655	51.6355	0.203523	0	0.0170423	HMDB0003134	5.78099	2.12176	5.62721	0	0	0	HMDB0029200	61.4307	8.47778	0	0	0	0	HMDB0133163	0	29.067	5.50577	0	0	0	HMDB0001878	13.0819	12.9144	16.0516	0	0	0	HMDB0013816	19.7823	64.5744	17.6319	0	0	0
HMDB0011483	94.9502	37.7837	32.3528	0	0	0	HMDB0061123	107.73	227.132	159.48	0	0	0	HMDB0028919	0	82.2033	19.4707	0	0	0	HMDB0034612	13.0147	40.4948	13.5759	0	0	0	HMDB0015191	20.5419	62.2777	18.6659	0	0	0	HMDB0011166	48.0395	70.278	55.7438	0	0	0
HMDB0001114	248.869	169.128	174.924	0	0	0	HMDB0000683	16.8903	4.56099	24.1315	0	0	0	HMDB0031098	3.34664	0	67.0433	0	0	0	HMDB0015240	12.3557	24.836	8.21616	0	0	0	HMDB0133163	0.664407	1.57743	6.90871	0	0	0	HMDB0001878	20.6957	17.9507	20.6904	0	0	0
HMDB0000291	13.1778	33.4529	27.6927	0	0	0	HMDB0013846	61.9744	113.64	64.4354	0	0	0	HMDB0062482	25.529	57.9887	0	0	0	0	HMDB0011104	37.5599	53.0175	23.1489	0	0	0	HMDB0034612	45.3835	32.8295	68.6592	0	0	0	HMDB0015191	11.4807	43.5189	3.42156	0	0	0
HMDB0029261	74.3007	86.2594	62.2459	0	0	0	HMDB0033296	23.0494	14.3878	0	0	0	0	HMDB0006543	13.0516	18.3027	15.358	0	0	0	HMDB0029200	0	6.59294	7.12956	0	0	0	HMDB0015240	2.76159	10.8685	3.54722	0	0	0	HMDB0133163	7.34213	47.0719	3.34559	0	0	0
HMDB0030556	2.13211	0	0	0	0	0	HMDB0013299	8.14574	7.44246	7.03241	0	0	0	HMDB0000988	194.902	222.613	331.413	0	0	0	HMDB0028919	19.4057	55.4048	28.7431	0	0	0	HMDB0011104	55.0103	20.6671	33.732	0	0	0	HMDB0034612	18.564	22.8261	16.2202	0	0	0
HMDB0040537	42.6315	31.9437	16.5942	0	0	0	HMDB0001045	25.3427	43.3353	38.2252	0	0	0	HMDB0040095	0	17.3731	10.5965	0	0	0	HMDB0031098	0	332.487	38.0588	0	0	0	HMDB0029200	17.1628	3.87728	21.3997	0	0	0	HMDB0015240	3.01211	51.6968	2.73092	0	0	0
HMDB0014677	40.8446	20.9176	14.8868	0	0	0	HMDB0037530	59.4248	42.1728	54.0614	0	0	0	HMDB0001250	12.8648	38.3301	8.46089	0	0	0	HMDB0062482	24.4035	29.8619	5.11501	0	0	0	HMDB0028919	29.7557	17.2603	19.6645	0	0	0	HMDB0011104	22.8469	7.43697	26.6259	0	0	0
HMDB0125196	12.6393	0	5.21744	0	0	0	HMDB0033207	10.4437	39.0463	18.0706	0	0	0	HMDB0004160	0	7.06714	14.5551	0	0	0	HMDB0006543	19.3613	14.6499	22.7338	0	0	0	HMDB0031098	4.60827	0.97899	0	0	0	0	HMDB0029200	36.6405	0	19.8761	0	0	0
HMDB0030006	0	37.6633	6.82814	0	0	0	HMDB0030251	2.70365	2.54659	9.8233	0	0	0	HMDB0034030	26.5607	40.7447	94.3574	0	0	0	HMDB0000988	249.338	9.40514	211.235	0	0	0	HMDB0062482	39.6698	38.6799	37.8861	0	0	0	HMDB0028919	14.1749	23.9746	18.1454	0	0	0
HMDB0011648	42.6276	34.2102	35.2744	0	0	0	HMDB0014936	87.2376	53.0874	7.47714	0	0	0	HMDB0004898	0	48.8155	4.71018	0	0	0	HMDB0040095	13.5199	35.8412	19.6243	0	0	0	HMDB0006543	17.2038	19.8559	10.13	0	0	0	HMDB0031098	14.5957	41.4673	0	0	0	0
HMDB0001858	6.73988	4.68974	1.15138	0	0	0	HMDB0060787	21.5384	14.1227	4.01783	0	0	0	HMDB0015248	9.46856	46.6344	10.0785	0	0	0	HMDB0001250	17.5483	16.5771	17.2086	0	0	0	HMDB0000988	12.9404	275.22	13.989	0	0	0	HMDB0062482	14.7351	0	40.1027	0	0	0
HMDB0013130	53.6523	6.22112	6.3011	0	0	0	HMDB0003323	21.4617	10.5621	37.1914	0	0	0	HMDB0015383	579.323	545.345	209.88	0	0	0	HMDB0004160	0	0	8.19558	0	0	0	HMDB0040095	19.4591	19.8126	25.8299	0	0	0	HMDB0006543	16.0235	19.2437	18.9699	0	0	0
HMDB0012994	2.07045	31.2646	62.02	0	0	0	HMDB0038827	18.6754	6.11832	7.78842	0	0	0	HMDB0000181	7.94005	51.9964	0	0	0	0	HMDB0034030	35.3355	39.9829	31.6532	0	0	0	HMDB0001250	63.9857	2.59224	37.9887	0	0	0	HMDB0000988	7.6262	1.41295	142.289	0	0	0
HMDB0001522	46.8545	9.53284	28.4619	0	0	0	HMDB0004185	238.582	101.705	270.118	0	0	0	HMDB0012224	51.0563	0	9.45668	0	0	0	HMDB0004898	25.7018	40.5441	16.9956	0	0	0	HMDB0004160	4.20815	8.42069	3.48679	0	0	0	HMDB0040095	22.6896	17.4232	14.0659	0	0	0
HMDB0015034	10.0468	9.08663	24.5525	0	0	0	HMDB0001161	37.8198	31.4778	40.8088	0	0	0	HMDB0042510	34.1679	45.7126	40.9492	0	0	0	HMDB0015248	36.2623	14.5599	33.113	0	0	0	HMDB0034030	29.4885	55.2509	40.4391	0	0	0	HMDB0001250	28.3081	7.47837	28.892	0	0	0
HMDB0125141	1.35464	7.61958	0	0	0	0	HMDB0061005	21.8541	34.4476	19.4988	0	0	0	HMDB0000246	24.7528	1.77884	21.3293	0	0	0	HMDB0015383	115.292	645.966	605.076	0	0	0	HMDB0004898	4.13953	0	75.7755	0	0	0	HMDB0004160	22.235	10.0146	20.9366	0	0	0
HMDB0033939	71.1093	73.9116	40.9494	0	0	0	HMDB0033420	64.2587	63.6943	77.5696	0	0	0	HMDB0003134	0.133722	39.6091	2.03955	0	0	0	HMDB0012224	41.1598	26.1719	1.67117	0	0	0	HMDB0015248	2.0602	24.3077	5.85065	0	0	0	HMDB0034030	24.2292	13.8375	14.8463	0	0	0
HMDB0002261	157.572	76.9805	185.093	0	0	0	HMDB0001364	28.2666	0	26.1285	0	0	0	HMDB0061123	8.19211	50.0554	13.5791	0	0	0	HMDB0042510	21.7338	37.1749	19.3112	0	0	0	HMDB0015383	516.008	114.425	1305.61	0	0	0	HMDB0004898	0	47.1931	4.66231	0	0	0
HMDB0049050	32.5093	5.32206	25.8694	0	0	0	HMDB0015598	29.7086	9.26713	15.9757	0	0	0	HMDB0000683	0	16.6005	0	0	0	0	HMDB0000246	6.2702	14.116	8.93232	0	0	0	HMDB0012224	11.2392	32.548	15.5677	0	0	0	HMDB0015248	12.3089	24.1487	15.3224	0	0	0
HMDB0049680	3.2754	0	2.87233	0	0	0	HMDB0007004	16.1596	6.91099	18.1024	0	0	0	HMDB0013846	78.2588	18.0735	12.4722	0	0	0	HMDB0003134	22.6732	25.3797	33.3607	0	0	0	HMDB0042510	15.4502	24.328	23.7512	0	0	0	HMDB0015383	427.319	1378.81	335.455	0	0	0
HMDB0034703	156.369	63.0729	79.1278	0	0	0	HMDB0134210	78.7066	42.6849	68.6119	0	0	0	HMDB0033296	0	7.82608	0	0	0	0	HMDB0061123	19.7349	44.7578	22.4831	0	0	0	HMDB0000246	21.4095	3.24281	23.5596	0	0	0	HMDB0000181	0	0	51.5288	0	0	0
HMDB0014328	0	0	0.664104	0	0	0	HMDB0001238	34.8517	10.4334	29.2356	0	0	0	HMDB0013299	0	9.41419	0	0	0	0	HMDB0000683	0	19.4249	1.85494	0	0	0	HMDB0003134	16.3171	44.5458	22.1119	0	0	0	HMDB0012224	4.88035	17.3898	28.9121	0	0	0
HMDB0038922	12.6905	6.49158	8.27143	0	0	0	HMDB0013202	788.114	140.411	306.509	0	0	0	HMDB0001045	0	28.9825	7.07119	0	0	0	HMDB0013846	23.9832	39.802	50.4615	0	0	0	HMDB0061123	47.8423	52.5533	36.258	0	0	0	HMDB0042510	18.2382	3.01892	29.81	0	0	0
HMDB0060214	182.966	115.997	120.815	0	0	0	HMDB0036887	83.0775	13.0418	99.5159	0	0	0	HMDB0037530	1.90096	22.7851	30.0291	0	0	0	HMDB0033296	0	8.49822	4.19486	0	0	0	HMDB0000683	9.87455	0	26.2098	0	0	0	HMDB0000246	24.0193	16.4886	10.0461	0	0	0
HMDB0039002	75.883	69.4016	71.126	0	0	0	HMDB0033138	19.0074	43.1948	50.0731	0	0	0	HMDB0033207	0	15.246	0	0	0	0	HMDB0013299	8.70797	15.6363	15.2965	0	0	0	HMDB0013846	17.5791	44.7863	19.9124	0	0	0	HMDB0003134	10.8569	28.6761	10.8872	0	0	0
HMDB0030462	59.3968	52.7564	25.1234	0	0	0	HMDB0014906	5.31199	5.92057	0	0	0	0	HMDB0030251	5.09113	8.63125	0	0	0	0	HMDB0001045	23.9267	9.9998	24.9949	0	0	0	HMDB0033296	0	16.5329	12.5646	0	0	0	HMDB0061123	4.43628	20.9747	24.3786	0	0	0
HMDB0039015	0	14.1641	39.5083	0	0	0	HMDB0043626	36.0979	10.5218	28.6001	0	0	0	HMDB0014936	5.42151	13.8522	6.2935	0	0	0	HMDB0037530	19.2189	28.8998	43.5015	0	0	0	HMDB0013299	11.5557	5.06729	13.1508	0	0	0	HMDB0000683	3.43849	32.8802	13.2024	0	0	0
HMDB0041339	256.873	98.5951	111.712	0	0	0	HMDB0060583	20.0469	41.2688	18.1517	0	0	0	HMDB0003323	18.0581	51.0932	39.2727	0	0	0	HMDB0033207	0	19.5934	17.2747	0	0	0	HMDB0001045	2.1401	6.93594	9.25048	0	0	0	HMDB0013846	3.92265	35.7349	9.68913	0	0	0
HMDB0014523	155.621	138.859	107.968	0	0	0	HMDB0060622	78.9794	157.189	123.178	0	0	0	HMDB0038827	26.7126	0	13.7448	0	0	0	HMDB0030251	5.78275	0	0	0	0	0	HMDB0037530	17.6162	26.4018	15.4876	0	0	0	HMDB0033296	11.6432	18.6474	19.0391	0	0	0
HMDB0036649	5.61736	8.03877	1.55537	0	0	0	HMDB0041936	40.5153	82.2915	44.162	0	0	0	HMDB0004185	87.5081	182.734	73.2785	0	0	0	HMDB0014936	2.67108	10.1179	0	0	0	0	HMDB0033207	13.4123	17.005	20.8496	0	0	0	HMDB0013299	14.6979	26.3857	8.1607	0	0	0
HMDB0015275	76.4386	82.6517	46.0878	0	0	0	HMDB0030257	24.9279	0	24.3702	0	0	0	HMDB0001161	15.9422	28.7581	23.7501	0	0	0	HMDB0003323	61.7422	61.2543	63.2829	0	0	0	HMDB0014936	1.51975	0	4.28534	0	0	0	HMDB0001045	3.13983	33.9337	12.0321	0	0	0
HMDB0028829	3.47956	6.14921	4.29879	0	0	0	HMDB0011118	15.2283	19.9975	10.3058	0	0	0	HMDB0061005	15.5759	28.8322	3.43637	0	0	0	HMDB0038827	0	9.26314	5.59691	0	0	0	HMDB0060787	3.2489	0	0	0	0	0	HMDB0037530	16.8342	22.9158	9.27056	0	0	0
HMDB0002725	33.3254	29.3525	35.5234	0	0	0	HMDB0001013	19.069	6.24505	13.312	0	0	0	HMDB0033420	2.26151	49.262	26.5366	0	0	0	HMDB0004185	115.034	68.1604	78.8769	0	0	0	HMDB0003323	47.704	57.0546	42.2612	0	0	0	HMDB0033207	6.88045	34.9815	6.1391	0	0	0
HMDB0040636	35.31	23.379	19.5515	0	0	0	HMDB0011156	106.757	64.7595	122.922	0	0	0	HMDB0001364	32.4836	23.1666	20.1638	0	0	0	HMDB0001161	28.1504	26.0617	32.8433	0	0	0	HMDB0038827	23.3813	44.0733	29.931	0	0	0	HMDB0030251	1.60614	21.3975	24.9785	0	0	0
HMDB0015167	2.87667	0	0	0	0	0	HMDB0039125	20.0957	13.8521	15.2969	0	0	0	HMDB0015598	11.0787	1.80853	4.13107	0	0	0	HMDB0061005	19.449	5.68146	13.0653	0	0	0	HMDB0004185	25.4241	128.051	18.9872	0	0	0	HMDB0014936	0	36.3718	11.4717	0	0	0
HMDB0011473	6.26894	0	0	0	0	0	HMDB0028874	9.22544	0	0	0	0	0	HMDB0007004	3.48276	18.6089	0	0	0	0	HMDB0033420	0	6.40059	20.6442	0	0	0	HMDB0001161	28.0164	32.063	32.6755	0	0	0	HMDB0060787	0	25.165	22.3655	0	0	0
HMDB0033031	72.429	14.1538	22.9656	0	0	0	HMDB0006888	30.8775	48.3936	33.5755	0	0	0	HMDB0000418	0	0	12.7212	0	0	0	HMDB0001364	21.4877	12.6991	35.4996	0	0	0	HMDB0061005	19.0707	6.97829	9.11394	0	0	0	HMDB0003323	71.0439	71.4014	65.2468	0	0	0
HMDB0014563	3.29568	0	0	0	0	0	HMDB0000893	14.3672	18.0651	14.6661	0	0	0	HMDB0134210	24.6247	0	22.6036	0	0	0	HMDB0015598	1.37032	17.9706	40.5826	0	0	0	HMDB0033420	19.2756	30.3428	17.855	0	0	0	HMDB0038827	15.3332	32.0432	0	0	0	0
HMDB0012113	66.5671	38.1284	86.308	0	0	0	HMDB0000510	115.761	49.4719	91.9144	0.203523	0	0.0170423	HMDB0001238	32.964	20.2938	38.848	0	0	0	HMDB0007004	8.64687	11.6587	13.3302	0	0	0	HMDB0001364	9.49351	28.9334	21.8875	0	0	0	HMDB0004185	16.2243	9.40549	21.455	0	0	0
HMDB0061780	3.27531	1.86398	1.3933	0	0	0	HMDB0011483	58.9457	71.129	87.6973	0	0	0	HMDB0013202	156.577	594.602	106.39	0	0	0	HMDB0000418	0	0	71.1362	0	0	0	HMDB0015598	12.5682	6.47339	30.1261	0	0	0	HMDB0001161	22.2897	30.91	33.376	0	0	0
HMDB0047302	37.8723	8.07958	25.3019	0	0	0	HMDB0001114	81.3107	117.621	103.445	0	0	0	HMDB0036887	40.9278	28.0441	52.0394	0	0	0	HMDB0134210	0	0	5.67708	0	0	0	HMDB0007004	8.08957	9.72726	14.2285	0	0	0	HMDB0061005	16.7395	16.7184	12.7988	0	0	0
HMDB0002577	232.898	48.0324	189.777	0	0	0	HMDB0000291	94.0643	49.888	103.298	0	0	0	HMDB0033138	20.2009	40.9186	8.83773	0	0	0	HMDB0001238	41.6363	22.0177	22.08	0	0	0	HMDB0000418	22.9902	93.9955	5.82394	0	0	0	HMDB0033420	9.32098	16.3557	20.5317	0	0	0
HMDB0003573	85.8409	38.797	32.4189	0	0	0	HMDB0001009	1603.04	0	1421.81	0	0	0	HMDB0014906	18.3336	0	4.8731	0	0	0	HMDB0013202	187.404	218.107	267.51	0	0	0	HMDB0001238	16.5958	34.6696	12.3333	0	0	0	HMDB0001364	15.4309	10.0276	20.7351	0	0	0
HMDB0033899	17.5188	0	6.42322	0	0	0	HMDB0029261	64.5372	113.83	69.063	0	0	0	HMDB0043626	5.00072	41.6844	4.93489	0	0	0	HMDB0036887	36.6612	31.2078	15.6683	0	0	0	HMDB0013202	648.5	320.782	524.157	0	0	0	HMDB0015598	13.9909	25.0621	6.00961	0	0	0
HMDB0028805	8.69179	0	5.71175	0	0	0	HMDB0030556	0	2.21236	0	0	0	0	HMDB0060583	6.90759	0	0	0	0	0	HMDB0033138	56.7009	20.6382	23.205	0	0	0	HMDB0036887	26.8815	49.8773	2.02922	0	0	0	HMDB0007004	10.9756	19.8946	13.7657	0	0	0
HMDB0001370	0	0	8.37746	0	0	0	HMDB0040537	72.4769	91.4627	65.1589	0	0	0	HMDB0060622	0	13.8908	46.615	0	0	0	HMDB0014906	0	20.1793	18.3295	0	0	0	HMDB0033138	31.189	113.475	3.62775	0	0	0	HMDB0000418	14.2342	29.5411	0	0	0	0
HMDB0033395	29.955	0	1.23131	0	0	0	HMDB0014677	31.3363	18.6534	46.0948	0	0	0	HMDB0041936	8.19547	21.415	31.5456	0	0	0	HMDB0043626	15.9071	20.5532	24.2666	0	0	0	HMDB0014906	41.5409	12.6822	17.6943	0	0	0	HMDB0134210	13.8634	8.7067	20.6418	0	0	0
HMDB0015416	257.734	141.833	174.956	0	0	0	HMDB0125196	12.7267	0	3.20806	0	0	0	HMDB0030257	48.2767	21.6633	0	0	0	0	HMDB0060583	0	14.5836	12.2431	0	0	0	HMDB0043626	6.22509	8.35928	19.9196	0	0	0	HMDB0001238	15.5821	7.08571	20.4024	0	0	0
HMDB0039019	0	0	33.3828	0	0	0	HMDB0030006	0	0	2.80323	0	0	0	HMDB0011118	30.8088	14.601	5.755	0	0	0	HMDB0060622	34.6571	16.7571	16.9475	0	0	0	HMDB0060583	16.1625	16.1539	19.3117	0	0	0	HMDB0013202	464.6	382.638	568.171	0	0	0
HMDB0015186	122.869	17.2232	3.413	0	0	0	HMDB0011648	44.0474	51.0913	42.379	0	0	0	HMDB0001013	0	4.79405	0	0	0	0	HMDB0041936	47.7819	35.1308	39.8234	0	0	0	HMDB0060622	5.16525	7.21196	7.56185	0	0	0	HMDB0036887	18.1152	0	24.7531	0	0	0
HMDB0060237	34.1423	16.9297	45.4349	0	0	0	HMDB0001858	0.919183	3.12513	3.35433	0	0	0	HMDB0011156	30.0264	113.688	5.53509	0	0	0	HMDB0030257	37.299	0	8.96564	0	0	0	HMDB0041936	44.0923	45.2686	67.1852	0	0	0	HMDB0033138	23.6928	3.09718	15.7948	0	0	0
HMDB0000062	79.5193	138.779	712.22	0	0	0	HMDB0013130	10.3676	7.80137	5.37129	0	0	0	HMDB0039125	0	20.48	0	0	0	0	HMDB0011118	28.7607	28.8439	14.5299	0	0	0	HMDB0030257	8.04207	44.6607	0	0	0	0	HMDB0014906	16.4563	20.5231	5.12234	0	0	0
HMDB0046654	35.1872	0	2.33686	0	0	0	HMDB0012994	30.2298	28.8419	30.6705	0	0	0	HMDB0028874	0	0	0	71.2236	0	0	HMDB0001013	5.90993	0	13.6504	0	0	0	HMDB0011118	24.7526	35.9466	26.6455	0	0	0	HMDB0043626	11.4412	12.5519	18.0157	0	0	0
HMDB0006267	15.0403	3.90701	12.6169	0	0	0	HMDB0001522	45.903	32.9338	61.4838	0	0	0	HMDB0006888	0	24.7793	5.89601	0	0	0	HMDB0011156	17.7029	52.7213	25.0451	0	0	0	HMDB0001013	19.0082	15.3932	15.8912	0	0	0	HMDB0060583	9.15507	29.6956	2.25992	0	0	0
HMDB0028866	94.481	46.0957	64.3914	0	0	0	HMDB0000125	94.9715	0	89.7039	0	0	0	HMDB0000893	29.5436	15.1622	16.9078	0	0	0	HMDB0039125	14.7036	15.5806	17.9822	0	0	0	HMDB0011156	26.2433	45.9428	22.9257	0	0	0	HMDB0060622	2.99589	23.8363	13.2275	0	0	0
HMDB0013868	87.8992	29.603	59.483	0	12.3164	2.90105	HMDB0015034	6.48694	17.0856	10.105	0	0	0	HMDB0000510	10.3204	9.53033	8.63926	0	0	0	HMDB0028874	0	9.26594	7.35828	71.2236	0	0	HMDB0039125	0	7.24726	11.7662	0	0	0	HMDB0041936	85.1369	110.784	73.328	0	0	0
HMDB0015605	51.4661	100.36	38.1544	0	0	0	HMDB0125141	0	2.40895	2.15486	0	0	0	HMDB0011483	0	31.6226	7.15759	0	0	0	HMDB0006888	21.6095	20.7278	16.5469	0	0	0	HMDB0028874	2.54976	8.1391	4.69774	0	0	0	HMDB0030257	16.7884	0	23.0106	0	0	0
HMDB0033431	140.501	28.2855	81.9304	0	0	0	HMDB0000687	6.86581	0	3.92994	0	0	0	HMDB0001114	6.13936	45.851	12.1733	0	0	0	HMDB0000893	5.70679	17.6797	10.1488	0	0	0	HMDB0006888	9.04835	14.0367	10.2348	0	0	0	HMDB0011118	16.2881	8.57197	14.2838	0	0	0
HMDB0061866	70.5341	31.4987	32.1166	0	0	0	HMDB0033939	28.595	17.8179	44.1515	0	0	0	HMDB0000291	48.1162	82.2553	52.8699	0	0	0	HMDB0000510	7.83372	3.69586	10.7231	0	0	0	HMDB0000893	17.5947	8.51473	16.8291	0	0	0	HMDB0001013	11.3904	12.2649	15.3046	0	0	0
HMDB0060118	5.98503	0	1.22322	0	0	0	HMDB0002261	246.432	110.566	384.506	0	0	0	HMDB0001009	82.674	520.273	367.51	0	0	0	HMDB0011483	2.18735	26.0546	8.56961	0	0	0	HMDB0000510	14.2883	4.52112	5.65968	0	0	0	HMDB0011156	16.2992	11.5639	10.8267	0	0	0
HMDB0030202	19.2561	22.3803	7.5636	0	0	0	HMDB0049050	55.2491	55.6309	45.8476	0	0	0	HMDB0029261	49.7749	15.2922	3.39417	0	0	0	HMDB0001114	19.1795	21.5673	16.6229	0	0	0	HMDB0011483	20.6265	25.9583	8.7923	0	0	0	HMDB0039125	9.0125	14.8562	14.7373	0	0	0
HMDB0007017	118.961	117.825	211.239	0	0	0	HMDB0049680	0	1.09023	0	0	0	0	HMDB0040537	18.8464	70.5639	3.95866	0	0	0	HMDB0000291	52.6322	53.0026	65.0779	0	0	0	HMDB0001114	23.2593	18.815	19.0717	0	0	0	HMDB0028874	0	38.1701	0	0	0	0
HMDB0041889	68.256	2.81926	30.2753	0	0	0	HMDB0034703	86.1891	117.063	108.207	0	0	0	HMDB0014677	0	20.1557	14.4948	0	0	0	HMDB0001009	1125.13	0	243.901	0	0	0	HMDB0000291	30.0316	53.2732	41.1729	0	0	0	HMDB0006888	6.79901	17.2168	13.9286	0	0	0
HMDB0061711	38.3403	51.2491	46.133	0	0	0	HMDB0014328	1.92057	0.879662	0.990781	0	0	0	HMDB0125196	0	0	4.22586	0	0	0	HMDB0029261	23.1475	39.3479	29.525	0	0	0	HMDB0001009	0	252.905	0	0	0	0	HMDB0000893	11.2436	14.5127	11.9563	0	0	0
HMDB0015010	92.0635	103.036	57.9229	0	0	0	HMDB0038922	12.7648	15.7144	5.23138	0	0	0	HMDB0011648	7.33244	40.3004	22.4774	0	0	0	HMDB0030556	0	9.70888	0	0	0	0	HMDB0029261	10.0379	27.0093	16.0007	0	0	0	HMDB0000510	11.6491	14.7107	11.2062	0	0	0
HMDB0052830	75.7469	23.04	54.9615	0	0	0	HMDB0060214	41.0979	88.8506	45.0943	0	0	0	HMDB0001858	14.5325	10.5342	11.6801	0	0	0	HMDB0040537	22.4676	15.5094	22.1112	0	0	0	HMDB0030556	7.73506	0	12.4337	0	0	0	HMDB0011483	7.17551	7.03824	23.2356	0	0	0
HMDB0001414	2.85063	0	1.5262	0	0	0	HMDB0002375	4.33134	0	0	0	0	0	HMDB0013130	10.3907	52.6519	7.36565	0	0	0	HMDB0014677	14.6431	16.2049	9.70779	0	0	0	HMDB0040537	0	16.2511	7.71817	0	0	0	HMDB0001114	3.69494	17.0612	16.509	0	0	0
HMDB0038581	68.5264	15.2608	21.686	0	0	0	HMDB0039002	78.5069	130.653	78.6351	0	0	0	HMDB0012994	4.66095	0	14.9493	0	0	0	HMDB0125196	3.87252	2.74486	2.96955	0	0	0	HMDB0014677	18.0655	11.48	11.8742	0	0	0	HMDB0000291	50.8723	124.154	41.9148	0	0	0
HMDB0014359	68.7228	72.4858	37.8681	0	0	0	HMDB0030462	52.6273	31.1557	48.7581	0	0	0	HMDB0001522	29.3408	59.0105	23.835	0	0	0	HMDB0030006	0	77.3715	0	0	0	0	HMDB0125196	8.6869	5.70837	7.68532	0	0	0	HMDB0001009	0	0	36.7733	0	0	0
HMDB0036783	296.288	161.164	203.602	0	0	0	HMDB0041339	75.1566	118.902	88.4379	0	0	0	HMDB0000125	70.7194	70.1738	89.5839	0	0	0	HMDB0011648	26.6468	23.5608	29.4893	0	0	0	HMDB0030006	3.48785	0	2.27619	0	0	0	HMDB0029261	6.82786	26.3176	3.00433	0	0	0
HMDB0039570	2.42016	4.1462	0	0	0	0	HMDB0014523	70.2804	104.71	72.0226	0	0	0	HMDB0040379	0	14.3745	0	0	0	0	HMDB0001858	9.2287	13.0381	12.3408	0	0	0	HMDB0011648	3.92224	20.5825	12.1683	0	0	0	HMDB0030556	18.8398	16.9576	0	0	0	0
HMDB0033084	71.0269	51.0069	41.0522	0	0	0	HMDB0036649	0	9.02708	0	0	0	0	HMDB0015034	7.10106	13.7885	10.6172	0	0	0	HMDB0013130	21.0872	5.339	10.6334	0	0	0	HMDB0001858	13.0522	8.87899	10.9326	0	0	0	HMDB0040537	0	32.3297	3.17787	0	0	0
HMDB0035222	15.7101	4.66305	16.6386	0	0	0	HMDB0015275	64.7197	69.2785	49.5371	0	0	0	HMDB0000687	0	6.67408	0	0	0	0	HMDB0012994	5.04434	132.573	8.69866	0	0	0	HMDB0013130	33.7871	39.4902	7.16307	0	0	0	HMDB0014677	15.1492	2.05348	18.1853	0	0	0
HMDB0034873	132.599	86.2962	103.87	0	0	0	HMDB0028829	48.899	11.2954	26.0291	0	0	0	HMDB0033939	3.77195	49.1612	6.60425	0	0	0	HMDB0001522	6.24754	25.2356	27.96	0	0	0	HMDB0012994	34.681	6.60229	38.2266	0	0	0	HMDB0125196	7.29515	0	27.9659	0	0	0
HMDB0039340	49.0654	16.3038	13.4085	0	0	0	HMDB0037770	0	0.0031528	0	0	0	0	HMDB0002261	96.8347	223.568	68.3616	0	0	0	HMDB0000125	101.677	0	64.1475	0	0	0	HMDB0001522	2.67141	13.7611	4.37952	0	0	0	HMDB0030006	10.706	24.5186	0	0	0	0
HMDB0004878	0	4.72847	0	0	0	0	HMDB0040636	35.7905	3.82682	37.7796	0	0	0	HMDB0049050	22.8047	0	31.9906	0	0	0	HMDB0040379	26.8995	347.149	37.0458	0	0	0	HMDB0000125	0	54.6028	0	0	0	0	HMDB0011648	7.61368	9.90381	17.6708	0	0	0
HMDB0006692	145.883	58.005	99.0649	0	0	0	HMDB0015167	3.06448	6.45107	4.65917	0	0	0	HMDB0049680	0	10.0559	0	0	0	0	HMDB0015034	10.7342	21.7778	21.7187	0	0	0	HMDB0040379	21.1323	0	296.268	0	0	0	HMDB0001858	9.85904	13.6443	11.3607	0	0	0
HMDB0030274	66.4464	29.379	22.4421	0	0	0	HMDB0011473	23.0222	0	10.798	0	0	0	HMDB0034703	0	2.59843	16.0079	0	0	0	HMDB0125141	0	17.6233	0	0	0	0	HMDB0015034	10.3935	14.777	10.0121	0	0	0	HMDB0013130	23.4911	1.72211	9.05677	0	0	0
HMDB0061035	50.5628	11.2826	21.8	0	0	0	HMDB0033031	69.5663	46.2424	65.4468	0	0	0	HMDB0014328	0	14.4009	0	0	0	0	HMDB0000687	0	0	2.11262	0	0	0	HMDB0125141	6.26794	0	2.49481	0	0	0	HMDB0012994	0	24.656	8.44947	0	0	0
HMDB0060568	0	0	1.42479	0	0	0	HMDB0012113	60.1056	24.8824	35.7454	0	0	0	HMDB0038922	0	20.3829	0	0	0	0	HMDB0033939	12.651	8.60159	16.626	0	0	0	HMDB0000687	4.3583	12.2317	2.91159	0	0	0	HMDB0001522	3.87033	10.5271	18.5056	0	0	0
HMDB0014733	317.743	144.645	68.184	0	0	0	HMDB0061780	2.52037	6.53668	2.73344	0	0	0	HMDB0060214	0	48.3497	3.43651	0	0	0	HMDB0002261	114.161	91.2291	122.624	0	0	0	HMDB0033939	18.0496	6.86021	38.3101	0	0	0	HMDB0000125	0	0	32.8592	0	0	0
HMDB0000229	18.482	37.5156	20.9638	0	0	0	HMDB0014924	1638	0	2023.26	0	0	0	HMDB0002375	12.1558	12.2848	2.85494	0	0	0	HMDB0049050	0	0	5.47731	0	0	0	HMDB0002261	81.57	150.147	60.3542	0	0	0	HMDB0040379	0	32.5684	0	0	0	0
HMDB0039607	66.3048	43.1463	37.2437	0	0	0	HMDB0047302	2.3106	5.00767	20.9068	0	0	0	HMDB0039002	34.8143	89.3713	60.0569	0	0	0	HMDB0049680	2.96172	14.9911	3.25356	0	0	0	HMDB0049050	2.91565	0	4.1072	0	0	0	HMDB0015034	6.20098	18.2334	7.7558	0	0	0
HMDB0029327	53.5605	28.5886	31.6925	0	0	0	HMDB0002577	266.206	190.869	267.879	0	0	0	HMDB0030462	24.3956	32.342	5.57999	0	0	0	HMDB0034703	0	5.34914	4.44741	0	0	0	HMDB0049680	9.63124	2.27661	23.5572	0	0	0	HMDB0125141	0	31.2361	0	0	0	0
HMDB0015200	136.689	85.8053	73.6327	0	0	0	HMDB0003573	34.2971	73.2383	65.0929	0	0	0	HMDB0039015	0	2.18236	12.2757	0	0	0	HMDB0014328	1.48947	13.0258	6.9957	0	0	0	HMDB0034703	1.27505	37.8526	0	0	0	0	HMDB0000687	7.11066	12.505	11.3838	0	0	0
HMDB0003932	64.5332	19.7901	25.515	0	0	0	HMDB0033899	19.8979	27.4906	20.2062	0	0	0	HMDB0041339	5.296	74.3711	14.5006	0	0	0	HMDB0038922	0	3.61747	6.42353	0	0	0	HMDB0014328	8.55068	7.74382	8.8684	0	0	0	HMDB0033939	6.36714	8.9016	15.4935	0	0	0
HMDB0014994	3.49636	0	0	0	0	0	HMDB0028805	6.815	6.83335	12.8936	0	0	0	HMDB0014523	0	29.9451	2.90743	0	0	0	HMDB0060214	0	4.17654	34.7417	0	0	0	HMDB0038922	4.74314	10.1794	10.4156	0	0	0	HMDB0002261	92.2506	60.3341	48.3679	0	0	0
HMDB0002318	25.8996	0	55.1263	0	0	0	HMDB0001370	14.3198	5.17462	6.79383	0	0	0	HMDB0036649	35.5317	0	1.86336	0	0	0	HMDB0002375	0	0	2.94216	0	0	0	HMDB0060214	3.00767	10.5875	11.2421	0	0	0	HMDB0049050	10.1109	0	20.1851	0	0	0
HMDB0062229	113.977	31.9093	54.028	0	0	0	HMDB0033395	28.9158	10.0421	28.9198	0	0	0	HMDB0015275	0	9.96891	36.966	0	0	0	HMDB0039002	24.257	101.102	54.9822	0	0	0	HMDB0002375	0	0	1.34393	0	0	0	HMDB0049680	9.70894	0	20.3301	0	0	0
HMDB0051900	81.9355	10.6727	35.4999	0	0	0	HMDB0015416	73.5463	59.4682	156.581	0	0	0	HMDB0028829	6.69699	10.3909	15.0755	0	0	0	HMDB0030462	23.1846	44.9606	19.7642	0	0	0	HMDB0039002	33.7629	38.2408	38.0264	0	0	0	HMDB0034703	0	0	29.9195	0	0	0
HMDB0030172	108.121	40.1724	52.0761	0	0	0	HMDB0039019	33.3264	38.7728	15.608	0	0	0	HMDB0002725	3.57501	36.1075	18.0562	0	0	0	HMDB0039015	0	14.2006	1.47783	0	0	0	HMDB0030462	69.399	113.662	51.2564	0	0	0	HMDB0014328	2.73486	17.8747	9.13555	0	0	0
HMDB0039887	51.9063	34.371	37.5231	0	0	0	HMDB0015186	48.8317	170.325	64.0959	0	0	0	HMDB0037770	10.3808	0	0	0	0	0	HMDB0041339	3.13348	11.3038	20.2677	0	0	0	HMDB0039015	4.01478	0	5.93545	0	0	0	HMDB0038922	0	24.3761	5.34588	0	0	0
HMDB0005031	11.9193	0	17.5422	0	0	0	HMDB0060237	60.1937	41.8113	53.0238	0	0	0	HMDB0040636	4.30323	10.8888	28.331	0	0	0	HMDB0014523	11.0204	19.4	21.2526	0	0	0	HMDB0041339	16.3936	45.3199	18.0727	0	0	0	HMDB0060214	7.03637	0	22.5355	0	0	0
HMDB0002757	10.1691	0.587599	0	0	0	0	HMDB0000062	21.1533	92.5498	43.9137	0	0	0	HMDB0015167	35.7183	7.30347	35.8331	0	0	0	HMDB0036649	2.00422	11.3823	1.93441	0	0	0	HMDB0014523	23.7171	20.723	18.4541	0	0	0	HMDB0002375	15.5841	5.10246	8.56976	0	0	0
HMDB0029281	144.003	84.5981	77.9917	0	0	0	HMDB0046654	21.1534	9.13501	14.8445	0	0	0	HMDB0011473	9.33689	4.05845	4.42638	0	0	0	HMDB0015275	37.5928	24.5918	24.2111	0	0	0	HMDB0036649	13.7711	0	15.1571	0	0	0	HMDB0039002	6.19674	9.20431	13.4169	0	0	0
HMDB0000118	15.2179	13.1043	34.79	0	0	0	HMDB0006267	8.37143	21.2856	22.37	0	0	0	HMDB0033031	0	51.9134	28.5219	0	0	0	HMDB0028829	6.19993	13.7328	8.18092	0	0	0	HMDB0015275	21.744	0	27.283	0	0	0	HMDB0030462	42.7086	3.94407	67.1865	0	0	0
HMDB0042690	111.776	50.9387	83.218	0	0	0	HMDB0028866	125.268	63.7189	119.551	0	0	0	HMDB0014563	58.347	0	0	0	0	0	HMDB0002725	29.2532	48.0549	33.6436	0	0	0	HMDB0028829	1.94384	5.14412	5.10401	0	0	0	HMDB0039015	7.05464	19.9524	1.47541	0	0	0
HMDB0015567	214.802	242.423	265.941	0	0	0	HMDB0013868	57.2222	0	26.3388	0	0	0	HMDB0012113	0	29.8182	1.72924	0	0	0	HMDB0037770	0	1.14479	0	0	0	0	HMDB0002725	14.0477	3.7637	97.6715	0	0	0	HMDB0041339	6.24477	18.2598	3.59444	0	0	0
HMDB0031448	93.7394	55.8464	52.262	0	0	0	HMDB0015605	65.7082	72.7481	81.4844	0	0	0	HMDB0061780	5.92374	11.6661	10.5606	0	0	0	HMDB0040636	19.174	0	4.61713	0	0	0	HMDB0037770	2.05758	9.35939	4.99776	0	0	0	HMDB0014523	1.61351	2.63224	23.6092	0	0	0
HMDB0035909	44.1507	20.2177	17.8725	0	0	0	HMDB0033431	28.9198	23.5959	24.0625	0	0	0	HMDB0130398	0.492454	30.0088	12.3866	0	0	0	HMDB0015167	13.2571	6.92104	14.9482	0	0	0	HMDB0040636	3.46928	0	0	0	0	0	HMDB0036649	14.3058	10.9619	2.18629	0	0	0
HMDB0038961	18.7245	6.67096	11.7	0	0	0	HMDB0061866	22.5582	22.8331	25.0009	0	0	0	HMDB0014924	1046.93	1508.43	1051.93	0	0	0	HMDB0011473	7.33804	5.19101	12.8982	0	0	0	HMDB0015167	9.12853	15.5133	3.05896	0	0	0	HMDB0015275	4.92043	22.2047	0	0	0	0
HMDB0001431	1.95233	1.3267	0.974503	0	0	0	HMDB0060118	5.00991	2.12154	4.28635	0	0	0	HMDB0047302	22.609	10.1602	3.78989	0	0	0	HMDB0033031	19.5433	19.5688	78.9139	0	0	0	HMDB0011473	4.31079	38.5857	0	0	0	0	HMDB0028829	0	21.6323	4.92138	0	0	0
HMDB0002150	89.7482	30.2346	50.7517	0	0	0	HMDB0030202	20.1423	49.8239	10.0261	0	0	0	HMDB0002577	79.7767	223.854	74.6003	0	0	0	HMDB0014563	2.62557	0	0	0	0	0	HMDB0033031	13.7475	33.0144	6.04819	0	0	0	HMDB0002725	36.0823	75.6325	26.782	0	0	0
HMDB0010154	3.19949	96.8894	0	0	0	0	HMDB0007017	100.35	92.1723	140.578	0	0	0	HMDB0003573	67.0058	45.7264	73.8389	0	0	0	HMDB0012113	12.0617	15.483	3.5823	0	0	0	HMDB0014563	7.28008	0	11.2863	0	0	0	HMDB0037770	3.83707	16.4109	5.73032	0	0	0
HMDB0041158	228.469	183.528	79.5959	0	0	0	HMDB0041889	41.2732	60.3478	82.5054	0	0	0	HMDB0033899	0	51.4829	16.9445	0	0	0	HMDB0061780	15.7374	30.5116	15.9885	0	0	0	HMDB0012113	15.4626	21.5045	2.29463	0	0	0	HMDB0040636	0	0	25.9614	0	0	0
HMDB0062535	67.1665	17.3607	49.2373	0	0	0	HMDB0061711	33.9787	20.9913	33.9269	0	0	0	HMDB0028805	26.3305	12.5205	2.12421	0	0	0	HMDB0130398	17.4451	13.195	14.4868	0	0	0	HMDB0061780	18.2446	6.2704	8.71775	0	0	0	HMDB0015167	10.6749	5.61056	9.64769	0	0	0
HMDB0036256	66.2247	51.8067	42.7901	0	0	0	HMDB0015010	69.0425	95.7794	76.1624	0	0	0	HMDB0001370	0	4.37158	2.88257	0	0	0	HMDB0014924	1190.54	7.59796	928.488	0	0	0	HMDB0130398	19.3482	34.4422	6.67537	0	0	0	HMDB0011473	11.1145	4.1555	10.5798	0	0	0
HMDB0041542	108.397	82.3548	75.8255	0	0	0	HMDB0052830	103.979	48.8467	76.64	0	0	0	HMDB0033395	0	102.464	3.86364	0	0	0	HMDB0047302	0	6.00386	0	0	0	0	HMDB0014924	0	803.137	5.46831	0	0	0	HMDB0033031	16.1077	3.03793	6.19653	0	0	0
HMDB0042097	39.9291	49.1126	42.7798	0	0	0	HMDB0001414	2.24164	8.18772	5.35967	0	0	0	HMDB0015416	8.78724	7.11778	0	0	0	0	HMDB0002577	120.117	162.29	130.299	0	0	0	HMDB0047302	7.11961	7.51314	11.3963	0	0	0	HMDB0014563	7.44643	1.71052	15.9659	0	0	0
HMDB0031878	49.3282	25.1438	84.5767	0	0	0	HMDB0038581	48.3536	43.0669	56.1187	0	0	0	HMDB0039019	40.2786	0	40.8244	0	0	0	HMDB0003573	53.0991	49.6187	37.5305	0	0	0	HMDB0002577	165.593	158.271	128.064	0	0	0	HMDB0012113	14.6882	3.26364	6.96798	0	0	0
HMDB0030785	24.9459	0	0	0	0	0	HMDB0014359	85.9367	104.411	69.1159	0	0	0	HMDB0015186	15.6985	73.6571	0	0	0	0	HMDB0033899	11.6909	41.9228	24.7868	0	0	0	HMDB0003573	44.3277	62.4868	50.9378	0	0	0	HMDB0061780	5.64472	15.6299	3.55888	0	0	0
HMDB0038618	73.0301	55.2909	47.4822	0	0	0	HMDB0036783	101.67	137.63	150.329	0	0	0	HMDB0060237	6.92403	2.79346	0	0	0	0	HMDB0028805	3.21607	6.54827	6.40119	0	0	0	HMDB0033899	2.60979	28.132	12.0684	0	0	0	HMDB0130398	2.72934	10.2046	10.9788	0	0	0
HMDB0029525	101.495	101.464	40.0545	0	0	0	HMDB0039570	9.92478	4.00795	0	0	0	0	HMDB0000062	0	50.5074	16.1469	0	0	0	HMDB0001370	0	1.95648	0	0	0	0	HMDB0028805	12.3285	11.4806	7.41098	0	0	0	HMDB0014924	14.0029	15.6204	737.624	0	0	0
HMDB0000802	32.51	67.8794	16.0066	0	0	0	HMDB0033084	81.5719	92.7818	82.7145	0	0	0	HMDB0032010	24.3854	5.75342	0	0	0	0	HMDB0033395	34.9152	44.5243	52.812	0	0	0	HMDB0001370	0	1.14567	1.69624	0	0	0	HMDB0047302	0	0	22.7502	0	0	0
HMDB0015254	78.5005	69.7531	70.7796	0	0	0	HMDB0000450	0	4.67036	0	0	0	0	HMDB0046654	0	20.9062	0	0	0	0	HMDB0015416	3.013	19.0388	7.04602	0	0	0	HMDB0033395	18.7827	22.2831	12.2362	0	0	0	HMDB0002577	146.002	96.9767	178.859	0	0	0
HMDB0015539	56.0727	80.2794	49.4164	0	0	0	HMDB0035222	0	0	0	0	68.2896	50.683	HMDB0006267	0	22.6796	0	0	0	0	HMDB0039019	183.878	0	0.571295	0	0	0	HMDB0015416	4.36485	37.124	9.21305	0	0	0	HMDB0003573	48.623	37.0187	44.3293	0	0	0
HMDB0015566	44.0674	0	8.13536	0	0	0	HMDB0034873	28.748	64.0415	42.4169	0	0	0	HMDB0028866	43.7685	40.6322	15.2124	0	0	0	HMDB0015186	8.55106	43.523	10.2974	0	0	0	HMDB0039019	0	23.0502	0	0	0	0	HMDB0033899	2.03493	12.824	6.27358	0	0	0
HMDB0030347	22.458	9.67025	22.105	0	0	0	HMDB0039340	15.0603	33.137	16.2936	0	0	0	HMDB0013868	108.97	27.7511	42.9402	0	0	0	HMDB0060237	0	5.26837	8.69217	0	0	0	HMDB0015186	25.6994	22.7126	24.9036	0	0	0	HMDB0028805	7.28168	4.95364	8.66584	0	0	0
HMDB0029325	0	0	75.4592	0	0	0	HMDB0006692	32.8376	89.8567	41.0865	0	0	0	HMDB0015605	40.7956	166.753	89.4672	0	0	0	HMDB0000062	6.68223	27.2731	18.5569	0	0	0	HMDB0060237	0	0	12.1042	0	0	0	HMDB0001370	2.52411	15.6412	2.47109	0	0	0
HMDB0036338	65.5947	23.2456	48.251	0	0	0	HMDB0030274	12.8799	48.1104	18.1357	0	0	0	HMDB0033431	0	85.8016	4.79605	0	0	0	HMDB0032010	0	0	6.10064	0	0	0	HMDB0000062	14.3788	18.9175	0	0	0	0	HMDB0033395	11.6251	3.85312	4.81046	0	0	0
HMDB0036749	9.1677	0	0	0	0	0	HMDB0061035	8.61141	46.6431	30.8253	0	0	0	HMDB0061866	0	14.7224	0	0	0	0	HMDB0046654	3.54685	7.32501	7.4719	0	0	0	HMDB0032010	30.7639	80.3371	27.1664	0	0	0	HMDB0015416	6.57832	0	13.5993	0	0	0
HMDB0013896	41.5615	0	0	0	0	0	HMDB0014733	150.116	421.93	145.67	0	0	0	HMDB0060118	3.10837	54.6632	3.70935	0	0	0	HMDB0006267	0	38.4088	1.68231	0	0	0	HMDB0046654	0	30.6958	4.27728	0	0	0	HMDB0039019	56.8534	101.683	45.1037	0	0	0
HMDB0005408	37.582	10.8456	21.0409	0	0	0	HMDB0000229	51.0661	47.3915	49.7335	0	0	0	HMDB0030202	0	4.69141	0	0	0	0	HMDB0028866	17.1409	2.38507	9.65865	0	0	0	HMDB0006267	27.5783	6.97961	31.517	0	0	0	HMDB0015186	12.2274	0.204985	6.83117	0	0	0
HMDB0015690	44.1009	24.5441	29.6916	0	0	0	HMDB0039607	42.3555	70.9946	36.6367	0	0	0	HMDB0007017	7.5974	16.5981	0	0	0	0	HMDB0013868	32.5355	0.241959	13.8449	0	0	0	HMDB0028866	24.9486	44.8997	3.89581	0	0	0	HMDB0060237	0	15.9294	3.2173	0	0	0
HMDB0042496	93.0894	65.341	54.8712	0	0	0	HMDB0029327	46.6676	55.0396	44.2649	0	0	0	HMDB0041889	40.8701	132.307	10.721	0	0	0	HMDB0015605	93.457	123.839	152.051	0	0	0	HMDB0013868	1.2996	53.67	1.85483	0	0	0	HMDB0000062	1.73819	13.1628	4.0082	0	0	0
HMDB0034333	0	0	4.8669	0	0	0	HMDB0029383	47.9513	0	42.427	0	0	0	HMDB0061711	38.3256	12.4224	34.4466	0	0	0	HMDB0033431	0	27.3469	2.66349	0	0	0	HMDB0015605	128.535	107.579	178.165	0	0	0	HMDB0032010	7.17081	0	11.6949	0	0	0
HMDB0001276	16.1588	21.659	6.16113	0	0	0	HMDB0015200	47.0968	81.7445	58.9036	0	0	0	HMDB0015010	4.78117	40.2491	83.0716	0	0	0	HMDB0061866	6.62369	6.61217	10.0494	0	0	0	HMDB0033431	0	7.49804	2.27058	0	0	0	HMDB0046654	0	10.8104	7.8079	0	0	0
HMDB0038836	14.0709	7.82231	31.0402	0	0	0	HMDB0003932	17.1698	30.4134	10.7248	0	0	0	HMDB0052830	0	16.9555	14.5341	0	0	0	HMDB0060118	7.20016	46.6897	8.28105	0	0	0	HMDB0061866	9.88177	7.14012	11.4324	0	0	0	HMDB0006267	7.33081	4.17838	6.24971	0	0	0
HMDB0014460	0	0	0	7.95096	0	104.366	HMDB0006602	14.0585	41.236	13.6889	0	0	0	HMDB0001414	2.19953	5.74687	3.56927	0	0	0	HMDB0030202	0	0	4.78878	144.362	39.2686	15.3955	HMDB0060118	2.01278	11.302	7.67043	0	0	0	HMDB0028866	5.88894	0	11.7866	0	0	0
HMDB0001020	26.5078	54.358	26.8717	0	0	0	HMDB0014994	0	0	6.72517	0	0	0	HMDB0038581	0	9.5711	2.67698	0	0	0	HMDB0007017	0	4.24922	10.3792	0	0	0	HMDB0007017	0	0	7.9515	0	0	0	HMDB0013868	1.50467	0.907079	14.5821	0	0	0
HMDB0000913	4.11975	0	0	0	0	0	HMDB0002318	60.9541	88.5929	0	0	0	0	HMDB0014359	23.8472	35.9747	65.1694	0	0	0	HMDB0041889	9.28661	69.4246	48.2185	0	0	0	HMDB0041889	28.5188	0	25.2484	0	0	0	HMDB0015605	166.985	155.146	118.221	0	0	0
HMDB0030363	123.425	84.6903	88.3528	0	0	0	HMDB0062229	134.642	131.748	93.9809	0	0	0	HMDB0036783	0	33.9206	12.6861	0	0	0	HMDB0061711	24.7196	17.1583	6.71244	0	0	0	HMDB0061711	24.0144	15.8921	9.88308	0	0	0	HMDB0033431	3.186	8.33449	5.16587	0	0	0
HMDB0014597	4.49431	0	25.0203	0	0	0	HMDB0051900	22.5728	33.2727	32.6461	0	0	0	HMDB0039570	18.667	6.79585	8.88418	0	0	0	HMDB0015010	48.4242	57.2444	5.96864	0	0	0	HMDB0015010	27.0756	31.3328	10.6905	0	0	0	HMDB0061866	8.5586	0	8.12496	0	0	0
HMDB0014552	44.1076	11.2622	11.5778	0	0	0	HMDB0010341	52.8818	0	33.998	0	0	0	HMDB0033084	3.53454	12.5985	33.8468	0	0	0	HMDB0052830	0	6.11596	2.92196	0	0	0	HMDB0052830	2.97975	6.63827	9.66399	0	0	0	HMDB0060118	0	14.0935	2.49805	0	0	0
HMDB0043126	264.402	217.972	205.535	0	0	0	HMDB0030172	19.2666	49.6124	39.5136	0	0	0	HMDB0035222	0	48.4683	4.82793	0	0	0	HMDB0001414	7.56702	4.75563	9.48276	0	0	0	HMDB0001414	5.70327	7.17534	1.32355	0	0	0	HMDB0030202	0	16.5331	0	0	0	0
HMDB0012177	162.891	61.1794	42.9213	0	0	0	HMDB0039887	33.1443	43.0489	28.8215	0	0	0	HMDB0034873	0	18.6745	0	0	0	0	HMDB0038581	0	12.1905	0	0	0	0	HMDB0038581	0	1.69135	7.04592	0	0	0	HMDB0007017	5.01184	11.3323	0	0	0	0
HMDB0034043	149.951	73.6801	26.5778	0	0	0	HMDB0029511	70.0999	0	57.9084	0	0	0	HMDB0004878	20.8936	58.6833	21.1821	0	0	0	HMDB0014359	25.5014	65.7845	47.4035	0	0	0	HMDB0014359	21.0435	56.6598	25.2967	0	0	0	HMDB0041889	0	1.30378	14.9052	0	0	0
HMDB0001534	3.63637	0	0	0	0	0	HMDB0005031	0	12.7701	46.7782	0	0	0	HMDB0006692	0	2.26533	0	0	0	0	HMDB0036783	2.96279	19.618	4.51055	0	0	0	HMDB0036783	11.4219	35.0778	17.5304	0	0	0	HMDB0061711	11.1802	3.50286	1.3251	0	0	0
HMDB0032804	176.264	24.3142	86.0246	0	0	0	HMDB0002757	0	7.92871	0	0	0	0	HMDB0030274	25.0004	9.44624	6.63727	0	0	0	HMDB0039570	10.6917	3.45024	20.7921	0	0	0	HMDB0039570	5.59225	12.6534	8.70261	0	0	0	HMDB0015010	1.21167	12.0989	2.49541	0	0	0
HMDB0043379	692.736	111.312	89.7978	0	0	0	HMDB0029281	48.5769	57.5744	40.7354	0	0	0	HMDB0061035	0	15.9565	3.71206	0	0	0	HMDB0033084	4.82164	11.1373	23.572	0	0	0	HMDB0033084	9.52838	9.30761	0	0	0	0	HMDB0052830	4.51623	7.15012	3.84728	0	0	0
HMDB0033678	0	47.7997	4.86144	0	0	0	HMDB0000118	4.13179	18.8259	3.81628	0	0	0	HMDB0060568	0	3.04342	0	0	0	0	HMDB0000450	0	4.38817	0	0	0	0	HMDB0000450	19.9508	0	4.74355	0	0	0	HMDB0001414	3.81025	7.92703	3.332	0	0	0
HMDB0052800	36.1098	12.7726	6.49604	0	0	0	HMDB0012148	72.6724	0	5.89291	0	0	0	HMDB0014733	25.1989	165.474	0	0	0	0	HMDB0035222	3.64913	21.457	23.3296	0	0	0	HMDB0035222	0	0	0	0	68.2896	50.683	HMDB0038581	1.34405	3.4912	9.73006	0	0	0
HMDB0029938	3.53975	3.61791	0	0	2.43e-06	0	HMDB0042690	32.086	96.4422	78.8674	0	0	0	HMDB0000229	59.5453	56.0278	75.538	0	0	0	HMDB0034873	19.8321	28.8659	23.7029	0	0	0	HMDB0034873	17.5654	69.2687	7.27586	0	0	0	HMDB0014359	0	7.98657	6.57059	0	0	0
HMDB0038016	137.094	108.976	63.4254	0	0	0.00279364	HMDB0015567	317.756	248.009	170.304	0	0	0	HMDB0039607	26.6048	10.1385	2.39684	0	0	0	HMDB0039340	371.545	528.76	680.063	8.17902	0	0	HMDB0004878	45.8951	17.7759	61.0514	0	0	0	HMDB0036783	2.98801	0	11.5293	0	0	0
HMDB0015561	3.10914	0	0	0.00856686	0	0	HMDB0031448	15.2157	43.1267	27.2591	0	0	0	HMDB0029327	13.0078	0	0	0	0	0	HMDB0004878	34.4097	22.8647	20.2474	0	0	0	HMDB0006692	0	0	1.69029	0	0	0	HMDB0039570	10.9158	0	3.05094	0	0	0
HMDB0015249	152.092	35.4135	53.0572	0	0.122173	0	HMDB0035909	42.3712	21.2227	43.3673	0	0	0	HMDB0029383	19.7649	24.2499	33.6214	0	0	0	HMDB0006692	0	0	3.60438	0	0	0	HMDB0030274	20.5774	9.68835	15.2055	0	0	0	HMDB0033084	5.16746	4.41273	4.23659	0	0	0
HMDB0029405	103.076	22.0686	46.6197	0	0.0254078	0	HMDB0038961	22.183	4.39722	11.1246	0	0	0	HMDB0015200	0	51.1793	0	0	0	0	HMDB0030274	0	88.9009	0	0	0	0	HMDB0061035	5.9236	12.0008	19.9448	0	0	0	HMDB0000450	8.59022	4.66885	0	0	0	0
HMDB0003312	126.635	279.011	123.974	0.247435	0	0	HMDB0001431	2.8172	2.73348	0.956269	0	0	0	HMDB0003932	0	22.33	0	0	0	0	HMDB0061035	1.4269	20.5705	4.76196	0	0	0	HMDB0060568	4.26124	7.06852	1.04829	0	0	0	HMDB0035222	0	10.782	2.23259	0	0	0
HMDB0000821	555.139	368.775	393.349	0.562101	0	0	HMDB0002150	29.2655	20.099	14.9805	0	0	0	HMDB0006602	313.914	515.048	353.908	0	0	0	HMDB0060568	0	0	6.93691	0	0	0	HMDB0014733	38.1441	40.7336	76.7022	0	0	0	HMDB0034873	7.5534	0	5.3829	0	0	0
HMDB0000875	568.342	576.856	398.955	0	0.731618	0	HMDB0010154	0	133.269	22.1495	0	0	0	HMDB0014994	0	43.6936	20.6182	0	0	0	HMDB0014733	0	27.6239	55.8628	0	0	0	HMDB0000229	43.4766	51.1242	35.6716	0	0	0	HMDB0039340	3.04566	5.57392	3.27943	0	0	0
HMDB0030329	45.3667	9.68869	37.7338	0	0.098256	0	HMDB0041158	3.06218	134.467	54.614	0	0	0	HMDB0002318	28.1476	12.1576	8.10544	0	0	0	HMDB0000229	70.4357	29.0143	69.6188	0	0	0	HMDB0039607	4.8236	14.7144	0	0	0	0	HMDB0004878	0	0	11.7267	0	0	0
HMDB0033936	279.766	100.923	156.709	0	0.708772	0	HMDB0062535	19.9595	37.7991	38.6403	0	0	0	HMDB0062229	3.2847	132.121	67.6775	0	0	0	HMDB0039607	9.95571	13.1782	24.9067	0	0	0	HMDB0029327	19.8824	13.6017	2.7909	0	0	0	HMDB0006692	0	8.71461	2.96296	0	0	0
HMDB0060872	56.08	80.137	54.1072	0.138544	0.151713	0	HMDB0035462	81.9925	212.744	76.7304	0	0	0	HMDB0051900	11.3724	24.3106	0	0	0	0	HMDB0029327	0	2.36813	0	0	0	0	HMDB0029383	0	17.8217	0	0	0	0	HMDB0030274	2.33566	0	9.22212	0	0	0
HMDB0000907	100.287	26.4789	49.9783	0	0	0	HMDB0036256	8.91603	27.8462	30.6944	0	0	0	HMDB0010341	57.5957	30.1329	62.1974	0	0	0	HMDB0029383	50.3769	0	12.9594	0	0	0	HMDB0015200	11.7059	18.4642	21.6099	0	0	0	HMDB0061035	10.9547	0	0	0	0	0
HMDB0000567	97.7293	107.752	94.0714	1.66914	0	0	HMDB0041542	20.0689	58.0013	23.5677	0	0	0	HMDB0011480	210.774	1.26583	57.2624	0	0	0	HMDB0015200	9.24376	15.5863	8.22091	0	0	0	HMDB0003932	6.79046	0	4.03609	0	0	0	HMDB0060568	10.8322	0	0.0590767	0	0	0
HMDB0001434	154.808	99.4979	47.4219	0	5.1427	0	HMDB0042097	0	34.3165	1.95493	0	0	0	HMDB0030172	0	16.7072	0	0	0	0	HMDB0003932	0	2.35826	0	0	0	0	HMDB0006602	500.906	459.039	602.412	0	0	0	HMDB0014733	36.3714	415.398	31.2084	0	0	0
HMDB0001941	283.276	28.978	55.8754	0	0	0	HMDB0031878	40.0283	111.211	82.1195	0	0	0	HMDB0039887	0	16.8643	0	0	0	0	HMDB0006602	391.374	501.529	348.193	0	0	0	HMDB0014994	3.49357	0	0	0	0	0	HMDB0000229	49.9989	58.4617	63.3741	0	0	0
HMDB0033657	563.71	268.431	426.746	4.14112	0.734137	0	HMDB0030785	18.6037	8.87279	27.8311	0	0	0	HMDB0029511	50.7142	24.9232	51.3354	0	0	0	HMDB0014994	17.5072	0	45.9845	0	0	0	HMDB0002318	28.2284	0	45.1362	0	0	0	HMDB0039607	0	7.63763	2.33079	0	0	0
HMDB0002708	66.9383	80.2202	87.6007	0	0	0.390517	HMDB0031640	0	0	2.56676	0	0	0	HMDB0005031	0	45.343	32.0849	0	0	0	HMDB0002318	0	55.1153	112.134	0	0	0	HMDB0031513	58.6364	14.3056	21.784	0	0	0	HMDB0029327	0	0	9.96259	0	0	0
HMDB0029820	81.5581	109.757	87.1921	0	0	0	HMDB0038618	27.986	41.2591	26.2967	0	0	0	HMDB0002757	4.00516	26.8009	4.21547	0	0	0	HMDB0031513	2.11489	0	0	72.3079	75.1467	59.1761	HMDB0062229	7.2361	19.5524	4.05685	0	0	0	HMDB0029383	0	0	9.93079	0	0	0
HMDB0000195	79.8725	34.3096	51.2577	0	0	0	HMDB0029525	27.4952	34.9686	41.4785	0	0	0	HMDB0029281	4.57435	25.109	4.74456	0	0	0	HMDB0062229	20.3425	30.7897	83.2578	0	0	0	HMDB0051900	8.5352	9.51805	0	0	0	0	HMDB0015200	2.62841	0	7.06754	0	0	0
HMDB0011115	79.8081	8.31179	58.9215	0	0.0453076	0	HMDB0000802	31.8941	40.0965	13.8649	0	0	0	HMDB0000118	0	1.47301	2.8603	0	0	0	HMDB0051900	4.3036	0	17.2399	0	0	0	HMDB0010341	0	24.1181	0	0	0	0	HMDB0003932	0	5.06765	4.52078	0	0	0
HMDB0000473	130.044	94.5278	61.1667	3.75285	4.32881	0	HMDB0015254	20.8102	68.9167	39.9308	0	0	0	HMDB0012148	0	129.084	41.232	0	0	0	HMDB0010341	54.2903	0	29.4254	0	0	0	HMDB0011480	116.091	238.329	95.938	0	0	0	HMDB0006602	567.556	627.488	639.364	0	0	0
HMDB0001555	78.429	23.8096	12.0626	0	0	0	HMDB0015539	16.3653	26.8888	12.5895	0	0	0	HMDB0042690	14.1851	17.0099	30.736	0	0	0	HMDB0011480	0	0	65.2143	0	0	0	HMDB0030172	3.09302	1.54712	9.92936	0	0	0	HMDB0014994	5.38477	0	3.85542	0	0	0
HMDB0030482	148.414	100.511	172.639	2.95055	0	0	HMDB0015566	38.6182	70.0489	34.6667	0	0	0	HMDB0015567	206.059	331.738	406.937	0	0	0	HMDB0030172	0	5.85747	2.49035	0	0	0	HMDB0039887	2.05727	6.21202	5.81711	0	0	0	HMDB0002318	0	9.09725	0	0	0	0
HMDB0031321	106.141	115.299	95.5484	0	1.23995	0	HMDB0030347	4.73161	23.7276	2.69679	0	0	0	HMDB0031448	0	1.76597	0	0	0	0	HMDB0039887	4.42802	7.54844	13.7249	0	0	0	HMDB0029511	0	22.0825	0	0	0	0	HMDB0031513	0	0	9.08214	0	0	0
HMDB0006503	38.5239	41.4087	13.6794	0	0.277938	0	HMDB0036338	88.1904	164.658	106.369	0	0	0	HMDB0035909	0	12.323	0	0	0	0	HMDB0029511	42.179	0	24.4545	0	0	0	HMDB0005031	51.1121	17.7569	35.4543	0	0	0	HMDB0062229	0	6.03812	2.42121	0	0	0
HMDB0033785	70.551	90.3535	52.8592	0	0	0	HMDB0036749	0	5.21189	1.48759	0	0	0	HMDB0001431	0	2.56481	1.99734	0	0	0	HMDB0005031	14.0282	11.2506	63.6023	0	0	0	HMDB0002757	23.4001	0	7.62104	0	0	0	HMDB0051900	0	0	7.60015	0	0	0
HMDB0029565	88.9435	104.88	56.9719	2.88358	0	0	HMDB0013896	23.1908	24.4757	0	0	0	0	HMDB0002150	0	34.1074	0	0	0	0	HMDB0002757	9.88709	20.8864	0	0	0	0	HMDB0029281	13.3504	4.92424	4.94927	0	0	0	HMDB0010341	0.107009	0	7.3433	0	0	0
HMDB0001319	268.494	287.352	316.63	0	4.17676	0	HMDB0005408	9.82041	13.78	7.93275	0	0	0	HMDB0010154	0	0.393629	0	0	0	0	HMDB0029281	17.5295	20.7781	28.7127	0	0	0	HMDB0000118	4.03999	6.43846	3.57949	0	0	0	HMDB0011480	1.88716	0	5.22591	0	0	0
HMDB0037457	589.545	424.147	261.27	11.9449	0	0	HMDB0015690	0	9.74759	18.9261	0	0	0	HMDB0041158	22.2551	30.6869	12.9861	0	0	0	HMDB0000118	7.42151	3.47374	3.96082	0	0	0	HMDB0012148	0	2.56059	0	0	0	0	HMDB0030172	3.69577	0	3.18002	0	0	0
HMDB0013696	336.049	276.929	288.753	4.82689	0	0	HMDB0042496	14.4488	48.3611	25.4574	0	0	0	HMDB0062535	0	9.25212	0	0	0	0	HMDB0012148	21.3927	93.8231	46.2299	0	0	0	HMDB0042690	14.4115	0	0	0	0	0	HMDB0039887	2.40357	0	4.11429	0	0	0
HMDB0125967	605.972	1024.91	670.978	0	18.998	0	HMDB0034333	8.93458	0	4.16891	0	0	0	HMDB0035462	0	92.457	0	0	0	0	HMDB0042690	3.57423	13.8726	3.65745	0	0	0	HMDB0015567	212.546	303.692	189.054	0	0	0	HMDB0029511	0	0	6.04172	0	0	0
HMDB0015352	46.0386	111.673	69.6202	0	4.5231	0	HMDB0001276	0	49.9091	0	0	0	0	HMDB0036256	0	26.4317	3.38039	0	0	0	HMDB0015567	243.182	183.381	373.685	0	0	0	HMDB0031448	0	0	2.8812	0	0	0	HMDB0005031	13.7518	37.8775	15.4366	0	0	0
HMDB0014785	0	0	0	0	0	30.2107	HMDB0038836	0	1.27253	0	0	0	0	HMDB0041542	0	3.38098	0	0	0	0	HMDB0031448	0	3.83037	0	0	0	0	HMDB0035909	0	18.49	7.56955	0	0	0	HMDB0002757	0	0	5.90199	0	0	0
HMDB0029544	1083.12	799.962	1065.09	12.3978	5.25207	0	HMDB0014460	0	0	0	7.95096	0	104.366	HMDB0031878	0	0	31.3133	0	0	0	HMDB0035909	12.9472	2.67071	16.6438	0	0	0	HMDB0038961	4.68788	0	0	0	0	0	HMDB0029281	4.36111	0.969951	0	0	0	0
HMDB0039231	288.394	327.207	346.15	0	5.23084	0	HMDB0001020	14.4023	19.6086	23.0642	0	0	0	HMDB0030785	0	36.4792	0	0	0	0	HMDB0038961	0	0	2.57062	0	0	0	HMDB0001431	2.2984	1.26662	2.02685	0	0	0	HMDB0000118	3.45613	0	1.597	0	0	0
HMDB0000099	37.4976	14.2671	31.2296	0.316059	0.620808	0	HMDB0000913	13.6733	0	8.95583	0	0	0	HMDB0030361	0	41.014	0	0	0	0	HMDB0005076	6.79278	1.37802	1.20485	0	0	0	HMDB0002150	4.6394	0	8.51518	0	0	0	HMDB0012148	0	4.74572	0	0	0	0
HMDB0033241	199.894	186.784	161.405	3.32406	0	0	HMDB0030363	58.4805	33.912	151.33	0	0	0	HMDB0031640	0	5.87296	0	0	0	0	HMDB0001431	0	1.69344	2.19482	0	0	0	HMDB0010154	1.06851	3.56531	1.45292	0	0	0	HMDB0042690	0	0	4.46378	0	0	0
HMDB0000929	0.719155	0.438726	1.04936	0	38.8038	0	HMDB0014597	23.5472	17.891	0	0	0	0	HMDB0038618	0	5.62457	2.45773	0	0	0	HMDB0002150	7.26207	37.3408	0	0	0	0	HMDB0041158	50.4761	61.2969	20.4532	0	0	0	HMDB0015567	163.373	178.819	181.644	0	0	0
HMDB0031814	20.0991	4.03408	4.93827	0	0	3.21235	HMDB0014552	25.3555	44.8377	43.3756	0	0	0	HMDB0029525	0	21.8052	0	0	0	0	HMDB0010154	0	4.46947	2.61234	0	0	0	HMDB0035462	57.615	34.6922	130.483	0	0	0	HMDB0031448	2.06069	0	2.23185	0	0	0
HMDB0060922	61.2709	94.1934	85.1953	0.456782	0	0.791088	HMDB0043126	137.028	211.098	162.84	0	0	0	HMDB0000802	0	6.66197	0	0	0	0	HMDB0041158	13.0379	82.1193	18.6698	0	0	0	HMDB0036256	4.03132	8.02422	2.3798	0	0	0	HMDB0035909	1.8739	2.34933	0	0	0	0
HMDB0041448	1432.5	1071.17	544.171	38.9408	56.6479	0	HMDB0012177	32.0515	129.486	48.5657	0	0	0	HMDB0015254	0	24.4523	15.2833	0	0	0	HMDB0062535	0	0	5.07847	0	0	0	HMDB0041542	0	7.78692	0	0	0	0	HMDB0038961	0	0	4.1599	0	0	0
HMDB0001526	325.012	652.128	329.061	7.2319	11.3078	0	HMDB0034043	63.2923	210.89	68.8163	0	0	0	HMDB0015539	19.1232	0	21.2201	0	0	0	HMDB0035462	51.9687	51.4051	163.201	0	0	0	HMDB0030785	14.803	31.7792	4.35327	0	0	0	HMDB0005076	0	0	3.9553	0	0	0
HMDB0038634	757.645	767.415	505.31	11.7814	0.598219	1.03411	HMDB0001534	7.36903	0	6.85327	0	0	0	HMDB0015566	0	56.1619	71.1234	0	0	0	HMDB0036256	10.9296	3.10795	2.9749	0	0	0	HMDB0030361	3.02735	0	155.52	0	0	0	HMDB0001431	0	3.62231	0.307867	0	0	0
HMDB0061046	364.462	412.347	251.004	4.54162	0	0	HMDB0032804	35.8854	40.625	70.0301	0	0	0	HMDB0003178	0	41.1226	0	0	0	0	HMDB0041542	0	13.595	0	0	0	0	HMDB0038618	2.95112	0	2.38879	0	0	0	HMDB0002150	0	0	3.44237	0	0	0
HMDB0060656	69.3939	138.418	103.004	0	2.1991	0	HMDB0043379	572.027	59.1831	187.474	0	0	0	HMDB0030347	0	0	5.07248	0	0	0	HMDB0031878	9.52688	3.21961	0	0	0	0	HMDB0029525	0.186071	11.805	1.78098	0	0	0	HMDB0010154	0	0	3.23891	0	0	0
HMDB0000267	493.688	780.643	593.257	0	9.84998	0	HMDB0033678	104.972	0	21.2524	0	0	0	HMDB0029325	82.0162	45.1736	31.8372	6.16338	0	0	HMDB0030785	15.4511	25.5791	3.19317	0	0	0	HMDB0015254	1.66321	6.30683	7.85376	0	0	0	HMDB0041158	0	0	3.09998	0	0	0
HMDB0031159	18.6337	39.4703	33.9111	0	0.831384	0	HMDB0052800	146.778	48.1801	95.6746	0	0	0	HMDB0036338	2.4287	6.16008	113.775	0	0	0	HMDB0030361	7.11602	0	39.4091	0	0	0	HMDB0015566	236.295	174.476	231.785	0	3.95109	0	HMDB0062535	0	0	3.07571	0	0	0
HMDB0000719	420.459	201.409	240.036	7.94197	3.01583	0	HMDB0029938	0	2.42275	0	0	2.43e-06	0	HMDB0001539	249.914	13.0663	48.0925	0	0	0	HMDB0031640	6.07981	0	0	0	0	0	HMDB0003178	13.3114	0	216.835	0	0	0	HMDB0035462	91.9399	180.074	101.865	0	0	0
HMDB0030380	294.839	256.783	289.754	0	0	3.28617	HMDB0038016	70.8855	66.5401	96.9211	0	0	0.00279364	HMDB0036749	0	72.5996	0	0	0	0	HMDB0038618	0	2.92143	2.49522	0	0	0	HMDB0030347	3.20266	0	0	0	0	0	HMDB0036256	78.0765	106.394	32.3029	2284.58	676.163	1420.89
HMDB0002117	55.1034	29.0854	3.40163	0	0	0	HMDB0015561	74.3369	11.3573	53.0424	0.00856686	0	0	HMDB0015690	83.8224	4.07636	15.9762	0	0	0.105602	HMDB0029525	3.98737	0	4.98436	0	0	0	HMDB0036338	0	6.05753	0	0	0	0	HMDB0041542	0	0	2.6515	0	0	0
HMDB0043124	218.54	234.591	196.254	9.44353	0	0	HMDB0015249	781.248	51.3018	576.646	0	0.122173	0	HMDB0042496	0	8.55231	0	0	0	0	HMDB0015254	4.65534	12.6147	6.63337	0	0	0	HMDB0001539	139.639	254.084	125.612	0	0	0	HMDB0042097	2.54537	0	0	0	0	0
HMDB0014902	4358.21	3481.74	3614.8	125.369	0	22.3497	HMDB0029405	119.801	52.3801	153.668	0	0.0254078	0	HMDB0034333	25.9746	2.98331	6.8233	0	0	0	HMDB0015539	24.3184	0	0	0	0	0	HMDB0036749	1.61717	0	0	0	0	0	HMDB0031878	0	0	2.32034	0	0	0
HMDB0000168	52.3391	110.312	60.7765	3.29319	3.50737	0.16516	HMDB0003312	605.082	453	672.217	0.247435	0	0	HMDB0001276	0	8.26493	64.2151	0	0	0	HMDB0015566	3.14608	20.4449	40.7268	0	0	0	HMDB0042496	4.11735	5.06237	0	0	0	0	HMDB0030785	2.27432	0	0	0	0	0
HMDB0000555	212.79	98.9918	126.27	5.32385	0	0	HMDB0000821	981.116	494.287	866.767	0.562101	0	0	HMDB0014460	48.5129	0	0	0	0	0	HMDB0003178	26.7381	315.973	51.7126	0	0	0	HMDB0001276	1.17861	0	0	0	0	0	HMDB0030361	0	2.25442	0	0	0	0
HMDB0030806	40.7143	5.46738	16.8577	0	0	0	HMDB0000875	582.326	651.688	674.394	0	0.731618	0	HMDB0012993	37.1307	0	0	0	0	0	HMDB0030347	0	9.18719	4.24359	0	0	0	HMDB0014460	12.8578	37.5823	52.5043	0	0	0	HMDB0031640	0	0	1.95068	0	0	0
HMDB0029234	5028.57	2518.76	3539.77	160.658	0	55.7278	HMDB0030329	444.213	30.9811	310.667	0	0.098256	0	HMDB0032601	0	49.4687	0	0	0	0	HMDB0036338	19.4794	5.79828	28.5081	0	0	0	HMDB0012993	0	0	18.7469	0	0	0	HMDB0038618	0	0	1.78507	0	0	0
HMDB0033066	247.355	122.268	182.655	2.79567	0	0	HMDB0033936	408.512	116.572	361.476	0	0.708772	0	HMDB0000913	0	11.8857	0	0	0	0	HMDB0001539	0	0	94.1097	0	0	0	HMDB0032601	0	0	143.314	0	0	0	HMDB0029525	1.52295	0.142738	0	0	0	0
HMDB0029303	145.47	149.72	126.796	3.25703	0	0	HMDB0060872	85.3804	101.614	124.047	0.138544	0.151713	0	HMDB0030363	7.8779	36.1906	0	0	0	0	HMDB0036749	0	1.87055	0	0	0	0	HMDB0000913	1.30765	4.45202	0	0	0	0	HMDB0000802	1.25795	0	0	0	0	0
HMDB0015552	49.8967	16.9071	17.4623	5.4394	0	0	HMDB0000907	88.1653	62.3644	80.8598	0	0	0	HMDB0014552	0	62.5797	10.5218	0	0	0	HMDB0042496	3.22654	7.85296	0	0	0	0	HMDB0030363	0	16.6265	0	0	0	0	HMDB0015254	0	1.1083	0	0	0	0
HMDB0060661	213.198	282.713	346.881	19.5676	0	0	HMDB0000567	11872.5	116.894	11572.3	1.66914	0	0	HMDB0043126	43.6661	87.6968	59.3293	0	0	0	HMDB0034333	183.598	95.8781	18.6512	0	0	0	HMDB0014597	3.11485	4.38732	5.93181	0	0	0	HMDB0015539	0	0.722755	0	0	0	0
HMDB0000174	65.1487	97.331	73.8962	0	2.38255	0	HMDB0001434	548.462	118.116	726.639	0	5.1427	0	HMDB0034043	2.98856	91.9283	0	0	0	0	HMDB0001276	81.9564	4.89899	50.8881	0	0	0	HMDB0014552	2.35867	5.75032	0	0	0	0	HMDB0015566	163.019	204.522	215.761	0	3.95109	0
HMDB0033467	106.513	91.4861	98.0009	8.3755	2.87746	0	HMDB0001941	599.488	73.1684	410.223	0	0	0	HMDB0032804	8.34659	44.9378	0	0	0	0	HMDB0014460	0	0	37.5229	0	0	0	HMDB0043126	59.8612	35.8666	34.4439	0	0	0	HMDB0030347	447.157	100.596	335.123	12.0578	4.16079	135.264
HMDB0059796	0	18.859	21.0976	0	0.636243	10.5523	HMDB0033657	1015.29	218.45	861.526	4.14112	0.734137	0	HMDB0043379	0	0	206.506	0	0	0	HMDB0012993	0	0	19.5897	0	0	0	HMDB0001534	0	0	5.71771	0	0	0	HMDB0029325	46.0418	153.867	48.1229	6.16338	0	0
HMDB0041257	2532.67	1084.06	1340.21	70.5854	127.15	12.7212	HMDB0002708	138.106	100.422	130.7	0	0	0.390517	HMDB0033678	26.7044	255.525	0	0	0	0	HMDB0032601	453.835	0	71.7742	0	0	0	HMDB0032804	0	0	2.57642	0	0	0	HMDB0036338	95.1706	80.1533	105.095	33.4915	0	23.139
HMDB0031147	437.131	247.11	318.322	70.6154	0	0	HMDB0029820	31.0514	42.2183	13.4128	0	0	0	HMDB0029938	35.1114	5.90027	15.4282	0	2.43e-06	0	HMDB0000913	1139.84	534.53	1114.38	36.0243	80.0918	9.51674	HMDB0043379	62.7007	53.2124	125	0	0	0	HMDB0001539	146.092	169.357	118.077	28.8289	51.7942	11.6361
HMDB0029259	248.759	165.258	82.5066	5.13601	0	0	HMDB0000195	93.5516	47.983	67.4474	0	0	0	HMDB0038016	53.1014	85.5286	78.7352	0	0	0.00279364	HMDB0014597	0	8.31455	0	0	0	0	HMDB0033678	66.0196	205.012	75.0063	0	0	0	HMDB0015690	69.5414	217.73	147.334	0	0	0.105602
HMDB0033511	409.98	135.498	188.727	0	39.4979	0	HMDB0011115	23.5953	81.3326	33.606	0	0.0453076	0	HMDB0015561	80.1365	128.146	92.7345	0.00856686	0	0	HMDB0014552	32.2274	43.2031	40.512	0	0	0	HMDB0029938	12.6885	6.07633	10.636	0	2.43e-06	0	HMDB0012993	444.234	480.165	577.869	385.413	0	0
HMDB0006243	641.396	414.075	358.532	3.71495	0	0	HMDB0000473	248.84	132.662	250.422	3.75285	4.32881	0	HMDB0015249	930.189	1167.04	431.201	0	0.122173	0	HMDB0043126	70.6055	81.8669	72.6077	0	0	0	HMDB0038016	114.646	106.027	79.4745	0	0	0.00279364	HMDB0001020	49.788	54.8546	28.5583	4.64536	0	2.52561
HMDB0003193	48.2549	13.7926	2.57346	0	2.50376	0.0359898	HMDB0001555	217.34	64.0885	204.558	0	0	0	HMDB0029405	133.114	178.293	192.894	0	0.0254078	0	HMDB0034043	0	8.27498	3.3828	0	0	0	HMDB0015561	7.3157	4.71796	0	0.00856686	0	0	HMDB0000913	613.589	784.211	795.398	36.0243	80.0918	9.51674
HMDB0029341	352.597	346.36	279.492	4.18093	14.3659	0	HMDB0030482	81.052	68.072	33.1318	2.95055	0	0	HMDB0003312	549.998	496.775	295.65	0.247435	0	0	HMDB0001534	0	1.77201	0	0	0	0	HMDB0015249	513.058	919.731	562.658	0	0.122173	0	HMDB0030363	654.369	738.999	724.838	341.29	183.975	11.8075
HMDB0029741	15.7849	23.6721	27.1743	0	6.60167	0	HMDB0031321	103.28	146.389	109.676	0	1.23995	0	HMDB0000821	1347.05	1756.64	1037.51	0.562101	0	0	HMDB0032804	0	26.6159	5.35648	0	0	0	HMDB0029405	128.498	165.582	139.493	0	0.0254078	0	HMDB0014597	141.559	167.521	128.362	14.7484	7.7204	6.11114
HMDB0032698	270.702	79.147	130.541	5.49994	0	0	HMDB0006503	17.5541	40.5154	16.5101	0	0.277938	0	HMDB0000875	1545.95	1403.69	1293.21	0	0.731618	0	HMDB0043379	61.1319	117.673	141.832	0	0	0	HMDB0003312	319.233	606.654	494.499	0.247435	0	0	HMDB0043126	0	0	27.2319	0	0	0
HMDB0037452	219.007	214.381	205.879	0	0	7.28538	HMDB0033785	28.626	29.6206	21.5014	0	0	0	HMDB0030329	257.319	279.198	443.027	0	0.098256	0	HMDB0033678	32.1739	18.6338	29.574	0	0	0	HMDB0000821	1316.81	1049.98	1623.56	0.562101	0	0	HMDB0043379	85.3093	296.465	112.068	0	0	0
HMDB0001383	101.122	33.7682	36.5574	4.20616	0	0	HMDB0029565	159.83	123.083	155.6	2.88358	0	0	HMDB0033936	726.102	847.579	535.538	0	0.708772	0	HMDB0029938	1.69203	0	2.91944	0	2.43e-06	0	HMDB0000875	1027.08	972.228	979.222	0	0.731618	0	HMDB0033678	134.716	0	154.293	0	0	0
HMDB0035005	160.456	37.5878	100.843	0	3.12635	0	HMDB0001319	556.773	319.729	520.314	0	4.17676	0	HMDB0060872	106.369	289.31	159.862	0.138544	0.151713	0	HMDB0038016	114.407	113.513	91.253	0	0	0.00279364	HMDB0030329	131.361	331.886	104.403	0	0.098256	0	HMDB0029938	19.5099	6.45444	6.95647	0	2.43e-06	0
HMDB0060876	294.3	364.757	330.98	2.32597	0.0141512	1.20966	HMDB0037457	613.012	736.242	1036.9	11.9449	0	0	HMDB0000907	39.227	80.5462	52.2632	0	0	0	HMDB0015561	99.2673	13.1552	200.459	0.00856686	0	0	HMDB0033936	663.934	522.866	571.22	0	0.708772	0	HMDB0038016	74.803	20.4303	89.8214	0	0	0.00279364
HMDB0034675	106.714	60.6905	107.74	6.04159	0	0	HMDB0013696	371.076	254.909	381.143	4.82689	0	0	HMDB0000567	8518	5921.62	11452.2	1.66914	0	0	HMDB0015249	767.1	493.56	624.273	0	0.122173	0	HMDB0060872	247.532	284.606	304.982	0.138544	0.151713	0	HMDB0015561	114.859	70.8523	58.4024	0.00856686	0	0
HMDB0039281	24.2344	0	20.4483	0	0	0	HMDB0125967	2447.3	1226.04	2378.43	0	18.998	0	HMDB0001434	455.656	1863.61	441.895	0	5.1427	0	HMDB0029405	165.585	179.845	126.406	0	0.0254078	0	HMDB0000907	50.1918	56.7321	48.4289	0	0	0	HMDB0015249	734.136	573.865	748.604	0	0.122173	0
HMDB0001022	71.9293	79.7903	38.659	0	8.47836	0	HMDB0015352	349.16	146.481	302.244	0	4.5231	0	HMDB0001941	587.774	1034.11	258.87	0	0	0	HMDB0003312	518.242	576.396	640.508	0.247435	0	0	HMDB0000567	160.643	5429.91	140.812	1.66914	0	0	HMDB0029405	105.067	146.419	142.277	0	0.0254078	0
HMDB0014429	157.057	145.335	119.119	6.07413	0	0	HMDB0014785	0	0	0	0	0	30.2107	HMDB0033657	2440.55	1828.44	1136.94	4.14112	0.734137	0	HMDB0000821	1045.51	1333.16	1489.64	0.562101	0	0	HMDB0001434	1384.35	1428.16	1180.55	0	5.1427	0	HMDB0003312	637.743	954.088	395.462	0.247435	0	0
HMDB0002252	26.5529	27.2284	0	0	0	0	HMDB0029544	1870.4	681.519	1544.55	12.3978	5.25207	0	HMDB0002708	55.5128	69.1282	52.2112	0	0	0.390517	HMDB0000875	994.742	990.552	1416.27	0	0.731618	0	HMDB0001941	597.105	909.936	517.209	0	0	0	HMDB0000821	1645.66	1302.7	1478.99	0.562101	0	0
HMDB0002203	52.7365	59.7004	69.5101	0	3.61597	0	HMDB0039231	236.216	313.977	128.101	0	5.23084	0	HMDB0029820	77.2129	18.1237	130.009	0	0	0	HMDB0030329	203.358	108.429	232.657	0	0.098256	0	HMDB0033657	1465.42	1909.27	1113.95	4.14112	0.734137	0	HMDB0000875	1013.82	844.13	1027.01	0	0.731618	0
HMDB0005805	30.8111	18.2125	30.1924	2.01655	0	0	HMDB0000099	49.219	21.0011	50.7958	0.316059	0.620808	0	HMDB0000195	94.5189	107.751	85.4935	0	0	0	HMDB0033936	567.56	558.175	587.37	0	0.708772	0	HMDB0002708	108.164	104.766	82.9272	0	0	0.390517	HMDB0030329	51.4714	81.9345	164.776	0	0.098256	0
HMDB0014476	102.37	36.4377	46.7857	0	13.261	1.57567	HMDB0033241	175.822	239.978	170.839	3.32406	0	0	HMDB0011115	0	2.42647	1.41532	0	0.0453076	0	HMDB0060872	324.859	448.002	337.049	0.138544	0.151713	0	HMDB0029820	70.083	111.433	52.7673	0	0	0	HMDB0033936	764.562	373.901	731.174	0	0.708772	0
HMDB0039435	62.5533	25.9164	40.1624	0	5.76776	0	HMDB0000929	33.5379	2.32358	41.1659	0.875116	0.949232	0.636694	HMDB0000473	200.147	403.402	289.599	3.75285	4.32881	0	HMDB0000907	39.5798	55.5067	64.8272	0	0	0	HMDB0000195	69.4548	112.468	90.1836	0	0	0	HMDB0060872	202.072	323.798	231.68	0.138544	0.151713	0
HMDB0012575	203.983	169.927	110.252	4.46211	0	0	HMDB0031814	5.18961	2.76781	5.02017	0	0	3.21235	HMDB0001555	402.748	919.531	172.904	0	0	0	HMDB0000567	11187.5	176.188	5766.15	1.66914	0	0	HMDB0011115	53.2178	11.6276	0	0	0.0453076	0	HMDB0000907	59.6371	43.028	49.7333	0	0	0
HMDB0035318	171.943	179.261	109.924	2.72218	17.2887	0	HMDB0060922	140.38	68.0778	159.281	0.456782	0	0.791088	HMDB0030482	3618.89	95.7949	455.527	9.82897	0	2.70805	HMDB0001434	1686.85	1151.65	1432.14	0	5.1427	0	HMDB0000473	952.146	720.667	1193.41	3.75285	4.32881	0	HMDB0000567	187.071	153.182	2903.56	1.66914	0	0
HMDB0002327	0	0	0	24.4294	0	554.721	HMDB0041448	2609.52	950.679	1781.25	38.9408	56.6479	0	HMDB0031321	102.2	145.755	164.611	0	1.23995	0	HMDB0001941	482.422	342.15	411.5	0	0	0	HMDB0001555	601.366	743.313	802.71	0	0	0	HMDB0001434	1479.44	1662.86	1705.96	0	5.1427	0
HMDB0000430	593.293	559.784	456.009	31.7401	15.2664	0	HMDB0001526	1063.26	852.562	1091.74	7.2319	11.3078	0	HMDB0006503	30.4501	84.5364	45.2299	0	0.277938	0	HMDB0033657	1506.48	903.962	1039.21	4.14112	0.734137	0	HMDB0030482	5269.87	6611.77	695.163	9.82897	0	2.70805	HMDB0001941	782.716	204.342	932.116	0	0	0
HMDB0033513	22.9381	27.8528	8.81869	0	2.30682	0	HMDB0038634	569.042	663.819	610.782	11.7814	0.598219	1.03411	HMDB0033785	31.4882	92.6837	22.3197	0	0	0	HMDB0002708	105.467	76.4737	100.993	0	0	0.390517	HMDB0031321	115.503	74.5207	150.497	0	1.23995	0	HMDB0033657	1639.86	631.123	1402.78	4.14112	0.734137	0
HMDB0000512	56.4176	70.3148	81.2606	6.8625	0.744301	1.61494	HMDB0061046	690.493	242.597	756.407	4.54162	0	0	HMDB0029565	145.59	159.3	135.195	2.88358	0	0	HMDB0029820	116.336	75.5915	142.084	0	0	0	HMDB0006503	40.7538	45.7768	27.367	0	0.277938	0	HMDB0002708	98.4607	81.6629	97.581	0	0	0.390517
HMDB0002430	61.1968	2.84206	40.1552	0	3.87267	0	HMDB0061012	7.41271	0	0	0	0	0	HMDB0001319	846.812	658.637	551.161	0	4.17676	0	HMDB0000195	66.9744	58.8988	78.956	0	0	0	HMDB0033785	23.6397	67.3114	44.3001	0	0	0	HMDB0029820	119.463	103.44	33.2263	0	0	0
HMDB0001032	72.7591	82.1691	87.3379	6.80661	0	0	HMDB0060656	61.6316	161.855	51.9475	0	2.1991	0	HMDB0037457	685.315	1120.36	439.338	11.9449	0	0	HMDB0011115	0	31.8405	0.627871	0	0.0453076	0	HMDB0029565	179.838	241.026	222.695	2.88358	0	0	HMDB0000195	109.815	41.893	102.038	0	0	0
HMDB0000792	62.2332	31.483	66.1541	1.98674	0.67709	0	HMDB0000267	277.107	956.832	324.704	0	9.84998	0	HMDB0013696	0	0	0	123.561	212.142	150.125	HMDB0000473	398.083	603.491	488.397	3.75285	4.32881	0	HMDB0001319	489.831	799.128	414.221	0	4.17676	0	HMDB0011115	9.67507	3.09404	9.22166	0	0.0453076	0
HMDB0014777	160.747	188.552	175.144	0	0	0	HMDB0031159	521.594	18.3591	452.744	0	0.831384	0	HMDB0125967	1576.51	2219.23	1869.43	0	18.998	0	HMDB0001555	495.484	484.618	837.685	0	0	0	HMDB0037457	1476.48	685.197	1980.25	11.9449	0	0	HMDB0000473	1104.15	979.76	1387.16	3.75285	4.32881	0
HMDB0013209	0	33.3307	0	0	2.19732	0	HMDB0000719	417.921	238.644	550.097	7.94197	3.01583	0	HMDB0015352	520.982	342.131	472.444	0	4.5231	0	HMDB0030482	84.3923	98.2092	141.352	2.95055	0	0	HMDB0013696	0	0	0	123.561	212.142	150.125	HMDB0001555	1020.47	649.537	849.775	0	0	0
HMDB0001553	575.632	879.481	673.223	3.38762	28.1252	0	HMDB0030380	531.78	345.994	570.354	0	0	3.28617	HMDB0112282	35.4189	48.3553	0	0	0	0	HMDB0031321	108.64	153.816	176.282	0	1.23995	0	HMDB0125967	1037.49	1648.87	1343.46	0	18.998	0	HMDB0030482	2266.05	2310.89	389.542	9.82897	0	2.70805
HMDB0005760	479.197	264.41	226.79	8.46821	4.61031	9.49743	HMDB0002117	184.063	109.079	384.492	0	0	0	HMDB0014785	223.77	43.9086	127.142	4.18807	0	0	HMDB0006503	37.5634	51.5524	43.2791	0	0.277938	0	HMDB0015352	238.501	329.643	225.787	0	4.5231	0	HMDB0031321	146.078	214.612	123.723	0	1.23995	0
HMDB0000824	265.6	323.286	268.106	7.83853	2.17517	0	HMDB0043124	228.454	199.878	256.175	9.44353	0	0	HMDB0029544	2689.09	2286.13	1667.28	12.3978	5.25207	0	HMDB0033785	0	41.0943	36.4747	0	0	0	HMDB0112282	0	17.5864	34.7386	0	0	0	HMDB0006503	32.4583	44.4291	20.9789	0	0.277938	0
HMDB0060431	244.763	472.365	293.868	17.7789	16.8868	0	HMDB0014902	5496.28	3549.94	5360.52	125.369	0	22.3497	HMDB0039231	323.978	115.182	228.616	0	5.23084	0	HMDB0029565	145.173	218.537	252.163	2.88358	0	0	HMDB0014785	75.6417	100.502	281.363	4.18807	0	0	HMDB0033785	0	34.3245	26.2418	0	0	0
HMDB0000402	225.964	411.254	320.33	22.2906	10.7977	0	HMDB0000168	220.25	110.667	220.371	3.29319	3.50737	0.16516	HMDB0000099	94.0054	66.6454	70.0229	0.316059	0.620808	0	HMDB0001319	710.588	375.35	455.382	0	4.17676	0	HMDB0029544	1745.72	1194.42	1630.86	12.3978	5.25207	0	HMDB0029565	270.962	443.213	253.825	2.88358	0	0
HMDB0012881	99.2346	135.927	76.2044	0	11.2734	0	HMDB0000555	228.791	168.752	249.116	5.32385	0	0	HMDB0033241	16.0708	224.474	126.227	3.32406	0	0	HMDB0037457	904.456	1907.33	1248.03	11.9449	0	0	HMDB0039231	311.264	195.486	335.675	0	5.23084	0	HMDB0001319	474.675	419.975	444.1	0	4.17676	0
HMDB0014812	59.9602	49.7748	90.3628	0	0	0	HMDB0030806	112.194	51.9863	109.317	0	0	0	HMDB0000929	56.9402	217.966	65.7892	0.875116	0.949232	0.636694	HMDB0013696	0	0	0	123.561	212.142	150.125	HMDB0000099	63.8442	78.18	66.8624	0.316059	0.620808	0	HMDB0037457	1049.99	1318.75	1383.37	11.9449	0	0
HMDB0031328	266.386	499.366	338.406	4.21736	15.6604	0	HMDB0029234	9504.26	2048.12	7301.69	160.658	0	55.7278	HMDB0031814	8.26534	59.9177	12.6829	0	0	3.21235	HMDB0125967	1914.01	1574.9	1885.76	0	18.998	0	HMDB0033241	227.253	277.114	267.567	3.32406	0	0	HMDB0013696	0	0	0	123.561	212.142	150.125
HMDB0006215	209.459	237.891	153.273	12.9167	0	0	HMDB0033066	254.553	239.171	284.306	2.79567	0	0	HMDB0060922	174.114	91.3052	188.864	0.456782	0	0.791088	HMDB0015352	402.921	259.533	353.104	0	4.5231	0	HMDB0000929	148.982	144.839	126.098	0.875116	0.949232	0.636694	HMDB0125967	1328.1	3152.35	1461.22	0	18.998	0
HMDB0000696	572.575	809.094	769.459	46.8571	4.2742	22.8651	HMDB0029303	141.622	171.071	248.538	3.25703	0	0	HMDB0041448	2383.89	5195.63	3570.62	38.9408	56.6479	0	HMDB0112282	12.3494	45.6173	86.1724	0	0	0	HMDB0031814	256.886	176.955	219.015	0	0	3.21235	HMDB0015352	422.061	565.245	419.227	0	4.5231	0
HMDB0004284	378.098	200.35	126.376	0	0	0	HMDB0015552	307.338	46.4408	185.171	5.4394	0	0	HMDB0001526	957.408	1310.18	777.55	7.2319	11.3078	0	HMDB0014785	42.127	135.706	124.189	4.18807	0	0	HMDB0060922	85.8587	121.247	72.2828	0.456782	0	0.791088	HMDB0112282	15.3029	72.581	26.8749	0	0	0
HMDB0011153	8.81812	28.0932	20.2808	2.95165	0	0	HMDB0060661	381.895	471.837	392.466	19.5676	0	0	HMDB0038634	791.215	1327.95	716.671	11.7814	0.598219	1.03411	HMDB0029544	805.554	2047.02	1523.55	12.3978	5.25207	0	HMDB0041448	3659.11	5378.36	4718.48	38.9408	56.6479	0	HMDB0014785	144.85	787.424	303.969	4.18807	0	0
HMDB0030559	197.637	47.5373	52.9256	0	18.7641	0	HMDB0000174	207.337	126.459	193.412	0	2.38255	0	HMDB0061046	547.178	805.203	287.114	4.54162	0	0	HMDB0039231	356.466	332.498	397.314	0	5.23084	0	HMDB0001526	513.676	468.979	447.621	8.31276	0	0	HMDB0029544	2173.28	1246.69	1612.19	12.3978	5.25207	0
HMDB0000632	0.473239	0.581661	2.23653	2.3235	3.01375	0.554501	HMDB0033467	572.615	47.6828	409.267	9.03771	0	0	HMDB0061012	0	6.30489	5.80897	0	0	0	HMDB0000099	61.6813	41.2759	49.4504	0.316059	0.620808	0	HMDB0038634	777.913	914.53	944.053	11.7814	0.598219	1.03411	HMDB0039231	358.957	553.843	542.51	0	5.23084	0
HMDB0038576	204.806	272.936	242.181	9.80682	0	0	HMDB0059796	9.48227	30.2865	0.600397	0	0.636243	10.5523	HMDB0060656	59.2175	92.446	58.6087	0	2.1991	0	HMDB0033241	257.519	333.994	213.42	3.32406	0	0	HMDB0061046	201.526	377.604	229.053	4.54162	0	0	HMDB0000099	129.286	47.858	81.6664	0.316059	0.620808	0
HMDB0033507	135.799	123.972	163.388	12.8352	0	0	HMDB0041257	7019.33	986.27	4484.18	70.5854	127.15	12.7212	HMDB0000267	312.054	365.235	848.26	0	9.84998	0	HMDB0000929	150.479	156.469	168.483	0.875116	0.949232	0.636694	HMDB0061012	32.4596	6.18218	17.4599	0	0	0	HMDB0033241	297.744	332.276	287.742	3.32406	0	0
HMDB0031655	17.8766	0	12.8088	0	3.08837	0	HMDB0031147	608.735	483.635	578.339	70.6154	0	0	HMDB0031159	394.551	191.959	502.42	0	0.831384	0	HMDB0031814	169.846	219.655	180.987	0	0	3.21235	HMDB0060656	98.7219	94.3411	84.6718	0	2.1991	0	HMDB0000929	162.498	216.344	216.912	0.875116	0.949232	0.636694
HMDB0035305	353.571	224.249	249.976	11.5269	0	0	HMDB0029259	42.9645	220.049	27.6902	5.13601	0	0	HMDB0000719	492.091	898.3	502.974	7.94197	3.01583	0	HMDB0060922	176.354	72.6799	107.612	0.456782	0	0.791088	HMDB0000267	383.027	141.032	541.094	0	9.84998	0	HMDB0031814	267.401	128.994	346.438	0	0	3.21235
HMDB0030306	36.2408	69.1457	101.773	5.10528	10.9105	0	HMDB0033511	373.455	125.907	380.986	0	36.1293	0	HMDB0030380	141.249	285.287	221.317	0	0	3.28617	HMDB0041448	6221.31	7372.24	5978.23	38.9408	56.6479	0	HMDB0031159	24.2768	195.532	14.258	0	0.831384	0	HMDB0060922	91.6642	93.5246	73.2873	0.456782	0	0.791088
HMDB0011649	33.3237	23.1375	24.9928	0	8.61532	0	HMDB0006243	274.48	308.434	375.352	3.71495	0	0	HMDB0002117	248.527	396.837	185.716	0	0	0	HMDB0001526	1203.58	1039.57	1261.21	7.2319	11.3078	0	HMDB0000719	634.466	747.77	556.562	7.94197	3.01583	0	HMDB0041448	4418.61	8981.81	6052.26	38.9408	56.6479	0
HMDB0030496	3.81449	0	0	11.1818	17.3806	18.7677	HMDB0003193	46.4936	12.0641	28.8057	0	2.50376	0.0359898	HMDB0043124	152.025	329.436	221.674	9.44353	0	0	HMDB0038634	792.351	1023.29	1016.79	11.7814	0.598219	1.03411	HMDB0030380	153.049	183.072	187.209	0	0	3.28617	HMDB0001526	1090.89	1642.55	936.531	7.2319	11.3078	0
HMDB0030551	370.501	314.572	251.175	0	29.2907	0	HMDB0029341	489.013	299.157	331.871	4.18093	14.3659	0	HMDB0014902	7882.12	7740.1	7495.13	125.369	0	22.3497	HMDB0061046	378.123	309.288	373.376	4.54162	0	0	HMDB0002117	609.774	689.407	768.312	0	0	0	HMDB0038634	791.433	905.7	872.14	11.7814	0.598219	1.03411
HMDB0135489	85.6733	78.7467	107.951	15.2768	0	0	HMDB0029741	119.898	53.2673	130.779	0	6.60167	0	HMDB0000168	391.151	302.785	266.819	3.29319	3.50737	0.16516	HMDB0061012	0	0	14.3595	0	0	0	HMDB0043124	540.779	258.493	586.282	9.44353	0	0	HMDB0061046	316.703	292.745	242.115	4.54162	0	0
HMDB0000157	236.858	239.835	99.4548	0	46.3406	0.923894	HMDB0032698	282.593	201.534	297.584	5.49994	0	0	HMDB0000555	126.287	346.041	142.951	5.32385	0	0	HMDB0060656	80.3994	121.586	103.197	0	2.1991	0	HMDB0014902	7116.25	5369.43	7654.51	125.369	0	22.3497	HMDB0061012	26.4502	6.12541	20.4558	0	0	0
HMDB0014837	201.115	227.812	232.751	0	8.94961	27.2904	HMDB0037452	218.854	266.729	148.158	0	0	7.28538	HMDB0030806	130.891	175.811	157.824	0	0	0	HMDB0000267	340.526	646.032	756.381	0	9.84998	0	HMDB0000168	179.283	232.636	181.889	3.29319	3.50737	0.16516	HMDB0060656	117.24	135.356	123.321	0	2.1991	0
HMDB0001830	64.1812	164.424	96.513	0	35.3307	0	HMDB0001383	160.175	109.055	181.266	4.20616	0	0	HMDB0029234	18815.9	14055.3	7971.04	160.658	0	55.7278	HMDB0031159	450.817	20.503	209.53	0	0.831384	0	HMDB0000555	239.618	283.866	235.191	5.32385	0	0	HMDB0000267	428.629	917.241	334.504	0	9.84998	0
HMDB0062309	51.4506	117.806	236.197	68.4661	4.14896	0	HMDB0035005	120.755	77.0649	138.404	0	3.12635	0	HMDB0033066	48.4456	182.325	79.775	2.79567	0	0	HMDB0000719	920.023	689.945	642.021	7.94197	3.01583	0	HMDB0030806	176.458	166.178	157.859	0	0	0	HMDB0031159	10.5479	15.7187	105.571	0	0.831384	0
HMDB0013812	900.143	1181.66	936.084	49.0251	19.2205	0	HMDB0060876	135.65	279.889	160.846	2.32597	0.0141512	1.20966	HMDB0029303	200.042	171.54	203.798	3.25703	0	0	HMDB0030380	241.765	246.895	234.874	0	0	3.28617	HMDB0029234	11057.3	14807.9	9254.26	160.658	0	55.7278	HMDB0000719	470.185	627.656	627.963	7.94197	3.01583	0
HMDB0011603	53.0881	59.5401	45.9518	0	0	2.19831	HMDB0034675	208.478	111.331	145.036	6.04159	0	0	HMDB0015552	193.218	227.241	194.786	5.4394	0	0	HMDB0002117	574.396	728.334	656.37	0	0	0	HMDB0033066	154.923	181.153	140.356	2.79567	0	0	HMDB0030380	132.096	189.185	184.431	0	0	3.28617
HMDB0030128	216.791	155.422	185.877	9.85248	0	0	HMDB0039281	73.3978	0	41.8658	0	0	0	HMDB0060661	300.246	336.434	343.765	19.5676	0	0	HMDB0043124	243.01	330.19	398.583	9.44353	0	0	HMDB0029303	167.583	195.828	153.631	3.25703	0	0	HMDB0002117	765.689	595.081	638.795	0	0	0
HMDB0015145	114.395	117.839	95.7486	0	18.4871	0	HMDB0001022	125.151	71.4676	127.157	0	8.47836	0	HMDB0000174	122.016	130.52	127.952	0	2.38255	0	HMDB0014902	6322.11	6844.18	7523.87	125.369	0	22.3497	HMDB0015552	170	624	62.3133	5.4394	0	0	HMDB0043124	454.973	489.063	468.896	9.44353	0	0
HMDB0005026	260.178	199.328	120.829	9.81623	0	0	HMDB0014429	127.651	93.0961	155.75	6.07413	0	0	HMDB0033467	570.503	403.18	674.308	9.03771	0	0	HMDB0000168	259.923	205.639	277.541	3.29319	3.50737	0.16516	HMDB0060661	417	432.429	647.92	19.5676	0	0	HMDB0014902	8429.79	5977.23	7089.08	125.369	0	22.3497
HMDB0030820	253.335	234.614	193.542	9.17781	8.96015	0	HMDB0002252	38.4589	19.5032	54.6465	0	0	0	HMDB0059796	668.75	0.766981	171.695	0	0.636243	10.5523	HMDB0000555	215.879	271.197	230.539	5.32385	0	0	HMDB0000174	88.8144	142.621	111.24	0	2.38255	0	HMDB0000168	273.219	465.779	272.774	3.29319	3.50737	0.16516
HMDB0014663	0.796763	0.330369	0.472105	1.82742	0.203995	0.124979	HMDB0002203	63.8358	70.6663	55.7699	0	3.61597	0	HMDB0041257	11838.6	15641.4	3283.23	70.5854	127.15	12.7212	HMDB0030806	108.108	117.218	197.941	0	0	0	HMDB0033467	311.383	332.922	359.434	8.3755	2.87746	0	HMDB0000555	250.835	287.785	227.404	5.32385	0	0
HMDB0029297	242.78	198.005	165.137	50.827	0	0	HMDB0005805	49.6902	22.4149	39.365	2.01655	0	0	HMDB0031147	1821.53	1390.21	698.888	70.6154	0	0	HMDB0029234	11087.8	7283.89	7494.93	160.658	0	55.7278	HMDB0059796	166.265	347.344	445.162	0	0.636243	10.5523	HMDB0030806	307.176	113.144	207.324	0	0	0
HMDB0015205	3.51018	4.31997	49.4267	10.6194	0.305606	2.88869	HMDB0014476	494.682	50.5505	482.07	0	13.261	1.57567	HMDB0029259	21.5542	29.12	2.20509	5.13601	0	0	HMDB0033066	126.263	170.589	130.502	2.79567	0	0	HMDB0041257	8495.55	13073.8	8012.06	70.5854	127.15	12.7212	HMDB0029234	12687.2	4169.02	13017.7	160.658	0	55.7278
HMDB0001316	91.2543	144.289	107.65	7.46129	0.756426	0	HMDB0039435	37.9452	46.2752	20.6028	0	5.76776	0	HMDB0033511	1487.14	1684.39	1019.41	0	36.1293	0	HMDB0029303	149.154	177.662	178.176	3.25703	0	0	HMDB0031147	1459.24	1949.21	2004.12	70.6154	0	0	HMDB0033066	135.392	93.9216	148.756	2.79567	0	0
HMDB0000878	12.0114	0	4.84429	0	4.88613	0	HMDB0012575	119.167	111.847	108.457	4.46211	0	0	HMDB0006243	36.6628	239.87	98.1804	3.71495	0	0	HMDB0015552	218.911	227.509	119.389	5.4394	0	0	HMDB0029259	140.906	218.825	55.6684	5.13601	0	0	HMDB0029303	198.666	177.825	62.6117	3.25703	0	0
HMDB0040698	223.714	232.079	96.9042	11.1272	0	0	HMDB0035318	303.653	266.207	370.243	2.72218	17.2887	0	HMDB0003193	22.1852	107.911	49.0398	0	2.50376	0.0359898	HMDB0060661	574.856	497.982	480.323	19.5676	0	0	HMDB0033511	1256.68	1529.93	1124.7	0	36.1293	0	HMDB0015552	336.122	101.383	272.964	5.4394	0	0
HMDB0012634	1.68307	38.9974	35.8579	11.8224	0	0	HMDB0002327	21.8769	0	2.16735	24.4294	0	554.721	HMDB0029341	254.654	284.698	527.774	4.18093	14.3659	0	HMDB0000174	143.694	119.787	163.323	0	2.38255	0	HMDB0006243	170.093	222.837	181.604	3.71495	0	0	HMDB0060661	545.042	1290.13	718.858	19.5676	0	0
HMDB0134608	262.238	149.382	227.306	5.24399	14.4648	0	HMDB0000430	816.985	472.842	531.891	31.7401	15.2664	0	HMDB0029741	121.412	100.942	82.8751	0	6.60167	0	HMDB0033467	868.82	52.6713	475.442	9.03771	0	0	HMDB0003193	55.0937	75.1237	56.851	0	2.50376	0.0359898	HMDB0000174	129.354	257.773	114.146	0	2.38255	0
HMDB0031914	79.6088	0	22.4512	0	16.3656	0	HMDB0033513	30.783	17.7491	20.3786	0	2.30682	0	HMDB0032698	190.536	350.008	161.333	5.49994	0	0	HMDB0059796	14.3562	72.8841	247.31	0	0.636243	10.5523	HMDB0029341	712.89	377.63	699.637	4.18093	14.3659	0	HMDB0033467	404.169	687.33	352.083	8.3755	2.87746	0
HMDB0030530	551.425	857.239	1253.09	375.568	0	0	HMDB0000512	52.9137	57.5437	25.5285	6.8625	0.744301	1.61494	HMDB0037452	202.855	364.73	198.618	0	0	7.28538	HMDB0041257	6864.86	5655.88	5130.65	70.5854	127.15	12.7212	HMDB0029741	109.742	86.5241	120.494	0	6.60167	0	HMDB0059796	241.041	1022.72	151.653	0	0.636243	10.5523
HMDB0013228	94.5403	159.282	53.5738	0	3.10501	0	HMDB0002430	118.973	52.4708	126.824	0	3.87267	0	HMDB0001383	75.3507	165.283	110.009	4.20616	0	0	HMDB0031147	1263.97	917.971	1211.58	70.6154	0	0	HMDB0032698	218.916	323.866	180.818	5.49994	0	0	HMDB0041257	10081.5	3058.09	13069.5	70.5854	127.15	12.7212
HMDB0000201	434.846	316.188	151.623	0	0	0	HMDB0001032	185.814	85.2426	126.143	6.80661	0	0	HMDB0035005	116.081	224.973	165.968	0	3.12635	0	HMDB0029259	98.1181	50.3362	21.1858	5.13601	0	0	HMDB0037452	170.947	324.029	276.502	0	0	7.28538	HMDB0031147	2038.76	2804.84	3835.52	70.6154	0	0
HMDB0001080	233.357	263.516	184.204	20.6539	0	0	HMDB0000792	135.381	69.7198	115.785	1.98674	0.67709	0	HMDB0060876	299.799	53.2791	262.68	2.32597	0.0141512	1.20966	HMDB0033511	1590.74	1196.8	1574.56	0	36.1293	0	HMDB0001383	113.708	153.933	90.9511	4.20616	0	0	HMDB0029259	212.75	141.425	261.702	5.13601	0	0
HMDB0035466	937.277	770.609	600.945	73.1297	0	0	HMDB0014777	193.412	270.391	229.26	0	0	0	HMDB0034675	285.501	246.238	305.431	6.04159	0	0	HMDB0006243	131.476	158.015	108.882	3.71495	0	0	HMDB0035005	87.8461	147.145	74.7545	0	3.12635	0	HMDB0033511	1676.13	1102.33	1125.72	0	36.1293	0
HMDB0030221	9.01144	63.4035	75.1736	15.9578	0	0	HMDB0013209	16.7238	36.4552	1.2098	0	2.19732	0	HMDB0039281	70.0046	49.9142	13.2049	0	0	0	HMDB0003193	81.6991	119.332	71.961	0	2.50376	0.0359898	HMDB0060876	210.059	170.145	202.562	2.32597	0.0141512	1.20966	HMDB0006243	135.399	64.2179	187.142	3.71495	0	0
HMDB0031802	149.107	66.6403	96.3638	0	0	0	HMDB0001553	311.048	1036.09	383.109	3.38762	28.1252	0	HMDB0001022	241.722	254.146	210.287	0	8.47836	0	HMDB0029341	352.86	564.996	660.283	4.18093	14.3659	0	HMDB0034675	206.729	244.511	191.506	6.04159	0	0	HMDB0003193	54.7753	104.74	93.3588	0	2.50376	0.0359898
HMDB0029535	208.574	137.961	163.772	13.1834	0	0	HMDB0005760	415.073	230.666	411.333	8.46821	4.61031	9.49743	HMDB0014429	82.5471	203.261	69.9105	6.07413	0	0	HMDB0029741	65.2819	97.874	105.138	0	6.60167	0	HMDB0001022	281.036	186.244	250.731	0	8.47836	0	HMDB0029341	703.712	414.727	716.531	4.18093	14.3659	0
HMDB0032726	209.148	104.217	119.918	0	0	10.5247	HMDB0000824	350.692	331.294	388.82	7.83853	2.17517	0	HMDB0002252	0	42.6679	30.054	0	0	0	HMDB0032698	235.178	222.728	250.327	5.49994	0	0	HMDB0014429	255.967	346.81	247.741	6.07413	0	0	HMDB0029741	190.288	268.379	190.796	0	6.60167	0
HMDB0015051	61.5736	56.3677	54.0638	0	17.7148	0	HMDB0060431	793.955	485.793	789.075	17.7789	16.8868	0	HMDB0002203	119.855	105.223	90.1306	0	3.61597	0	HMDB0037452	165.877	223.745	193.5	0	0	7.28538	HMDB0002252	28.0578	26.6158	40.7448	0	0	0	HMDB0032698	237.095	86.3437	216.453	5.49994	0	0
HMDB0032643	318.198	133.06	195.79	23.4444	0	11.2363	HMDB0000402	924.93	486.594	1037.52	22.2906	10.7977	0	HMDB0005805	73.8143	78.8599	48.6883	2.01655	0	0	HMDB0001383	105.927	126.898	180.504	4.20616	0	0	HMDB0002203	98.5851	95.4131	89.025	0	3.61597	0	HMDB0037452	125.098	479.577	100.31	0	0	7.28538
HMDB0015238	883.647	0	0	0	0	0	HMDB0012881	112.992	125.331	121.431	0	11.2734	0	HMDB0014476	719.363	490.786	514.563	0	13.261	1.57567	HMDB0035005	170.842	196.123	137.584	0	3.12635	0	HMDB0005805	49.8522	38.5776	41.3003	2.01655	0	0	HMDB0001383	152.067	62.7747	186.818	4.20616	0	0
HMDB0000985	197.183	423.38	341.988	27.0502	17.1286	0	HMDB0014812	56.2875	62.7272	28.49	0	0	0	HMDB0039435	110.632	212.676	93.8228	0	5.76776	0	HMDB0060876	225.989	161.353	178.557	2.32597	0.0141512	1.20966	HMDB0014476	282.161	408.012	231.579	0	13.261	1.57567	HMDB0035005	61.9928	100.087	130.667	0	3.12635	0
HMDB0000039	45533.6	55527.7	36586.3	3722.53	114.748	339.706	HMDB0031328	286.689	472.642	364.908	4.21736	15.6604	0	HMDB0012575	1231.58	401.094	567.613	0.916373	0	19.4298	HMDB0034675	238.238	209.851	187.847	6.04159	0	0	HMDB0039435	179.692	123.109	146.416	0	5.76776	0	HMDB0060876	173.779	83.5603	73.2411	2.32597	0.0141512	1.20966
HMDB0000991	105.222	95.8458	88.7148	0	0	0	HMDB0006215	264.84	257.274	399.741	12.9167	0	0	HMDB0035318	501.209	101.654	420.651	2.72218	17.2887	0	HMDB0039281	0	37.409	17.3379	0	0	0	HMDB0012575	140.532	254.369	160.773	4.46211	0	0	HMDB0034675	200.621	238.176	111.023	6.04159	0	0
HMDB0028893	46.7357	88.8462	107.787	0	12.9507	0	HMDB0000696	5214.04	954.224	5214.34	46.8571	4.2742	22.8651	HMDB0002327	0	0.0839361	0	6.59876	0	698.753	HMDB0001022	237.537	210.991	211.08	0	8.47836	0	HMDB0035318	429.622	220.788	481.507	2.72218	17.2887	0	HMDB0039281	187.987	239.662	154.602	0	6.64925	0
HMDB0001129	9.97018	0	6.69798	0	0	0	HMDB0004284	518.56	480.847	289.74	0	0	0	HMDB0000430	455.349	455.13	866.065	31.7401	15.2664	0	HMDB0014429	140.699	204.824	132.968	6.07413	0	0	HMDB0002327	0	0.0331062	0	6.59876	0	698.753	HMDB0001022	243.536	224.762	272.417	0	8.47836	0
HMDB0006510	36.0536	71.8841	60.1576	6.70301	0	0	HMDB0011153	33.0215	38.3179	22.1937	2.95165	0	0	HMDB0033513	50.9727	66.2556	55.3066	0	2.30682	0	HMDB0002252	33.9285	44.5142	39.7362	0	0	0	HMDB0000430	1232.09	644.535	1243.16	31.7401	15.2664	0	HMDB0014429	197.591	111.914	189.253	6.07413	0	0
HMDB0001185	345.61	160.914	166.052	11.8193	0	0	HMDB0030559	184.122	83.5761	157.064	0	18.7641	0	HMDB0000512	3.16942	50.5345	75.4437	6.8625	0.744301	1.61494	HMDB0002203	82.7505	83.3608	95.87	0	3.61597	0	HMDB0033513	43.3345	46.469	38.6054	0	2.30682	0	HMDB0002252	29.9248	39.1965	39.0882	0	0	0
HMDB0033068	54.9672	53.0892	27.1722	5.11821	0	0	HMDB0000632	1.49036	1.75818	1.30318	2.3235	3.01375	0.554501	HMDB0002430	43.0027	71.2478	24.8267	0	3.87267	0	HMDB0005805	23.0628	65.3749	45.8349	2.01655	0	0	HMDB0000512	79.4779	91.8467	75.6504	6.8625	0.744301	1.61494	HMDB0002203	104.642	96.5419	84.095	0	3.61597	0
HMDB0038566	162.007	480.713	617.449	16.913	6.34074	0	HMDB0038576	195.582	282.808	208.285	9.80682	0	0	HMDB0001032	105.93	152.928	141.722	6.80661	0	0	HMDB0014476	503.38	176.122	372.461	0	13.261	1.57567	HMDB0002430	49.2705	0	98.4565	0	3.87267	0	HMDB0005805	59.4189	46.7958	50.0115	2.01655	0	0
HMDB0034566	52.363	132.096	135.293	40.1199	6.26313	0	HMDB0033507	243.361	90.3789	205.347	12.8352	0	0	HMDB0000792	169.06	237.706	210.49	23.3381	0	0	HMDB0039435	139.212	164.835	152.856	0	5.76776	0	HMDB0001032	137.824	170.88	140.032	6.80661	0	0	HMDB0014476	487.971	177.061	465.586	0	13.261	1.57567
HMDB0014620	161.141	354.052	323.85	21.5221	0	0	HMDB0031655	6.54855	3.18641	11.2927	0	3.08837	0	HMDB0014777	187.02	0	143.888	0	0	0	HMDB0012575	387.897	430.41	455.305	0.916373	0	19.4298	HMDB0000792	52.6105	31.7797	42.5822	1.98674	0.67709	0	HMDB0039435	130.642	84.1043	206.423	0	5.76776	0
HMDB0000466	29.0291	29.0333	22.1475	0	5.30148	0	HMDB0035305	269.642	282.993	259.693	11.5269	0	0	HMDB0013209	0	0	6.57306	0	2.19732	0	HMDB0035318	265.138	255.067	219.67	2.72218	17.2887	0	HMDB0014777	150.73	83.8599	118.847	0	0	0	HMDB0012575	688.541	351.441	435.3	0.916373	0	19.4298
HMDB0009922	233.978	281.766	155.969	0	31.954	0	HMDB0030306	165.299	222.777	139.467	5.10528	10.9105	0	HMDB0001553	350.981	420.27	1028.28	3.38762	28.1252	0	HMDB0002327	0	0	0	6.59876	0	698.753	HMDB0013209	4.13375	9.9426	14.3878	0	2.19732	0	HMDB0035318	547.209	377.229	429.862	2.72218	17.2887	0
HMDB0033643	428.415	224.547	256.375	43.0141	0	0	HMDB0011649	22.3652	6.58585	35.0993	0	8.61532	0	HMDB0005760	974.817	728.159	431.507	8.46821	4.61031	9.49743	HMDB0000430	541.218	926.025	1119.44	31.7401	15.2664	0	HMDB0001553	467.865	157.072	660.764	3.38762	28.1252	0	HMDB0002327	0	0	0	6.59876	0	698.753
HMDB0011658	42.2315	38.5193	18.1641	0.0191401	11.1684	0	HMDB0030496	79715.2	77.4584	78570.6	201.812	154.328	130.263	HMDB0000824	347.751	585.661	350.926	7.83853	2.17517	0	HMDB0033513	63.6709	53.143	45.3935	0	2.30682	0	HMDB0005760	650.148	914.245	406.902	8.46821	4.61031	9.49743	HMDB0000430	1223.78	703.476	1155.36	31.7401	15.2664	0
HMDB0001537	318.903	520.088	322.23	49.9073	15.2498	16.2639	HMDB0030551	353.652	537.708	429.479	0	29.2907	0	HMDB0060431	606.76	765.144	661.402	17.7789	16.8868	0	HMDB0000512	128.415	52.9109	118.267	6.8625	0.744301	1.61494	HMDB0000824	497.603	522.375	460.94	7.83853	2.17517	0	HMDB0033513	37.1704	53.9323	57.6313	0	2.30682	0
HMDB0029328	318.625	129.274	194.488	4.47244	0	0	HMDB0135489	107.154	174.634	96.0979	15.2768	0	0	HMDB0000402	666.991	736.978	951.464	22.2906	10.7977	0	HMDB0002430	83.0198	104.783	82.8017	0	3.87267	0	HMDB0060431	442.08	615.713	526.441	17.7789	16.8868	0	HMDB0000512	236.819	232.754	122.053	6.8625	0.744301	1.61494
HMDB0043104	26.8656	6.26557	36.044	5.70942	0	0	HMDB0000157	56731	23771.2	48744.8	4464.38	210.5	1879.52	HMDB0012881	117.641	222.372	150.383	0	11.2734	0	HMDB0001032	139.978	139.019	125.008	6.80661	0	0	HMDB0000402	347.644	679.339	427.608	22.2906	10.7977	0	HMDB0002430	18.9773	181.099	45.1076	0	3.87267	0
HMDB0015472	34.7177	26.8905	6.11007	0	0	0	HMDB0014837	269.735	206.362	251.636	0	8.94961	27.2904	HMDB0014812	76.0331	15.2697	38.7599	0	0	0	HMDB0000792	62.9443	62.0671	46.9065	1.98674	0.67709	0	HMDB0012881	191.992	179.551	219.068	0	11.2734	0	HMDB0001032	128.347	167.78	132.383	6.80661	0	0
HMDB0038525	18.0789	32.5325	23.3468	4.71341	0	0	HMDB0001830	417.047	200.173	370.446	0	35.3307	0	HMDB0031328	268.283	219.705	345.255	4.21736	15.6604	0	HMDB0014777	93.9221	119.49	73.167	0	0	0	HMDB0014812	58.3421	32.9162	55.5456	0	0	0	HMDB0000792	54.7066	48.5563	63.9537	1.98674	0.67709	0
HMDB0000286	31.2019	0	5.75689	0	0	0	HMDB0062309	352.539	109.257	70.0128	68.4661	4.14896	0	HMDB0006215	248.026	304.171	300.637	12.9167	0	0	HMDB0013209	0	22.7637	23.0658	0	2.19732	0	HMDB0031328	290.764	233.595	352.707	4.21736	15.6604	0	HMDB0014777	113.837	100.326	92.2086	0	0	0
HMDB0035696	87.5297	60.3096	197.17	34.7273	4.61227	0	HMDB0013812	800.507	1352.54	958.281	49.0251	19.2205	0	HMDB0000696	4851.29	3210.11	5775.48	46.8571	4.2742	22.8651	HMDB0001553	381.309	728.948	870.852	3.38762	28.1252	0	HMDB0006215	228.482	290.642	195.289	12.9167	0	0	HMDB0013209	19.2078	105.224	11.7938	0	2.19732	0
HMDB0002928	58.3271	60.0389	75.2888	12.6085	0	0	HMDB0011603	32.1735	60.0663	40.7344	0	0	2.19831	HMDB0004284	848.356	765.326	337.953	0	0	0	HMDB0005760	449.139	340.651	471.878	8.46821	4.61031	9.49743	HMDB0000696	1079.74	3059.27	1259.46	46.8571	4.2742	22.8651	HMDB0001553	535.572	1003.53	403.828	3.38762	28.1252	0
HMDB0037464	0	23.9882	0.0126712	0	0	0	HMDB0030128	173.626	121.419	158.281	9.85248	0	0	HMDB0011153	26.5864	5.58929	36.342	2.95165	0	0	HMDB0000824	420.174	431.347	478.612	7.83853	2.17517	0	HMDB0004284	899.409	1156.9	746.212	0	0	0	HMDB0005760	712.737	266.583	404.317	8.46821	4.61031	9.49743
HMDB0015068	32.0835	117.125	72.3539	0	10.5912	0	HMDB0015145	148.957	154.493	112.78	0	18.4871	0	HMDB0030559	435.287	296.386	341.131	0	18.7641	0	HMDB0060431	677.745	611.231	729.712	17.7789	16.8868	0	HMDB0011153	32.1876	35.3651	49.9434	2.95165	0	0	HMDB0000824	482.349	519.346	536.448	7.83853	2.17517	0
HMDB0032676	220.535	273.364	322.906	30.3362	3.3819	2.7084	HMDB0005026	125.221	185.537	182.592	9.81623	0	0	HMDB0000632	165.921	1.4222	3.06245	2.3235	3.01375	0.554501	HMDB0000402	811.656	453.913	832.141	22.2906	10.7977	0	HMDB0030559	324.451	346.67	255.937	0	18.7641	0	HMDB0060431	543.636	1010.94	532.387	17.7789	16.8868	0
HMDB0007007	5.95739	24.4199	7.00179	0	0	4.43736	HMDB0030820	403.45	274.904	308.407	9.17781	8.96015	0	HMDB0038576	181.733	188.714	294.301	9.80682	0	0	HMDB0012881	176.423	264.691	186.488	0	11.2734	0	HMDB0000632	65.3753	0.870698	10.3487	2.3235	3.01375	0.554501	HMDB0000402	512.756	570.322	902.215	22.2906	10.7977	0
HMDB0013122	98.5785	134.389	101.623	0	0	0	HMDB0014663	1.02536	0.707675	0.890287	1.82742	0.203995	0.124979	HMDB0033507	367.88	286.343	207.467	12.8352	0	0	HMDB0014812	58.1837	57.0992	51.421	0	0	0	HMDB0038576	189.055	173.43	187.884	9.80682	0	0	HMDB0012881	200.527	288.117	184.086	0	11.2734	0
HMDB0000819	155.046	179.897	159.435	3.1323	46.6633	0	HMDB0029297	269.534	196.006	288.997	50.827	0	0	HMDB0031655	23.8691	19.1864	28.5277	0	3.08837	0	HMDB0031328	197.154	363.791	369.899	4.21736	15.6604	0	HMDB0033507	215.733	140.186	190.884	12.8352	0	0	HMDB0014812	66.5506	119.025	110.74	0	0	0
HMDB0030282	370.077	426.759	422.066	84.7026	12.3108	0	HMDB0015205	86.4676	12.643	6.64195	10.6194	0.305606	2.88869	HMDB0035305	98.363	213.638	132.904	11.5269	0	0	HMDB0006215	267.57	248.228	261.571	12.9167	0	0	HMDB0031655	56.9003	33.1745	66.1656	0	3.08837	0	HMDB0031328	328.807	571.217	243.998	4.21736	15.6604	0
HMDB0013870	44.2114	150.235	189.871	5.4472	2.61877	0.541266	HMDB0001316	49.1356	88.0289	95.4422	7.46129	0.756426	0	HMDB0030306	16.6292	21.8402	53.3202	5.10528	10.9105	0	HMDB0000696	5107.44	1419.05	3359.6	46.8571	4.2742	22.8651	HMDB0035305	185.81	201.654	181.978	11.5269	0	0	HMDB0006215	291.286	256.907	183.111	12.9167	0	0
HMDB0028808	33.9601	0	14.0144	0	0	0	HMDB0000878	32.5451	3.08498	36.3432	0	4.88613	0	HMDB0011649	80.8112	54.6334	60.5429	0	8.61532	0	HMDB0004284	387.052	659.639	650.23	0	0	0	HMDB0030306	59.0759	49.9339	109.168	5.10528	10.9105	0	HMDB0000696	1020.43	1277.89	1769.79	46.8571	4.2742	22.8651
HMDB0034733	68.7943	70.7052	106.728	0	26.3408	0	HMDB0040698	317.878	252.939	326.907	11.1272	0	0	HMDB0030496	41406.1	52642.2	57129.4	201.812	154.328	130.263	HMDB0011153	29.3116	28.0871	31.0375	2.95165	0	0	HMDB0011649	137.969	106.769	155.436	0	8.61532	0	HMDB0004284	932.228	912.97	878.411	0	0	0
HMDB0013960	61.1037	301.624	123.037	25.0393	6.33196	0	HMDB0012634	127.24	38.1157	49.7267	11.8224	0	0	HMDB0030551	551.311	274.642	624.186	0	29.2907	0	HMDB0030559	307.138	351.196	390.816	0	18.7641	0	HMDB0030496	102.398	41718.7	65.6914	201.812	154.328	130.263	HMDB0011153	28.3711	96.03	33.8629	2.95165	0	0
HMDB0034330	529.949	425.087	371.349	8.89747	0	0	HMDB0134608	280.44	211.283	264.757	5.24399	14.4648	0	HMDB0135489	163.449	107.249	107.85	15.2768	0	0	HMDB0000632	100.763	127.225	9.74161	2.3235	3.01375	0.554501	HMDB0030551	549.749	505.321	408.155	0	29.2907	0	HMDB0030559	356.6	282.861	360.683	0	18.7641	0
HMDB0033843	7.12242	12.8718	8.23967	0	0	1.74185	HMDB0031914	105.706	28.2537	129.12	0	16.3656	0	HMDB0000157	911.234	402.448	547.784	0	46.3406	0.923894	HMDB0038576	196.479	194.076	215.932	9.80682	0	0	HMDB0135489	115.628	141.648	161.647	15.2768	0	0	HMDB0000632	112.106	0.876996	198.576	2.3235	3.01375	0.554501
HMDB0015314	160.026	147.634	206.481	31.355	0	0	HMDB0030530	1600.87	844.15	601.019	375.568	0	0	HMDB0014837	521.404	850.171	512.476	0	8.94961	27.2904	HMDB0033507	102.069	263.761	178.526	12.8352	0	0	HMDB0000157	775.322	479.179	858.408	0	46.3406	0.923894	HMDB0038576	187.827	209.613	119.127	9.80682	0	0
HMDB0005012	187.676	85.6743	146.261	3.46118	0	0	HMDB0013228	228.938	38.6367	246.329	0	3.10501	0	HMDB0001830	643.973	366.937	578.493	0	35.3307	0	HMDB0031655	32.7646	22.6005	33.5092	0	3.08837	0	HMDB0014837	495.628	674.092	543.957	0	8.94961	27.2904	HMDB0033507	275.03	155.447	231.839	12.8352	0	0
HMDB0001493	7.57662	7.1591	0	7.83324	0	0	HMDB0000201	232.819	345.807	334.097	0	0	0	HMDB0062309	393.407	73.4381	339.938	68.4661	4.14896	0	HMDB0035305	170.412	189.282	188.777	11.5269	0	0	HMDB0001830	276.415	360.498	280.16	0	35.3307	0	HMDB0031655	61.4593	54.3496	43.3901	0	3.08837	0
HMDB0005358	367.507	327.232	125.096	7.70966	0	0	HMDB0001080	208.589	274.692	269.367	20.6539	0	0	HMDB0013812	1403.64	1117.45	1167.42	49.0251	19.2205	0	HMDB0030306	106.249	80.434	110.958	5.10528	10.9105	0	HMDB0062309	366.253	325.371	956.372	68.4661	4.14896	0	HMDB0035305	218.2	144.323	223.351	11.5269	0	0
HMDB0015604	55.9448	36.2351	35.1668	0	12.1754	0	HMDB0035466	661.759	917.103	828.657	73.1297	0	0	HMDB0011603	32.7186	39.0263	37.9509	0	0	2.19831	HMDB0011649	82.5019	70.1434	81.0722	0	8.61532	0	HMDB0013812	1201.35	1086.61	1191.12	49.0251	19.2205	0	HMDB0030306	113.857	540.346	158.757	5.10528	10.9105	0
HMDB0000273	480.562	706.203	519.956	57.9887	0.317404	28.3475	HMDB0030221	207.983	110.111	87.0967	15.9578	0	0	HMDB0030128	50.1032	65.6525	112.872	9.85248	0	0	HMDB0030496	74070.2	186.147	44173.2	201.812	154.328	130.263	HMDB0011603	32.6622	27.249	28.7978	0	0	2.19831	HMDB0011649	156.746	136.931	134.574	0	8.61532	0
HMDB0000446	2063.44	4327.02	3115.84	212.829	315.563	149.126	HMDB0031802	303.79	193.75	303.407	0	0	0	HMDB0015145	76.1825	161.433	125.826	0	18.4871	0	HMDB0030551	469.027	586.306	474.731	0	29.2907	0	HMDB0030128	123.536	66.8508	94.4583	9.85248	0	0	HMDB0030496	78.6834	40.9524	23676.7	201.812	154.328	130.263
HMDB0000030	28.8847	29.5055	36.7217	0	5.77838	0	HMDB0029535	165.246	147.105	119.843	13.1834	0	0	HMDB0005026	23.6212	138.415	79.3616	9.81623	0	0	HMDB0135489	147.748	115.315	115.205	15.2768	0	0	HMDB0015145	165.447	200.565	183.482	0	18.4871	0	HMDB0030551	487.033	398.355	540.856	0	29.2907	0
HMDB0028764	191.855	162.188	154.457	23.875	3.45773	0	HMDB0032726	204.178	118.56	197.433	0	0	10.5247	HMDB0030820	498.561	379.185	516.774	9.17781	8.96015	0	HMDB0000157	370.897	637.253	440.819	0	46.3406	0.923894	HMDB0005026	191.322	135.764	162.306	9.81623	0	0	HMDB0135489	180.065	274.84	278.927	15.2768	0	0
HMDB0035707	650.494	2822.95	1043.22	105.626	207.77	88.7502	HMDB0015051	128.985	94.3324	85.0818	0	17.7148	0	HMDB0014663	693.772	0.649127	255.272	1.82742	0.203995	0.124979	HMDB0014837	405.196	435.673	588.961	0	8.94961	27.2904	HMDB0030820	216.312	599.526	191.942	9.17781	8.96015	0	HMDB0000157	906.55	641.045	709.818	0	46.3406	0.923894
HMDB0000158	1320.58	2846.31	2025.08	218.786	202.406	5.62229	HMDB0032643	282.326	246.354	281.166	23.4444	0	11.2363	HMDB0029297	1836.41	1425.09	1293.31	50.827	0	0	HMDB0001830	419.614	295.374	427.154	0	35.3307	0	HMDB0014663	219.278	768.685	130.049	1.82742	0.203995	0.124979	HMDB0014837	558.479	841.485	316.88	0	8.94961	27.2904
HMDB0010334	454.552	897.477	655.374	87.482	39.6363	0	HMDB0015238	737.205	264.164	440.615	0	0	0	HMDB0015205	90.5408	81.2257	111.567	10.6194	0.305606	2.88869	HMDB0062309	249.003	305.96	484.257	68.4661	4.14896	0	HMDB0029297	728.61	1027.51	731.564	50.827	0	0	HMDB0001830	516.244	684.42	465.657	0	35.3307	0
HMDB0037548	2.41963	25.6518	3.44228	0	0	0	HMDB0000985	654.012	486.039	678.123	27.0502	17.1286	0	HMDB0001316	130.68	221.867	150.84	7.46129	0.756426	0	HMDB0013812	1139.51	1208.66	1240.12	49.0251	19.2205	0	HMDB0015205	63.0788	180.851	232.984	10.6194	0.305606	2.88869	HMDB0062309	566.883	2312.12	504.113	68.4661	4.14896	0
HMDB0029944	43.7978	2.03928	36.443	0	0	11.5443	HMDB0000039	38051.3	58236.2	50509.1	3722.53	114.748	339.706	HMDB0000878	29.8362	49.7398	17.2114	0	4.88613	0	HMDB0011603	20.8664	34.5025	34.7124	0	0	2.19831	HMDB0001316	159.237	125.251	152.305	7.46129	0.756426	0	HMDB0013812	1165.91	1019.42	971.05	49.0251	19.2205	0
HMDB0015385	7.64176	0	0	164.007	23.9268	216.758	HMDB0000991	127.864	155.516	63.5731	0	0	0	HMDB0040698	157.693	832.168	129.715	11.1272	0	0	HMDB0030128	46.0489	50.1591	86.2551	9.85248	0	0	HMDB0000878	44.2591	40.5703	56.8525	0	4.88613	0	HMDB0011603	34.1127	37.9459	28.8266	0	0	2.19831
HMDB0015096	85.7297	46.6639	65.0904	0	0	0	HMDB0028893	228.877	158.153	165.049	0	12.9507	0	HMDB0012634	457.78	82.6331	155.428	11.8224	0	0	HMDB0015145	130.3	206.655	283.966	0	18.4871	0	HMDB0040698	313.262	219.528	263.908	11.1272	0	0	HMDB0030128	172.051	116.169	161.919	9.85248	0	0
HMDB0031641	62.5091	67.7374	51.6112	5.4391	3.74333	0	HMDB0001129	9.48726	4.5081	9.45779	0	0	0	HMDB0134608	328.316	321.947	495.228	5.24399	14.4648	0	HMDB0005026	126.046	115.179	148.121	9.81623	0	0	HMDB0012634	128.57	139.381	251.751	11.8224	0	0	HMDB0015145	278.917	426.305	136.797	0	18.4871	0
HMDB0000381	797.075	65.4439	102.104	22.4863	0	1.49113	HMDB0006510	52.3753	64.7695	26.3769	6.70301	0	0	HMDB0031914	9.89073	121.347	55.9699	0	16.3656	0	HMDB0030820	670.353	276.81	475.554	9.17781	8.96015	0	HMDB0134608	269.766	293.066	291.624	5.24399	14.4648	0	HMDB0005026	151.005	130.771	161.845	9.81623	0	0
HMDB0004363	5.4491	5.65212	4.32297	0	3.06047	0	HMDB0001185	273.984	202.687	345.178	11.8193	0	0	HMDB0030530	3635.73	1097.63	1809.23	375.568	0	0	HMDB0014663	0.586385	57.3248	1875.2	1.82742	0.203995	0.124979	HMDB0031914	102.387	104.498	175.276	0	16.3656	0	HMDB0030820	213.936	179.033	423.979	9.17781	8.96015	0
HMDB0126978	226.805	291.363	175.019	0	63.6569	0	HMDB0033068	63.0072	15.8354	40.0119	5.11821	0	0	HMDB0013228	131.327	114.022	96.0014	0	3.10501	0	HMDB0029297	786.789	618.318	983.835	50.827	0	0	HMDB0030530	1784	3408.94	4352.09	375.568	0	0	HMDB0014663	5.3028	2.10094	89.5082	1.82742	0.203995	0.124979
HMDB0014883	222.032	400.833	270.142	67.2176	0	0	HMDB0038566	0	0	0	0	165.009	68.7905	HMDB0000201	113.527	585.307	278.566	0	0	0	HMDB0015205	38.4824	85.5392	47.7987	10.6194	0.305606	2.88869	HMDB0013228	70.9821	176.53	9.47989	0	3.10501	0	HMDB0029297	947.136	947.481	374.634	50.827	0	0
HMDB0003952	7.80908	35.2028	5.49864	0	0	0	HMDB0034566	320.802	164.424	173.932	40.1199	6.26313	0	HMDB0001080	370.505	349.849	330.636	20.6539	0	0	HMDB0001316	198.201	171.708	159.116	7.46129	0.756426	0	HMDB0000201	446.474	376.248	383.227	0	0	0	HMDB0015205	115.002	285.15	214.839	10.6194	0.305606	2.88869
HMDB0015264	102.437	103.895	158.025	37.2014	0	0	HMDB0014620	306.142	291.903	224.584	21.5221	0	0	HMDB0035466	903.317	718.827	1078.42	73.1297	0	0	HMDB0000878	31.8809	42.6859	51.6755	0	4.88613	0	HMDB0001080	328.498	337.032	314.26	20.6539	0	0	HMDB0001316	165.702	107.508	87.6377	7.46129	0.756426	0
HMDB0001412	9.10912	5.04896	12.8171	1.27146	1.21314	0.818163	HMDB0000466	27.6112	40.4726	18.6238	0	5.30148	0	HMDB0030221	384.554	95.4058	131.836	15.9578	0	0	HMDB0040698	124.915	415.446	246.835	11.1272	0	0	HMDB0035466	1048.31	637.923	1071.5	73.1297	0	0	HMDB0000878	49.4529	82.5857	79.7061	0	4.88613	0
HMDB0000939	401.547	396.047	310.136	52.1804	58.8564	10.8048	HMDB0009922	153.372	198.761	91.953	0	31.954	0	HMDB0031802	143.631	240.374	218.531	0	0	0	HMDB0012634	50.7124	101.636	137.348	11.8224	0	0	HMDB0030221	58.4821	189.692	176.526	15.9578	0	0	HMDB0040698	151.186	185.717	144.199	11.1272	0	0
HMDB0014450	1731.69	2065.46	1923.92	152.462	0.606534	192.062	HMDB0033643	460.409	345.258	519.128	43.0141	0	0	HMDB0029535	234.729	169.532	217.857	13.1834	0	0	HMDB0134608	383.392	292.335	336.096	5.24399	14.4648	0	HMDB0031802	325.809	273.279	251.614	0	0	0	HMDB0012634	108.218	273.575	127.301	11.8224	0	0
HMDB0014930	6.22232	19.9936	16.8895	265.897	215.24	1376.54	HMDB0011658	136.62	56.3169	129.52	0.0191401	11.1684	0	HMDB0032726	69.941	220.445	79.4163	0	0	10.5247	HMDB0031914	119.097	170.311	163.377	0	16.3656	0	HMDB0029535	171.949	182.806	186.434	13.1834	0	0	HMDB0134608	306.96	275.283	262.414	5.24399	14.4648	0
HMDB0029560	88.409	216.673	315.565	37.561	0	0	HMDB0001537	519.428	716.195	408.241	49.9073	15.2498	16.2639	HMDB0015051	513.946	418.6	151.453	54.3904	0	0	HMDB0030530	1039.84	1963	1777.29	375.568	0	0	HMDB0032726	133.492	169.064	121.055	0	0	10.5247	HMDB0031914	186.67	317.694	182.126	0	16.3656	0
HMDB0028888	121.407	129.53	135.728	18.9077	13.0265	0	HMDB0029328	170.929	166.299	168.245	4.47244	0	0	HMDB0032643	569.565	444.236	568.282	23.4444	0	11.2363	HMDB0013228	71.0171	84.5157	42.2793	0	3.10501	0	HMDB0015051	304.774	312.675	565.872	54.3904	0	0	HMDB0030530	2922.66	9464.01	3329.56	375.568	0	0
HMDB0014775	363.604	236.257	192.134	20.0197	0	0	HMDB0043104	85.3026	39.0128	90.4253	5.70942	0	0	HMDB0015238	86.0018	513.103	167.679	0	0	0	HMDB0000201	359.28	453.558	436.786	0	0	0	HMDB0032643	450.911	529.523	402.361	23.4444	0	11.2363	HMDB0013228	58.2551	12.6561	58.8744	0	3.10501	0
HMDB0039429	69.6961	86.6006	42.3602	8.28117	0	0.45385	HMDB0015472	65.5857	37.6115	115.464	0	0	0	HMDB0000985	498.266	580.387	669.518	27.0502	17.1286	0	HMDB0001080	338.319	340.51	344.657	20.6539	0	0	HMDB0015238	0	176.461	283.372	0	0	0	HMDB0000201	413.217	377.486	345.024	0	0	0
HMDB0033178	2.60829	14.7989	11.7126	0	4.73847	0	HMDB0038525	6.65654	3.63922	3.17134	210.915	33.6566	174.948	HMDB0000039	73651.8	61542.3	57586.1	3722.53	114.748	339.706	HMDB0035466	972.795	1073.35	901.268	73.1297	0	0	HMDB0000985	356.615	560.506	438.213	27.0502	17.1286	0	HMDB0001080	307.249	256.785	275.778	20.6539	0	0
HMDB0061693	225.042	112.899	116.653	4.88412	0	0	HMDB0000286	9.22061	3.65036	13.7687	0	0	0	HMDB0000991	266.308	205.393	100.46	0	0	0	HMDB0030221	48.4654	60.5085	53.2071	15.9578	0	0	HMDB0000039	65029.3	60083.2	61026.8	3722.53	114.748	339.706	HMDB0035466	1006.5	884.718	1068.89	73.1297	0	0
HMDB0000143	50.7483	47.8334	34.0994	0	6.80032	0	HMDB0035696	390.016	202.024	256.857	34.7273	4.61227	0	HMDB0028893	140.746	110.448	108.768	0	12.9507	0	HMDB0031802	285.004	240.204	339.73	0	0	0	HMDB0000991	268.586	306.631	218.252	0	0	0	HMDB0030221	97.0221	392.953	153.598	15.9578	0	0
HMDB0041088	66.2473	191.026	256.115	87.393	0	0	HMDB0002928	140.617	87.3266	96.0212	12.6085	0	0	HMDB0001129	0	13.5615	4.19922	0	0	0	HMDB0029535	189.044	196.844	164.322	13.1834	0	0	HMDB0028893	95.4633	86.1463	200.687	0	12.9507	0	HMDB0031802	434.827	315.449	338.101	0	0	0
HMDB0029984	166.14	70.6486	98.7357	4.42567	0	0	HMDB0037464	0.143258	0	36.1115	0	0	0	HMDB0006510	59.2841	16.454	44.7196	6.70301	0	0	HMDB0032726	109.621	132.805	123.3	0	0	10.5247	HMDB0001129	4.09188	3.74626	0.202738	0	0	0	HMDB0029535	12.8133	15.7796	0	474.188	487.15	250.595
HMDB0030987	156.294	292.22	356.12	32.0178	31.7233	0	HMDB0015068	87.8819	86.3109	71.1348	0	10.5912	0	HMDB0001185	56.7482	189.671	92.8095	11.8193	0	0	HMDB0015051	28.951	93.5175	67.4299	0	17.7148	0	HMDB0006510	69.3555	59.5238	58.4395	6.70301	0	0	HMDB0032726	126.978	109.351	173.786	0	0	10.5247
HMDB0011596	413.657	253.563	271.413	44.3005	0	0	HMDB0032676	235.434	289.013	178.299	30.3362	3.3819	2.7084	HMDB0033068	43.6786	56.9378	6.00784	5.11821	0	0	HMDB0032643	515.97	422.508	373.041	23.4444	0	11.2363	HMDB0001185	172.809	167.05	128.888	11.8193	0	0	HMDB0015051	336.98	531.092	1239.27	54.3904	0	0
HMDB0014689	781.691	390.547	571.246	19.6279	0	0	HMDB0007007	25.1996	19.2544	37.4003	0	0	4.43736	HMDB0038566	38.6146	42.0027	133.658	16.913	6.34074	0	HMDB0015238	249.72	249.476	104.007	0	0	0	HMDB0033068	72.7236	137.05	89.482	5.11821	0	0	HMDB0032643	441.108	437.398	442.457	23.4444	0	11.2363
HMDB0000600	26.5998	51.6552	33.2013	0	0	0	HMDB0013122	42.9587	108.657	41.2566	0	0	0	HMDB0034566	670.53	207.252	285.856	40.1199	6.26313	0	HMDB0000985	589.643	465.941	616.054	27.0502	17.1286	0	HMDB0038566	104.459	32.9537	147.128	16.913	6.34074	0	HMDB0015238	0	334.444	122.711	0	0	0
HMDB0002579	666.964	541.922	477.633	22.5541	0	0	HMDB0000819	218.811	203.696	239.821	3.1323	46.6633	0	HMDB0014620	371.322	277.984	517.415	21.5221	0	0	HMDB0000039	60827.2	64446.4	66575.4	3722.53	114.748	339.706	HMDB0034566	179.333	358.481	421.222	40.1199	6.26313	0	HMDB0000985	493.942	669.63	512.741	27.0502	17.1286	0
HMDB0040913	997.843	380.481	537.826	18.9661	34.3051	0	HMDB0030282	943.349	521.889	791.635	84.7026	12.3108	0	HMDB0000466	16.4544	23.8899	12.7477	0	5.30148	0	HMDB0000991	113.257	183.721	181.421	0	0	0	HMDB0014620	216.722	240.232	270.289	21.5221	0	0	HMDB0000039	59661.6	46673.7	50709.5	3722.53	114.748	339.706
HMDB0013035	87.7637	185.459	153.772	24.8469	6.81816	0	HMDB0013870	159.068	146.848	130.192	5.4472	2.61877	0.541266	HMDB0009922	692.902	56.519	287.322	0	31.954	0	HMDB0028893	51.3596	114.8	227.628	0	12.9507	0	HMDB0000466	51.4316	24.6397	50.557	0	5.30148	0	HMDB0000991	249.062	256.727	223.969	0	0	0
HMDB0033666	527.626	598.387	601.342	60.4629	46.8134	4.96093	HMDB0028808	64.9062	36.3102	32.5128	0	0	0	HMDB0033643	322.639	864.262	394.514	43.0141	0	0	HMDB0001129	0	5.22826	7.50986	0	0	0	HMDB0009922	184.518	107.665	140.946	0	31.954	0	HMDB0028893	93.5359	294.292	80.5082	0	12.9507	0
HMDB0031748	30543.3	29419.4	34268.7	2170.03	4661.92	1079.56	HMDB0034733	92.8494	82.613	47.0885	0	26.3408	0	HMDB0011658	165.358	129.081	124.588	0.0191401	11.1684	0	HMDB0006510	65.3	52.9748	57.5204	6.70301	0	0	HMDB0033643	432.812	385.326	491.654	43.0141	0	0	HMDB0001129	5.16531	3.14072	0.720569	0	0	0
HMDB0040090	115.826	106.247	95.9531	14.1906	16.394	0	HMDB0013960	193.381	298.57	121.533	25.0393	6.33196	0	HMDB0001537	364.403	499.397	377.296	49.9073	15.2498	16.2639	HMDB0001185	144.525	163.198	159.337	11.8193	0	0	HMDB0011658	82.1952	121.02	100.409	0.0191401	11.1684	0	HMDB0006510	64.2334	97.1464	78.9341	6.70301	0	0
HMDB0015496	132.917	36.493	107.26	15.5566	8.80764	0	HMDB0034330	182.323	282.489	241.468	8.89747	0	0	HMDB0029328	20.4087	120.518	37.7949	4.47244	0	0	HMDB0033068	24.4741	64.7879	22.3738	5.11821	0	0	HMDB0001537	419.587	489.728	544.679	49.9073	15.2498	16.2639	HMDB0001185	136.273	105.666	175.422	11.8193	0	0
HMDB0003431	339.593	418.511	419.611	125.418	20.822	1.76776	HMDB0033843	13.2468	18.2081	13.6565	0	0	1.74185	HMDB0043104	43.7799	43.9882	53.2365	5.70942	0	0	HMDB0038566	23.8186	807.593	449.763	16.913	6.34074	0	HMDB0029328	72.8525	100.726	58.526	4.47244	0	0	HMDB0033068	50.239	31.1362	95.786	5.11821	0	0
HMDB0038542	2015.68	1343.97	1587.35	224.096	28.1637	1.99266	HMDB0015314	2109.19	162.457	1750.59	37.8664	7.14636	51.5022	HMDB0015472	30.0217	114.504	69.3339	0	0	0	HMDB0034566	125.297	162.019	124.793	40.1199	6.26313	0	HMDB0043104	76.4688	60.0987	56.5259	5.70942	0	0	HMDB0038566	213.309	493.564	97.9965	16.913	6.34074	0
HMDB0014607	0	0	100.823	0	0	24.9418	HMDB0005012	145.247	108.981	71.0149	3.46118	0	0	HMDB0038525	2.0956	7.82947	4.31471	50.711	0	0	HMDB0014620	255.213	256.944	258.401	21.5221	0	0	HMDB0015472	41.7525	65.4255	27.8041	0	0	0	HMDB0034566	231.842	980.662	371.642	40.1199	6.26313	0
HMDB0028737	18.8368	56.9758	76.8616	29.1449	0	0	HMDB0001493	135.177	0.348848	142.883	7.83324	0	0	HMDB0000286	6.61442	33.2261	7.5066	0	0	0	HMDB0000466	31.6396	39.3496	35.013	0	5.30148	0	HMDB0038525	8.85487	17.2824	3.58935	4.71341	0	0	HMDB0014620	255.216	262.819	210.917	21.5221	0	0
HMDB0014484	106.746	204.948	234.438	22.3848	77.8003	4.72286	HMDB0005358	149.439	281.877	193.617	7.70966	0	0	HMDB0035696	182.833	238.375	306.398	34.7273	4.61227	0	HMDB0009922	412.751	224.399	321.205	0	31.954	0	HMDB0000286	132.104	10.9036	223.058	0	0	0	HMDB0000466	49.7857	79.2398	49.7189	0	5.30148	0
HMDB0010156	3255.06	3388.43	3657.67	168.571	592.268	73.3362	HMDB0015604	89.7573	52.3428	76.9718	0	12.1754	0	HMDB0002928	99.0408	137.372	138.591	12.6085	0	0	HMDB0033643	393.346	505.014	624.471	43.0141	0	0	HMDB0035696	205.177	492.613	213.086	34.7273	4.61227	0	HMDB0009922	215.951	461.789	395.639	0	31.954	0
HMDB0000114	144.083	82.9201	94.0478	0	6.33695	7.30646	HMDB0000273	487.49	807.993	560.359	57.9887	0.317404	28.3475	HMDB0015068	193.264	15.0021	111.538	0	10.5912	0	HMDB0011658	136.483	85.1427	141.508	0.0191401	11.1684	0	HMDB0002928	120.444	155.288	108.921	12.6085	0	0	HMDB0033643	453.933	524.69	460.103	43.0141	0	0
HMDB0028717	65.446	457.366	152.03	27.4759	53.1022	16.2193	HMDB0000446	1275.5	852.448	1201.49	32.7601	92.3877	0	HMDB0032676	568.04	59.0217	317.983	30.3362	3.3819	2.7084	HMDB0001537	390.553	455.078	675.296	49.9073	15.2498	16.2639	HMDB0015068	83.2494	64.4068	113.432	0	10.5912	0	HMDB0011658	93.5242	166.918	110.103	0.0191401	11.1684	0
HMDB0040671	408.954	583.483	790.16	146.279	33.7483	0	HMDB0000030	40.739	40.5469	50.1305	0	5.77838	0	HMDB0007007	81.3829	0	38.9189	0	0	4.43736	HMDB0029328	61.2555	93.1066	33.4411	4.47244	0	0	HMDB0032676	345.374	307.106	339.111	30.3362	3.3819	2.7084	HMDB0001537	576.065	1458.38	602.559	49.9073	15.2498	16.2639
HMDB0001198	0	67.0954	41.529	0	0	11.5477	HMDB0028764	277.047	102.609	251.343	23.875	3.45773	0	HMDB0013122	0	8.8471	0	0	0	0	HMDB0043104	55.1587	48.6144	55.1608	5.70942	0	0	HMDB0007007	38.3814	43.2633	59.8482	0	0	4.43736	HMDB0029328	54.3221	25.1016	64.319	4.47244	0	0
HMDB0000159	117.497	52.6597	103.856	0	0	0	HMDB0035707	1933.93	3082.71	1303.02	105.626	207.77	88.7502	HMDB0000819	497.171	404.299	427.863	3.1323	46.6633	0	HMDB0015472	39.9243	61.548	58.7103	0	0	0	HMDB0013122	84.4848	17.9603	78.4515	0	0	0	HMDB0043104	73.7555	34.8809	72.8545	5.70942	0	0
HMDB0030201	198.679	293.241	176.91	9.86956	40.3433	7.97647	HMDB0000158	4234.69	2874.11	4133.93	218.786	202.406	5.62229	HMDB0030282	660.919	930.72	659.504	84.7026	12.3108	0	HMDB0038525	0	2.44062	1.19397	50.711	0	0	HMDB0000819	432.51	368.858	435.942	3.1323	46.6633	0	HMDB0015472	48.2521	65.9986	53.7216	0	0	0
HMDB0000408	60.0845	27.5954	87.2702	67.684	9.34264	10.9198	HMDB0010334	1142.87	956.461	1064.61	87.482	39.6363	0	HMDB0013870	161.151	0.577632	49.1747	5.4472	2.61877	0.541266	HMDB0000286	41.0215	64.1586	67.881	0	0	0	HMDB0030282	651.281	1012.16	670.777	84.7026	12.3108	0	HMDB0038525	19.4707	103.028	21.0109	4.71341	0	0
HMDB0032646	470.708	238.712	255.781	115.659	0	29.3698	HMDB0037548	32.3774	46.0281	16.8334	0	0	0	HMDB0028808	75.3196	72.6224	14.3426	0	0	0	HMDB0035696	242.296	356.755	278.274	34.7273	4.61227	0	HMDB0013870	168.008	142.325	127.564	5.4472	2.61877	0.541266	HMDB0000286	88.612	247.862	98.6152	0	0	0
HMDB0031742	225.719	184.511	286.764	0	46.7053	0	HMDB0029944	12.3823	17.1409	3.92263	0	0	11.5443	HMDB0034733	150.354	63.0858	79.7371	0	26.3408	0	HMDB0002928	130.297	115.263	115.914	12.6085	0	0	HMDB0028808	26.7936	144.773	73.4585	0	0	0	HMDB0035696	369.063	517.158	273.063	34.7273	4.61227	0
HMDB0000565	140.64	280.384	191.901	34.472	17.7652	2.83839	HMDB0015385	4.6733	0	0	164.007	23.9268	216.758	HMDB0013960	86.9243	74.9528	125.678	25.0393	6.33196	0	HMDB0037464	33.6633	0	0	0	0	0	HMDB0034733	145.237	27.6938	220.398	0	26.3408	0	HMDB0002928	107.946	155.348	108.199	12.6085	0	0
HMDB0128870	222.305	198.287	52.3884	56.0756	4.64734	25.0868	HMDB0015096	61.98	88.7671	50.4084	0	0	0	HMDB0034330	46.0724	59.8894	121.777	8.89747	0	0	HMDB0015068	64.0689	46.7153	74.7248	0	10.5912	0	HMDB0013960	106.469	128.011	161.934	25.0393	6.33196	0	HMDB0037464	0.112022	0	41.6659	0	0	0
HMDB0039180	185.048	285.797	244.459	58.4183	19.4807	0	HMDB0031641	68.4125	70.0931	74.9037	5.4391	3.74333	0	HMDB0033843	20.3767	1.49778	3.02545	0	0	1.74185	HMDB0032676	398.158	291.193	235.38	30.3362	3.3819	2.7084	HMDB0034330	81.4371	87.2244	110.148	8.89747	0	0	HMDB0015068	138.296	122.241	50.1525	0	10.5912	0
HMDB0012607	1.82042	0	7.34858	155.427	152.744	199.29	HMDB0000381	45.9473	98.8584	34.3667	22.4863	0	1.49113	HMDB0015314	2945.13	1719.55	2501.65	37.8664	7.14636	51.5022	HMDB0007007	72.0612	36.313	5.55388	0	0	4.43736	HMDB0033843	14.3087	14.2483	16.4633	0	0	1.74185	HMDB0032676	232.268	381.41	446.842	30.3362	3.3819	2.7084
HMDB0129106	0	92.0358	0	4.79104	0	0	HMDB0004363	8.08646	7.74554	8.67531	0	3.06047	0	HMDB0005012	50.5381	73.1252	24.9701	3.46118	0	0	HMDB0013122	4.16924	46.0512	0	0	0	0	HMDB0015314	542.466	2574.72	534.62	37.8664	7.14636	51.5022	HMDB0007007	22.7292	24.4599	81.9393	0	0	4.43736
HMDB0031940	81.7582	10.8945	44.4777	10.7611	0	0	HMDB0126978	286.281	264.938	351.437	0	63.6569	0	HMDB0001493	379.145	120.489	282.717	7.83324	0	0	HMDB0000819	396.811	426.579	409.755	3.1323	46.6633	0	HMDB0005012	83.8781	93.4728	62.3549	3.46118	0	0	HMDB0013122	45.6866	25.6447	49.3232	0	0	0
HMDB0034113	30.6984	28.1485	35.8005	9.83519	6.91511	0	HMDB0014883	533.021	357.841	457.487	29.9448	71.9064	2.54737	HMDB0005358	109.472	87.4962	105.997	7.70966	0	0	HMDB0030282	736.798	866.644	646.896	84.7026	12.3108	0	HMDB0001493	15.413	182.214	36.1596	7.83324	0	0	HMDB0000819	463.033	545.133	409.583	3.1323	46.6633	0
HMDB0014842	126.437	46.2382	64.5419	19.1918	0	0	HMDB0003952	95.1822	47.8032	110.453	0	0	0	HMDB0015604	145.83	91.1227	143.577	0	12.1754	0	HMDB0013870	70.2011	67.3883	85.0308	5.4472	2.61877	0.541266	HMDB0005358	134.607	379.001	5.05378	7.70966	0	0	HMDB0030282	707.488	1241.74	740.36	84.7026	12.3108	0
HMDB0028715	337.605	427.465	245.169	70.6494	0	0	HMDB0015264	88.4623	117.019	57.1969	37.2014	0	0	HMDB0000273	1075.9	634.195	760.896	57.9887	0.317404	28.3475	HMDB0028808	40.8141	67.9797	51.1721	0	0	0	HMDB0015604	82.0103	64.8821	66.9209	0	12.1754	0	HMDB0013870	130.909	106.584	0.0419389	5.4472	2.61877	0.541266
HMDB0030389	763.01	428.794	496.781	45.7265	15.7328	0	HMDB0001412	25.9803	19.8786	22.2178	1.27146	1.21314	0.818163	HMDB0000446	934.591	732.149	963.951	32.7601	92.3877	0	HMDB0034733	64.8355	161.42	128.288	0	26.3408	0	HMDB0000273	818.817	846.274	864.901	57.9887	0.317404	28.3475	HMDB0028808	69.8427	98.662	76.7116	0	0	0
HMDB0042042	329.494	553.719	449.733	83.1735	70.7998	11.2369	HMDB0000939	3265.26	248.875	3648.19	50.1914	67.5149	0.735148	HMDB0000030	37.7001	51.6082	61.8338	0	5.77838	0	HMDB0013960	51.2428	130.679	201.558	25.0393	6.33196	0	HMDB0000446	3742.49	4101.26	4681.81	212.829	315.563	149.126	HMDB0034733	236.519	231.397	250.465	0	26.3408	0
HMDB0015603	15.8556	23.542	20.7871	4.90445	5.14113	0	HMDB0014450	2137.94	1767.24	1942.82	152.462	0.606534	192.062	HMDB0028764	372.862	269.506	314.168	23.875	3.45773	0	HMDB0034330	62.0348	83.0948	62.2912	8.89747	0	0	HMDB0000030	46.0256	50.3887	30.472	0	5.77838	0	HMDB0013960	174.427	523.473	141.628	25.0393	6.33196	0
HMDB0060403	74.8432	11.6287	41.0705	17.3274	0	0	HMDB0014930	56.638	18.2498	22.7515	265.897	215.24	1376.54	HMDB0035707	762.044	904.095	1060.12	105.626	207.77	88.7502	HMDB0033843	1.88555	10.6131	15.612	0	0	1.74185	HMDB0028764	255.183	267.193	234.532	23.875	3.45773	0	HMDB0034330	52.8791	79.234	89.5119	8.89747	0	0
HMDB0014944	154.778	125.104	122.422	7.77178	0	0	HMDB0029560	132.795	249.348	100.383	37.561	0	0	HMDB0000158	4040.41	3279.18	4054.16	218.786	202.406	5.62229	HMDB0015314	2356.46	373.848	1499.47	37.8664	7.14636	51.5022	HMDB0035707	1063.75	1320.85	1714.67	105.626	207.77	88.7502	HMDB0033843	16.7092	18.6268	8.00769	0	0	1.74185
HMDB0014393	23.5488	52.6462	32.6031	3.37596	7.8423	0	HMDB0028888	240.813	161.83	192.754	18.9077	13.0265	0	HMDB0010334	1154.65	981.05	1181.74	87.482	39.6363	0	HMDB0005012	36.5775	36.9923	24.129	3.46118	0	0	HMDB0000158	2324.79	3169.17	2632.68	218.786	202.406	5.62229	HMDB0015314	600.634	341.348	1440.16	37.8664	7.14636	51.5022
HMDB0030266	7.51155	0.328511	1.61724	0.455196	0.174701	0.256449	HMDB0014775	251.259	262.965	307.817	20.0197	0	0	HMDB0037548	5.50644	10.9792	10.7618	0	0	0	HMDB0001493	276.287	26.7059	158.441	7.83324	0	0	HMDB0010334	695.406	982.336	836.171	87.482	39.6363	0	HMDB0005012	37.2452	6.1789	40.8684	3.46118	0	0
HMDB0000197	28.4681	27.8723	30.7771	1.00437	0.845748	0	HMDB0039429	86.7603	23.7375	82.7685	8.28117	0	0.45385	HMDB0029944	0	26.2881	51.9991	0	0	11.5443	HMDB0005358	184.848	134.317	116.807	7.70966	0	0	HMDB0037548	10.4481	7.82229	23.7968	0	0	0	HMDB0001493	18.9958	3.12356	167.397	7.83324	0	0
HMDB0039421	242.604	230.658	207.184	67.8412	11.5286	2.45398	HMDB0033178	56.8696	12.2464	47.0495	0	4.73847	0	HMDB0015385	14.8364	27.2086	40.6779	8.25124	0	0	HMDB0015604	107.411	59.8017	126.847	0	12.1754	0	HMDB0029944	43.2645	27.62	27.6605	0	0	11.5443	HMDB0005358	100.499	21.9559	63.2991	7.70966	0	0
HMDB0014490	47.9099	176.105	232.263	61.2317	0	0	HMDB0061693	0	0	0	0	14.2352	0	HMDB0015096	6.94002	21.0693	34.3498	0	0	0	HMDB0000273	674.805	863.032	808.212	57.9887	0.317404	28.3475	HMDB0015385	47.8766	48.8343	48.1784	8.25124	0	0	HMDB0015604	93.5285	78.8534	96.0426	0	11.2267	0
HMDB0039936	196.756	177.932	215.462	0	15.5458	0	HMDB0000143	42.5741	49.7973	48.0948	0	6.80032	0	HMDB0031641	96.9334	92.5059	97.4146	5.4391	3.74333	0	HMDB0000446	1099.88	858.929	781.076	32.7601	92.3877	0	HMDB0015096	40.7198	54.1493	56.5503	0	0	0	HMDB0000273	0	0	0	25.117	70.211	53.8745
HMDB0035029	543.47	928.877	1387.41	499.773	13.4558	0	HMDB0041088	339.238	134.906	133.441	87.393	0	0	HMDB0000381	41.278	215.468	17.2705	22.4863	0	1.49113	HMDB0000030	60.6783	34.762	49.2302	0	5.77838	0	HMDB0031641	86.0062	83.1532	74.9009	5.4391	3.74333	0	HMDB0000446	4447.95	7084	4444.72	212.829	315.563	149.126
HMDB0000511	96.8673	201.929	156.322	0	52.7503	0	HMDB0029984	67.6925	94.9194	53.6056	4.42567	0	0	HMDB0004363	38.5314	21.4102	35.4495	0	3.06047	0	HMDB0028764	285.043	192.547	244.236	23.875	3.45773	0	HMDB0000381	460.15	324.308	115.162	22.4863	0	1.49113	HMDB0000030	32.0245	59.6506	44.5494	0	5.77838	0
HMDB0061172	39.6131	38.4769	48.584	0	12.5879	0	HMDB0030987	227.361	334.936	159.696	32.0178	31.7233	0	HMDB0126978	518.736	407.358	520.412	0	63.6569	0	HMDB0035707	451.974	1402.87	2129.04	105.626	207.77	88.7502	HMDB0004363	25.328	23.4987	13.7931	0	3.06047	0	HMDB0028764	262.578	146.173	231.724	23.875	3.45773	0
HMDB0031788	382.928	116.74	178.712	33.7451	0	0	HMDB0011596	387.092	372.479	470.423	44.3005	0	0	HMDB0014883	703.091	620.381	726.392	29.9448	71.9064	2.54737	HMDB0000158	3789.49	2819.45	3659.57	218.786	202.406	5.62229	HMDB0126978	468.549	420.476	411.683	0	63.6569	0	HMDB0035707	1711.68	6446.06	1261.12	105.626	207.77	88.7502
HMDB0014834	87.3225	158.531	105.711	0	20.4364	0	HMDB0014689	534.323	540.735	708.309	19.6279	0	0	HMDB0003952	52.8899	83.1406	57.6255	0	0	0	HMDB0010334	1014.45	816.779	1091.56	87.482	39.6363	0	HMDB0014883	689.915	811.059	710.438	29.9448	71.9064	2.54737	HMDB0000158	2961.8	4253.43	2750.92	218.786	202.406	5.62229
HMDB0000121	369.415	331.222	317.66	99.6272	34.2709	8.75753	HMDB0000600	122.035	72.0977	107.986	0	0	0	HMDB0015264	246.571	111.162	124.042	37.2014	0	0	HMDB0037548	4.52051	18.8881	40.602	0	0	0	HMDB0003952	32.3696	62.9445	38.5123	0	0	0	HMDB0010334	855.907	1317.84	790.777	87.482	39.6363	0
HMDB0029722	0	0	0	0	0	3136.01	HMDB0002579	51.2383	82.2956	140.393	5.72552	0	0	HMDB0001412	25.0749	18.2435	20.3282	1.27146	1.21314	0.818163	HMDB0029944	65.4289	24.4383	68.7183	0	0	11.5443	HMDB0015264	174.229	147.72	258.061	37.2014	0	0	HMDB0037548	32.8684	130.332	11.9112	0	0	0
HMDB0001169	1072.47	659.983	505.322	47.998	69.3468	17.6074	HMDB0040913	699.964	553.645	857.743	18.9661	34.3051	0	HMDB0000939	4502.86	2793.78	4688.03	50.1914	67.5149	0.735148	HMDB0015385	53.4142	50.0662	41.7954	8.25124	0	0	HMDB0001412	27.9741	36.6979	18.491	1.27146	1.21314	0.818163	HMDB0029944	80.1967	90.2089	97.1982	0	0	11.5443
HMDB0028916	61.8193	216.936	129.024	7.32652	71.5282	1.73388	HMDB0002061	67.3317	0	80.5219	0	0	0	HMDB0014450	3786.36	1886.36	2567.71	152.462	0.606534	192.062	HMDB0015096	60.0929	60.6042	51.7495	0	0	0	HMDB0000939	462.483	2646.08	406.904	50.1914	67.5149	0.735148	HMDB0015385	53.1854	77.2627	60.799	8.25124	0	0
HMDB0002366	217.219	119.662	128.908	4.99561	0	0	HMDB0013035	217.088	152.064	196.25	24.8469	6.81816	0	HMDB0014930	51.1905	18.1908	31.1863	265.897	215.24	1376.54	HMDB0031641	86.1595	89.7392	82.949	5.4391	3.74333	0	HMDB0014450	2769.76	2580.2	2424.49	152.462	0.606534	192.062	HMDB0015096	46.3149	74.8978	67.358	0	0	0
HMDB0002012	78.3227	162.793	107.699	35.7053	20.2454	2.56962	HMDB0033666	998.196	711.044	989.412	60.4629	46.8134	4.96093	HMDB0029560	249.734	44.0794	212.721	37.561	0	0	HMDB0000381	168.95	366.86	477.626	22.4863	0	1.49113	HMDB0014930	713.985	727.491	1146.61	72.2039	170.012	61.8292	HMDB0031641	69.0068	72.7286	69.7374	5.4391	3.74333	0
HMDB0000192	174.455	145.182	114.856	6.84474	1.81875	3.93316	HMDB0031748	23213.9	29970.3	15147.9	2170.03	4661.92	1079.56	HMDB0028888	213.293	217.563	204.879	18.9077	13.0265	0	HMDB0004363	19.6795	18.2392	23.4715	0	3.06047	0	HMDB0029560	168.946	131.737	223.966	37.561	0	0	HMDB0000381	441.126	66.2201	38.2341	22.4863	0	1.49113
HMDB0041519	838.679	343.772	728.841	146.185	3.43707	0	HMDB0040090	122.736	185.874	131.477	14.1906	16.394	0	HMDB0014775	91.9719	180.402	111.144	20.0197	0	0	HMDB0126978	560.431	433.993	479.487	0	63.6569	0	HMDB0028888	181.463	227.41	189.559	18.9077	13.0265	0	HMDB0004363	28.0454	17.3784	24.0064	0	3.06047	0
HMDB0000851	1138.45	2380.05	3117.64	1758.44	355.217	53.5637	HMDB0015496	212.86	86.6272	220.807	15.5566	8.80764	0	HMDB0039429	55.1028	75.0116	83.7811	8.28117	0	0.45385	HMDB0014883	820.519	922.553	831.041	29.9448	71.9064	2.54737	HMDB0014775	151.965	160.993	155.029	20.0197	0	0	HMDB0126978	496.83	441.403	494.847	0	63.6569	0
HMDB0033694	20.6955	0	5.41464	0	0	0	HMDB0003431	921.393	532.751	719.926	125.418	20.822	1.76776	HMDB0033178	93.1912	47.3976	68.3946	0	4.73847	0	HMDB0003952	79.5158	65.2518	83.4695	0	0	0	HMDB0039429	91.972	122.548	29.7833	8.28117	0	0.45385	HMDB0014883	777.471	884.073	677.904	29.9448	71.9064	2.54737
HMDB0000328	16.0342	7.79591	26.7786	166.588	197.917	166.586	HMDB0038542	1199.45	1439.12	1401.84	224.096	28.1637	1.99266	HMDB0061693	0	0	0	0	14.2352	0	HMDB0015264	185.694	133.511	168.572	37.2014	0	0	HMDB0033178	13.6235	48.6404	15.7488	0	4.73847	0	HMDB0003952	41.2677	136.442	34.5401	0	0	0
HMDB0030900	182.119	88.3402	106.401	21.6778	37.5021	1.87154	HMDB0014607	29.2069	11.6901	3.26763	0	0	24.9418	HMDB0000143	54.6003	39.7047	50.7227	0	6.80032	0	HMDB0001412	16.8788	35.0136	21.8176	1.27146	1.21314	0.818163	HMDB0061693	41.146	78.7904	53.7975	4.88412	0	0	HMDB0015264	204.633	316.895	308.829	37.2014	0	0
HMDB0040978	162.422	158.607	142.992	5.07664	25.6763	0	HMDB0028737	113.289	34.9465	43.0971	29.1449	0	0	HMDB0041088	387.164	106.634	270.954	87.393	0	0	HMDB0000939	4312.02	461.819	2670.02	50.1914	67.5149	0.735148	HMDB0000143	46.4487	44.0669	43.9818	0	6.80032	0	HMDB0001412	24.4601	38.1647	9.93759	1.27146	1.21314	0.818163
HMDB0013687	88.2049	48.612	28.6541	9.59476	0	0	HMDB0014484	94.1846	211.53	84.0843	22.3848	77.8003	4.72286	HMDB0029984	9.45115	62.1101	24.7673	4.42567	0	0	HMDB0014450	1854.06	1775.73	2306.35	152.462	0.606534	192.062	HMDB0041088	232.682	221.491	464.211	87.393	0	0	HMDB0000939	348.714	272.516	1897.35	50.1914	67.5149	0.735148
HMDB0059614	727.677	1107.27	856.895	103.486	212.751	17.9573	HMDB0010156	2602.79	3212.41	1835.98	168.571	592.268	73.3362	HMDB0030987	221.539	75.2477	242.393	32.0178	31.7233	0	HMDB0014930	34.1302	35.1869	32.2866	265.897	215.24	1376.54	HMDB0029984	49.6693	63.2942	19.6284	4.42567	0	0	HMDB0014450	3166.32	1903.08	2166.24	152.462	0.606534	192.062
HMDB0060545	32.0945	0	0	3.14287	0	0	HMDB0000114	36.2735	143.746	51.0907	0	6.33695	7.30646	HMDB0011596	100.859	369.924	272.917	44.3005	0	0	HMDB0029560	136.995	154.308	117.342	37.561	0	0	HMDB0030987	234.404	196.695	327.637	32.0178	31.7233	0	HMDB0014930	1051.15	4509.65	772.372	72.2039	170.012	61.8292
HMDB0033428	1308.28	3064	1796.46	315.154	41.0355	4.41215	HMDB0028717	269.725	429.915	172.782	27.4759	53.1022	16.2193	HMDB0014689	307.707	391.366	427.765	19.6279	0	0	HMDB0028888	211.717	201.706	191.669	18.9077	13.0265	0	HMDB0011596	249.284	266.585	292.815	44.3005	0	0	HMDB0029560	205.69	289.369	283.769	37.561	0	0
HMDB0002268	173.828	124.706	135.097	19.1399	13.025	0	HMDB0040671	560.261	664.043	396.798	146.279	33.7483	0	HMDB0000600	40.0918	92.0897	55.4746	0	0	0	HMDB0014775	113.107	148.525	154.788	20.0197	0	0	HMDB0014689	200.705	70.4507	135.144	19.6279	0	0	HMDB0028888	205.164	267.28	188.483	18.9077	13.0265	0
HMDB0010716	100.406	100.357	85.0897	5.32567	17.0361	0	HMDB0001198	59.2741	70.4161	29.3089	0	0	11.5477	HMDB0002579	71.8793	164.668	129.092	5.72552	0	0	HMDB0039429	72.5974	84.7717	57.5565	8.28117	0	0.45385	HMDB0000600	40.2783	81.2146	62.4582	0	0	0	HMDB0014775	120.683	239.315	118.654	20.0197	0	0
HMDB0033749	134.335	74.6897	108.118	11.3573	1.69504	1.00003	HMDB0000159	117.273	114.178	151.638	0	0	0	HMDB0040913	205.732	638.271	300.951	18.9661	34.3051	0	HMDB0033178	65.8861	13.1409	52.0541	0	4.73847	0	HMDB0002579	42.4359	61.3521	20.7206	5.72552	0	0	HMDB0039429	81.149	14.8675	78.8187	8.28117	0	0.45385
HMDB0001066	91.1216	69.5793	74.1459	0	0	0	HMDB0030201	287.85	223.666	188.368	9.86956	40.3433	7.97647	HMDB0002061	80.2885	50.4473	83.296	0	0	0	HMDB0061693	54.7419	74.314	61.6204	4.88412	0	0	HMDB0040913	383.885	515.104	310.333	18.9661	34.3051	0	HMDB0033178	17.8382	43.3193	29.7242	0	4.73847	0
HMDB0060950	5.43456	0	7.89446	14.2771	0	0	HMDB0000408	729.967	948.156	142.013	67.684	9.34264	10.9198	HMDB0013035	243.818	188.803	240.631	24.8469	6.81816	0	HMDB0000143	57.24	41.8741	47.2071	0	6.80032	0	HMDB0002061	15.2318	35.6196	18.3879	0	0	0	HMDB0061693	31.2735	19.0109	43.1779	4.88412	0	0
HMDB0013318	163.132	442.207	506.262	234.005	27.9453	3.28412	HMDB0032646	553.69	392.992	508.037	115.659	0	29.3698	HMDB0033666	1130.97	438.549	1122.57	60.4629	46.8134	4.96093	HMDB0041088	149.796	309.056	252.72	87.393	0	0	HMDB0013035	140.203	179.839	164.982	24.8469	6.81816	0	HMDB0000143	49.5631	35.5022	44.0155	0	6.80032	0
HMDB0004448	62.4036	149.04	112.283	3.89439	24.0027	0	HMDB0031742	241.827	271.177	230.471	0	46.7053	0	HMDB0031748	33967.3	14849.8	25755.9	2170.03	4661.92	1079.56	HMDB0029984	10.6571	41.0715	28.737	4.42567	0	0	HMDB0033666	723.892	512.498	731.876	60.4629	46.8134	4.96093	HMDB0041088	280.111	934.028	416.545	87.393	0	0
HMDB0034303	107.291	97.2041	34.1361	13.9437	0.113821	5.61246	HMDB0000565	268.999	297.4	311.497	34.472	17.7652	2.83839	HMDB0040090	130.794	157.496	202.478	14.1906	16.394	0	HMDB0030987	224.523	242.199	237.872	32.0178	31.7233	0	HMDB0031748	24900.9	21133.8	26606.2	2170.03	4661.92	1079.56	HMDB0029984	28.3513	1.49455	50.1535	4.42567	0	0
HMDB0029479	36.0808	79.8287	80.2968	1.26315	12.6196	0	HMDB0128870	253.164	327.724	392.629	56.0756	4.64734	25.0868	HMDB0015496	169.966	191.276	164.342	15.5566	8.80764	0	HMDB0011596	170.869	256.046	288.936	44.3005	0	0	HMDB0040090	139.921	134.643	146.521	14.1906	16.394	0	HMDB0030987	305.194	569.234	268.925	32.0178	31.7233	0
HMDB0001015	13.7152	35.0345	18.1492	0	4.31836	4.64494	HMDB0039180	383.503	293.048	371.43	58.4183	19.4807	0	HMDB0003431	629.853	833.909	703.592	125.418	20.822	1.76776	HMDB0014689	190.091	372.35	365.513	19.6279	0	0	HMDB0015496	105.186	134.779	96.0714	15.5566	8.80764	0	HMDB0011596	223.196	286.263	283.071	44.3005	0	0
HMDB0031762	48.4413	76.2732	46.35	0	0	23.7005	HMDB0012607	13.826	0	16.8875	155.427	152.744	199.29	HMDB0038542	18384.3	5692.81	7897.71	1874.35	377.295	136.113	HMDB0000600	74.3607	65.6445	87.0981	0	0	0	HMDB0003431	732.572	951.583	683.271	125.418	20.822	1.76776	HMDB0014689	76.3791	80.263	192.879	19.6279	0	0
HMDB0031796	137.6	95.5802	145.495	53.5185	28.0775	0	HMDB0129106	48.0561	77.5349	44.4595	4.79104	0	0	HMDB0014607	32.3652	5.44855	93.5353	0	0	24.9418	HMDB0002579	103.404	47.045	77.6605	5.72552	0	0	HMDB0038542	13411.5	16158.9	14970.7	1874.35	377.295	136.113	HMDB0000600	63.3135	173.776	74.9749	0	0	0
HMDB0014363	82.9074	134.529	101.573	11.6459	8.37384	0	HMDB0031940	0	10.0964	110.069	10.7611	0	0	HMDB0028737	134.309	34.1978	100.223	29.1449	0	0	HMDB0040913	402.305	400.505	361.079	18.9661	34.3051	0	HMDB0014607	59.3369	63.6063	55.0278	0	0	24.9418	HMDB0002579	6.56484	22.9113	69.37	5.72552	0	0
HMDB0062316	219.684	735.118	845.087	692.809	65.7795	41.9318	HMDB0034113	56.9013	54.5604	63.1133	9.83519	6.91511	0	HMDB0014484	290.607	127.939	315.158	22.3848	77.8003	4.72286	HMDB0002061	49.7323	4.81521	55.4249	0	0	0	HMDB0028737	62.8462	85.6698	165.48	29.1449	0	0	HMDB0040913	299.218	168.139	448.765	18.9661	34.3051	0
HMDB0001240	0	0	0	0	84.552	0	HMDB0014842	139.286	93.0288	132.524	19.1918	0	0	HMDB0010156	3978	1724.05	3001.78	168.571	592.268	73.3362	HMDB0013035	203.09	163.873	181.207	24.8469	6.81816	0	HMDB0014484	648.792	328.327	601.695	22.3848	77.8003	4.72286	HMDB0002061	5.33978	33.2894	31.1185	0	0	0
HMDB0001389	0.288531	9.53499	6.50853	151.204	121.202	250.506	HMDB0028715	280.526	255.934	353.759	70.6494	0	0	HMDB0000114	739.012	845.663	804.87	33.9806	97.4682	0	HMDB0033666	772.269	497.419	568.342	60.4629	46.8134	4.96093	HMDB0010156	2918.92	2590.48	2985.2	168.571	592.268	73.3362	HMDB0013035	186.893	187.667	161.865	24.8469	6.81816	0
HMDB0029514	7.51753	0	14.4589	6.58889	14.8895	0	HMDB0030389	759.146	778.489	804.425	45.7265	15.7328	0	HMDB0028717	100.063	125.254	165.331	27.4759	53.1022	16.2193	HMDB0031748	39600.6	29594.1	34961.7	2170.03	4661.92	1079.56	HMDB0000114	523.087	658.546	620.476	33.9806	97.4682	0	HMDB0033666	820.349	459.093	621.15	60.4629	46.8134	4.96093
HMDB0001881	13.4746	52.7073	57.7604	34.69	0	0	HMDB0042042	483.69	544	392.795	83.1735	70.7998	11.2369	HMDB0040671	823.889	284.171	621.493	146.279	33.7483	0	HMDB0040090	186.009	199.357	174.574	14.1906	16.394	0	HMDB0028717	132.455	172.203	229.281	27.4759	53.1022	16.2193	HMDB0031748	28031.6	53683.5	52108.3	2170.03	4661.92	1079.56
HMDB0000668	189.422	132.146	142.535	5.63459	0	0	HMDB0015603	26.1937	36.8705	25.9343	4.90445	5.14113	0	HMDB0001198	169.843	0	5.08122	0	0	11.5477	HMDB0015496	121.595	119.134	127.613	15.5566	8.80764	0	HMDB0040671	661.77	566.567	817.321	146.279	33.7483	0	HMDB0040090	147.489	223.377	141.3	14.1906	16.394	0
HMDB0041328	543.955	1065.98	968.618	28.9919	198.82	1.84969	HMDB0060403	57.1801	68.6161	70.9448	17.3274	0	0	HMDB0000159	120.258	243.284	197.652	0	0	0	HMDB0003431	761.403	700.644	691.04	125.418	20.822	1.76776	HMDB0001198	68.1493	41.2139	51.0762	0	0	11.5477	HMDB0015496	133.694	135.951	136.858	15.5566	8.80764	0
HMDB0015302	2.75404	13.3577	5.9842	0	6.83052	0	HMDB0014944	161.429	119.219	119.147	7.77178	0	0	HMDB0030201	682.833	126.024	612.156	9.86956	40.3433	7.97647	HMDB0038542	10405.6	6834.19	8587.05	1874.35	377.295	136.113	HMDB0000159	260.045	225.1	260.205	0	0	0	HMDB0003431	754.923	989.262	721.155	125.418	20.822	1.76776
HMDB0014440	283.799	207.141	220.87	44.5954	0	0	HMDB0014393	44.5343	46.4811	44.0357	3.37596	7.8423	0	HMDB0000408	50.1148	112.929	33.793	67.684	9.34264	10.9198	HMDB0014607	0	47.4039	121.658	0	0	24.9418	HMDB0030201	355.183	221.74	264.014	9.86956	40.3433	7.97647	HMDB0038542	12666.9	11014.3	15891.3	1874.35	377.295	136.113
HMDB0004087	99.4767	10.4613	0	0	0	0	HMDB0030266	45.5509	0.353409	45.2736	0.455196	0.174701	0.256449	HMDB0032646	908.828	957.356	1091.38	115.659	0	29.3698	HMDB0028737	54.0158	90.4692	85.1812	29.1449	0	0	HMDB0000408	862.401	45.841	889.309	67.684	9.34264	10.9198	HMDB0014607	198.955	176.928	35.3341	0	0	24.9418
HMDB0012251	55.7614	38.8886	76.1606	4.85001	3.51555	0	HMDB0000197	31.6738	1.28347	4.50074	0.08128	0.0320487	0.351044	HMDB0031742	90.0361	147.514	210.448	0	46.7053	0	HMDB0014484	223.945	443.116	216.888	22.3848	77.8003	4.72286	HMDB0032646	786.168	872.029	827.058	115.659	0	29.3698	HMDB0028737	102.191	235.503	139.065	29.1449	0	0
HMDB0028738	99.0766	102.448	67.5694	25.4538	26.4649	0	HMDB0039421	232.294	215.291	268.627	67.8412	11.5286	2.45398	HMDB0000565	396.073	136.102	244.01	34.472	17.7652	2.83839	HMDB0010156	4402.2	3213.13	3791.82	168.571	592.268	73.3362	HMDB0031742	180.317	182.208	204.603	0	46.7053	0	HMDB0014484	767.562	505.396	442.366	22.3848	77.8003	4.72286
HMDB0000707	17.4347	55.5328	21.3783	0	29.0014	0	HMDB0014490	314.285	181.639	207.763	61.2317	0	0	HMDB0128870	48.9841	468.51	261.931	56.0756	4.64734	25.0868	HMDB0000114	704.267	673.776	736.173	33.9806	97.4682	0	HMDB0000565	252.225	317.422	282.404	34.472	17.7652	2.83839	HMDB0010156	3145.69	5425.63	4984.24	168.571	592.268	73.3362
HMDB0015594	146.236	147.189	149.961	19.7628	11.8704	2.44189	HMDB0039936	159.148	158.994	174.753	0	15.5458	0	HMDB0039180	489.95	470.256	416.524	58.4183	19.4807	0	HMDB0028717	49.6136	251.841	316.894	27.4759	53.1022	16.2193	HMDB0128870	403.339	185.128	351.15	56.0756	4.64734	25.0868	HMDB0000114	592.881	932.48	592.431	33.9806	97.4682	0
HMDB0014769	71.8214	131.85	72.9117	17.7264	15.7467	0	HMDB0035029	1081.99	1480.7	777.951	499.773	13.4558	0	HMDB0012607	0	0	0	155.427	152.744	199.29	HMDB0040671	555.979	613.395	546.622	146.279	33.7483	0	HMDB0039180	333.948	397.224	350.388	58.4183	19.4807	0	HMDB0028717	260.588	1119.13	176.019	27.4759	53.1022	16.2193
HMDB0000151	4.80301	15.6754	16.3561	0	7.1678	0	HMDB0000511	216.311	238.696	112.678	0	52.7503	0	HMDB0129106	3.59278	25.5248	71.8182	4.79104	0	0	HMDB0001198	1433.19	1123.53	1656.41	283.191	90.7868	8.69469	HMDB0012607	0	0	0	155.427	152.744	199.29	HMDB0040671	731.007	1209.48	939.441	146.279	33.7483	0
HMDB0029246	8.27729	0	0	0	4.67557	0	HMDB0061172	47.0452	45.7281	37.8467	0	12.5879	0	HMDB0031940	25.0521	33.587	0	10.7611	0	0	HMDB0000159	236.768	251.936	217.483	0	0	0	HMDB0129106	17.9112	66.2476	7.09862	4.79104	0	0	HMDB0001198	1664.44	2503.71	1920.51	283.191	90.7868	8.69469
HMDB0037434	61.8091	5.35677	44.8272	0	0	0	HMDB0031788	406.749	293.682	432.208	33.7451	0	0	HMDB0034113	131.594	44.937	149.659	9.83519	6.91511	0	HMDB0030201	557.775	296.239	341.168	9.86956	40.3433	7.97647	HMDB0031940	11.4877	42.3828	23.5666	10.7611	0	0	HMDB0000159	397.235	426.609	359.47	0	0	0
HMDB0033042	34.6701	46.3961	27.5773	0.259143	9.34355	0	HMDB0014834	54.7072	128.047	33.4728	0	20.4364	0	HMDB0014842	90.3488	141.958	92.7075	19.1918	0	0	HMDB0000408	93.5471	125.488	110.528	67.684	9.34264	10.9198	HMDB0034113	215.056	283.313	191.509	0	42.9239	0	HMDB0030201	289.481	277.064	346.93	9.86956	40.3433	7.97647
HMDB0003705	246.279	260.046	200.902	0	81.2436	0	HMDB0000121	885.987	0.0362934	867.143	0	0	0	HMDB0028715	300.673	430.321	142.766	70.6494	0	0	HMDB0032646	1066.61	868.539	815.751	115.659	0	29.3698	HMDB0014842	90.3483	165.565	93.6633	19.1918	0	0	HMDB0000408	150.856	306.908	915.48	67.684	9.34264	10.9198
HMDB0000019	256.611	215.67	151.29	0	33.173	12.265	HMDB0029722	33.6157	0	70.904	0	0	1490.78	HMDB0030389	255.22	473.372	447.99	45.7265	15.7328	0	HMDB0031742	261.302	257.379	233.904	0	46.7053	0	HMDB0028715	641.697	849.373	668.731	70.6494	0	0	HMDB0032646	774.655	713.222	776.315	115.659	0	29.3698
HMDB0032503	16.2326	66.1696	0	0	54.3903	63.0848	HMDB0001169	2406.86	537.655	2461.45	47.998	69.3468	17.6074	HMDB0042042	589.44	528.887	400.706	83.1735	70.7998	11.2369	HMDB0000565	301.518	268.499	330.375	34.472	17.7652	2.83839	HMDB0030389	643.581	613.877	519.001	45.7265	15.7328	0	HMDB0031742	189.066	332.796	207.07	0	46.7053	0
HMDB0010408	165.164	193.811	186.152	70.5584	0	4.66561	HMDB0028916	218.738	352.132	109.715	7.32652	71.5282	1.73388	HMDB0039947	89.5994	0	0	0	0	0	HMDB0128870	339.875	563.031	633.293	56.0756	4.64734	25.0868	HMDB0042042	662.849	608.193	754.718	83.1735	70.7998	11.2369	HMDB0000565	161.352	167.267	168.333	0	28.8766	0.00220046
HMDB0045057	3.39826	0	2.8447	0	10.3288	0	HMDB0002366	67.7203	106.973	68.9607	4.99561	0	0	HMDB0015603	69.4648	36.5238	30.8845	4.90445	5.14113	0	HMDB0039180	440.71	338.609	404.079	58.4183	19.4807	0	HMDB0039947	143.5	0	19.8285	0	0	0	HMDB0128870	332.79	588.655	409.883	56.0756	4.64734	25.0868
HMDB0030155	99.3478	66.6964	86.5722	40.0677	47.5226	9.82884	HMDB0002012	164.92	181.21	126.404	35.7053	20.2454	2.56962	HMDB0060403	493.032	395.223	491.974	17.3274	0	0	HMDB0012607	0	0	0	155.427	152.744	199.29	HMDB0015603	44.2613	31.5802	48.6556	4.90445	5.14113	0	HMDB0039180	379.394	468.121	347.918	58.4183	19.4807	0
HMDB0014582	74.2218	54.4571	45.4464	10.4322	23.6162	0.159488	HMDB0000192	299.578	170.804	327.08	6.84474	1.81875	3.93316	HMDB0014944	207.362	160.1	133.047	7.77178	0	0	HMDB0129106	50.969	55.3892	28.7903	4.79104	0	0	HMDB0060403	112.588	204.853	137.409	17.3274	0	0	HMDB0012607	0	0	0	155.427	152.744	199.29
HMDB0037094	95.2115	284.007	170.848	0	0	0	HMDB0041519	368.084	500.145	2183.62	146.185	3.43707	0	HMDB0014393	70.8052	26.8701	26.6672	3.37596	7.8423	0	HMDB0031940	3.17467	25.1122	17.7243	10.7611	0	0	HMDB0014944	240.011	212.323	184.646	7.77178	0	0	HMDB0129106	10.2053	49.9764	11.9827	4.79104	0	0
HMDB0000150	842.122	1308.42	868.946	222.464	510.271	18.0799	HMDB0000851	4220.61	2079.81	2078.5	1758.44	355.217	53.5637	HMDB0030266	13.5407	16.5279	33.9081	0.455196	0.174701	0.256449	HMDB0034113	159.676	160.943	239.022	0	42.9239	0	HMDB0014393	44.213	29.4355	55.7298	3.37596	7.8423	0	HMDB0031940	20.8507	111.806	28.9331	10.7611	0	0
HMDB0059793	392.319	225.602	300.793	0	221.562	0	HMDB0033694	132.089	8.917	234.248	0	0	0	HMDB0000197	82.5609	10.2511	12.3814	0.08128	0.0320487	0.351044	HMDB0014842	70.6975	77.9448	122.989	19.1918	0	0	HMDB0030266	0.273068	17.5657	0.126713	0.455196	0.174701	0.256449	HMDB0034113	317.389	108.194	216.337	0	42.9239	0
HMDB0029742	45.8823	93.5476	70.5691	0	27.0946	0	HMDB0000328	136.031	102.252	51.8096	9.37971	17.3917	0	HMDB0039421	600.371	318.288	402.299	67.8412	11.5286	2.45398	HMDB0028715	358.734	578.678	221.805	70.6494	0	0	HMDB0000197	74.7174	16.0275	31.0833	0.08128	0.0320487	0.351044	HMDB0014842	112.26	62.5815	111.529	19.1918	0	0
HMDB0000999	627.36	654.191	516.331	84.4398	54.6333	0	HMDB0030900	319.833	124.279	133.835	21.6778	37.5021	1.87154	HMDB0014490	523.921	189.838	271.285	61.2317	0	0	HMDB0030389	588.247	458.891	643.656	45.7265	15.7328	0	HMDB0039421	434.61	342.972	399.619	67.8412	11.5286	2.45398	HMDB0028715	387.218	232.563	432.445	70.6494	0	0
HMDB0126776	141.415	192.719	193.465	36.2402	48.0327	0	HMDB0040978	105.578	109.223	123.781	5.07664	25.6763	0	HMDB0039936	225.452	229.851	213.062	21.1703	10.1772	6.91412	HMDB0042042	525.514	465.435	550.824	83.1735	70.7998	11.2369	HMDB0014490	185.42	239.323	299.932	61.2317	0	0	HMDB0030389	828.241	699.516	852.386	45.7265	15.7328	0
HMDB0003375	28.1295	150.649	176.404	4.22731	20.0795	51.9094	HMDB0013687	22.085	47.515	3.20927	9.59476	0	0	HMDB0035029	1297.34	788.337	1073.03	499.773	13.4558	0	HMDB0039947	137.795	67.9431	30.8585	0	0	0	HMDB0039936	148.223	91.3132	91.1833	0	15.5458	0	HMDB0042042	611.853	1102.67	728.932	83.1735	70.7998	11.2369
HMDB0015206	84.3332	80.9422	41.3789	9.93887	41.3447	1.33341	HMDB0059614	1569.47	1112.32	1495.26	103.486	212.751	17.9573	HMDB0000511	130.528	109.813	141.589	0	52.7503	0	HMDB0015603	54.6241	27.8412	39.2309	4.90445	5.14113	0	HMDB0035029	1119.88	1116	1719.37	499.773	13.4558	0	HMDB0039947	168.262	0	241.077	0	0	0
HMDB0029532	87.2056	29.9958	49.5594	0	0	0	HMDB0060545	0	0	0.0282031	3.14287	0	0	HMDB0061172	24.4085	31.0022	26.9773	0	12.5879	0	HMDB0060403	190.374	364.125	319.602	17.3274	0	0	HMDB0000511	150.521	152.664	199.159	0	52.7503	0	HMDB0015603	37.5691	56.3361	53.9032	4.90445	5.14113	0
HMDB0029549	735.984	873.099	1038.93	162.226	2.27084	107.739	HMDB0033428	1402.35	2666.9	1296.16	315.154	41.0355	4.41215	HMDB0031788	121.136	340.14	154.975	33.7451	0	0	HMDB0014944	162.101	199.815	87.7075	7.77178	0	0	HMDB0061172	34.6811	20.3737	61.0848	0	12.5879	0	HMDB0060403	79.5495	52.7457	117.37	17.3274	0	0
HMDB0013246	142.555	161.756	194.983	124.29	60.5799	0	HMDB0002268	239.302	89.587	212.901	19.1399	13.025	0	HMDB0014834	131.485	12.3318	55.8337	0	20.4364	0	HMDB0014393	33.8931	28.7702	39.331	3.37596	7.8423	0	HMDB0031788	182.393	232.657	162.398	33.7451	0	0	HMDB0014944	156.049	92.7909	212.473	7.77178	0	0
HMDB0060617	2469.75	4664.71	4136.09	1051.33	925.132	222.396	HMDB0010716	69.1041	60.9592	62.2852	5.32567	17.0361	0	HMDB0000121	398.214	489.443	459.666	0	0	0	HMDB0030266	30.0717	0.670158	14.3235	0.455196	0.174701	0.256449	HMDB0014834	72.2849	46.0953	58.4004	0	20.4364	0	HMDB0014393	45.8972	74.1425	39.8514	3.37596	7.8423	0
HMDB0015056	369.946	175.465	231.395	45.0158	0	0	HMDB0033749	96.9383	153.015	90.8086	11.3573	1.69504	1.00003	HMDB0029722	37.7456	163.208	2.91864	0	0	1490.78	HMDB0000197	62.8762	70.9007	40.7711	0.08128	0.0320487	0.351044	HMDB0000121	0.268163	368.493	1.70115	0	0	0	HMDB0030266	1.03648	7.06702	4.41248	0.455196	0.174701	0.256449
HMDB0029260	0	34.0071	23.9634	0	8.33042	0	HMDB0001066	156.963	83.2597	103.487	0	0	0	HMDB0001169	2531.12	1644.81	2858.17	47.998	69.3468	17.6074	HMDB0039421	388.026	357.578	436.79	67.8412	11.5286	2.45398	HMDB0029722	0	0	0	0	0	1490.78	HMDB0000197	93.6122	11.2646	97.2811	0.08128	0.0320487	0.351044
HMDB0001030	223.499	218.067	208.957	0	0	0	HMDB0060950	9.46973	0	0	14.2771	0	0	HMDB0028916	78.0725	82.7647	156.882	7.32652	71.5282	1.73388	HMDB0014490	153.94	199.664	260.729	61.2317	0	0	HMDB0001169	363.817	1696.96	352.557	47.998	69.3468	17.6074	HMDB0039421	581.887	307.753	264.412	67.8412	11.5286	2.45398
HMDB0001160	0.990089	31.0449	17.2709	0	19.5286	0	HMDB0013318	729.069	485.791	554.426	234.005	27.9453	3.28412	HMDB0002366	122.537	190.769	178.552	7.893	0.0108635	2.59922	HMDB0039936	244.945	186.698	193.225	21.1703	10.1772	6.91412	HMDB0028916	177.405	149.041	263.908	7.32652	71.5282	1.73388	HMDB0014490	238.809	310.788	306.729	61.2317	0	0
HMDB0130297	361.019	291.999	434.416	28.2814	0	20.9297	HMDB0004448	153.278	150.497	157.133	3.89439	24.0027	0	HMDB0002012	127.694	146.967	175.752	35.7053	20.2454	2.56962	HMDB0035029	947.114	1051.21	922.372	499.773	13.4558	0	HMDB0002366	266.243	384.344	212.527	7.893	0.0108635	2.59922	HMDB0039936	123.493	11.8097	132.266	0	15.5458	0
HMDB0000068	53.1063	16.6763	94.7019	653.399	960.816	777.278	HMDB0034303	183.914	75.4719	203.643	13.9437	0.113821	5.61246	HMDB0000192	459.102	425.429	381.902	6.84474	1.81875	3.93316	HMDB0000511	90.6229	202.814	152.788	0	52.7503	0	HMDB0002012	164.573	143.6	204.185	35.7053	20.2454	2.56962	HMDB0035029	1718.95	3285.9	2154.22	499.773	13.4558	0
HMDB0039640	166.348	186.973	180.882	174.844	0	0	HMDB0029479	65.024	87.3732	61.1644	1.26315	12.6196	0	HMDB0041519	1146.92	1474.67	683.468	146.185	3.43707	0	HMDB0061172	54.0088	64.4903	40.1746	0	12.5879	0	HMDB0000192	359.446	395.049	364.343	6.84474	1.81875	3.93316	HMDB0000511	177.344	417.712	139.61	0	52.7503	0
HMDB0010383	9544.42	10696	10457.8	4821.92	2279.62	858.185	HMDB0001015	6.80969	30.1086	12.4306	0	4.31836	4.64494	HMDB0000851	5515.23	2011.74	3825.06	1758.44	355.217	53.5637	HMDB0031788	149.807	207.129	192.627	33.7451	0	0	HMDB0041519	840.22	921.018	1073.77	146.185	3.43707	0	HMDB0061172	32.1557	98.9434	43.7879	0	12.5879	0
HMDB0015126	147.877	155.283	104.269	64.8541	42.9779	1.88425	HMDB0031762	37.9802	82.2785	21.0548	0	0	23.7005	HMDB0033694	112.305	1030.01	96.1034	0	0	0	HMDB0014834	122.036	73.8722	69.5773	0	20.4364	0	HMDB0000851	2890.33	3306.71	6707.21	1758.44	355.217	53.5637	HMDB0031788	182.82	90.0784	183.85	33.7451	0	0
HMDB0032153	47.0609	58.7188	72.9877	25.8836	35.3863	3.28587	HMDB0031796	205.451	183.579	162.121	53.5185	28.0775	0	HMDB0000328	67.6067	48.2704	118.422	9.37971	17.3917	0	HMDB0000121	680.895	0	365.179	0	0	0	HMDB0033694	644.419	705.76	502.479	0	0	0	HMDB0014834	63.8618	113.17	97.4448	0	20.4364	0
HMDB0060837	1105.53	1141.47	1080.36	403.281	96.4295	0	HMDB0014363	146.413	136.271	160.069	11.6459	8.37384	0	HMDB0030900	596.691	513.485	273.798	21.6778	37.5021	1.87154	HMDB0029722	0	0	0	0	0	1490.78	HMDB0000328	90.9269	88.0681	132.251	9.37971	17.3917	0	HMDB0000121	0	13.7663	121.116	0	0	0
HMDB0013326	92.606	97.3939	46.4833	1.13598	1.10568	0	HMDB0062316	1689.78	713.728	792.417	692.809	65.7795	41.9318	HMDB0040978	77.1116	95.9804	60.5136	5.07664	25.6763	0	HMDB0001169	2590.02	385.575	1697.72	47.998	69.3468	17.6074	HMDB0030900	150.136	363.111	215.566	21.6778	37.5021	1.87154	HMDB0029722	0	48.6783	57.7542	0	0	1490.78
HMDB0015490	170.672	46.3676	84.5227	0	0	0	HMDB0001240	0	0	0	0	84.552	0	HMDB0013687	21503.2	31710.9	26093.2	3362.11	3790.18	986.045	HMDB0028916	94.3073	211.474	277.424	7.32652	71.5282	1.73388	HMDB0040978	179.395	122.087	224.68	5.07664	25.6763	0	HMDB0001169	353.163	364.183	1078.36	47.998	69.3468	17.6074
HMDB0029334	191.606	112.78	105.362	0	0	0	HMDB0001389	1.27197	10.4884	1.47233	151.204	121.202	250.506	HMDB0059614	1508.12	1644.89	1642.01	103.486	212.751	17.9573	HMDB0002366	283.207	270.188	261.707	7.893	0.0108635	2.59922	HMDB0013687	431.845	288.286	323.795	17.8689	57.2433	2.68779	HMDB0028916	242.068	693.494	135.598	7.32652	71.5282	1.73388
HMDB0003166	50.8484	45.6328	46.4512	0	0	0	HMDB0029514	43.6957	17.5018	41.5996	6.58889	14.8895	0	HMDB0060545	0	0	0.0899756	3.14287	0	0	HMDB0002012	129.516	190.385	186.588	35.7053	20.2454	2.56962	HMDB0059614	1148.24	1399.77	1173.89	103.486	212.751	17.9573	HMDB0002366	435.386	383.526	190.968	7.893	0.0108635	2.59922
HMDB0014797	125.556	58.5086	80.2203	11.8678	9.57225	0.0261005	HMDB0001881	56.456	149.322	8.12822	34.69	0	0	HMDB0033428	1369.37	858.975	1035.12	315.154	41.0355	4.41215	HMDB0000192	377.436	422.891	464.789	6.84474	1.81875	3.93316	HMDB0060545	0.40941	0	0	3.14287	0	0	HMDB0002012	198.152	442.226	130.36	35.7053	20.2454	2.56962
HMDB0029893	34.1396	38.4717	29.1771	0	35.8562	0	HMDB0000668	86.4283	137.9	88.8323	5.63459	0	0	HMDB0002268	39.5264	193.593	41.0324	19.1399	13.025	0	HMDB0041519	570.8	1353.75	1185.98	146.185	3.43707	0	HMDB0033428	1422.6	1342.98	1417.05	315.154	41.0355	4.41215	HMDB0000192	419.96	504.487	389.455	6.84474	1.81875	3.93316
HMDB0040384	26.7225	44.0234	25.919	0	0	0	HMDB0041328	570.054	1086.81	488.972	28.9919	198.82	1.84969	HMDB0010716	102.523	84.7651	134.611	5.32567	17.0361	0	HMDB0000851	2357.46	3958.01	3385.95	1758.44	355.217	53.5637	HMDB0002268	149.886	84.5281	151.974	19.1399	13.025	0	HMDB0041519	731.935	674.56	559.98	146.185	3.43707	0
HMDB0013627	140.977	339.637	156.941	3500.32	1126.34	3308.37	HMDB0015302	19.1002	14.92	7.69398	0	6.83052	0	HMDB0033749	6.85988	93.5641	58.2937	11.3573	1.69504	1.00003	HMDB0033694	625.98	428.889	615.862	0	0	0	HMDB0010716	108.736	91.1185	75.2653	5.32567	17.0361	0	HMDB0000851	4249.45	17150.2	6913.92	1758.44	355.217	53.5637
HMDB0014564	347.023	190.027	245.657	0	4.82882	0	HMDB0014440	84.8514	180.724	106.829	44.5954	0	0	HMDB0001066	44.6203	21.5511	50.2016	0	0	0	HMDB0000328	74.7807	131.846	103.034	9.37971	17.3917	0	HMDB0033749	34.8937	34.2336	54.8404	11.3573	1.69504	1.00003	HMDB0033694	830.277	981.5	784.494	0	0	0
HMDB0041047	11.4366	22.5759	3.11524	0	6.71759	0	HMDB0004087	175.308	48.5411	229.293	0	0	0	HMDB0060950	18.6418	13.8813	5.58778	14.2771	0	0	HMDB0030900	214.412	162.145	215.467	21.6778	37.5021	1.87154	HMDB0001066	77.2803	75.3501	53.399	0	0	0	HMDB0000328	107.845	192.256	47.1146	9.37971	17.3917	0
HMDB0014338	146.506	304.224	307.614	132.826	21.7161	4.5296	HMDB0012251	105.075	64.6657	70.5762	4.85001	3.51555	0	HMDB0013318	1481.41	467.863	722.929	234.005	27.9453	3.28412	HMDB0040978	112.253	131.095	61.2315	5.07664	25.6763	0	HMDB0060950	41.7401	41.1623	39.7571	14.2771	0	0	HMDB0030900	167.264	465.803	156.876	21.6778	37.5021	1.87154
HMDB0033976	1209.27	870.476	1145.72	89.7835	0	0	HMDB0028738	126.431	91.8668	108.047	25.4538	26.4649	0	HMDB0004448	229.303	34.7107	134.511	3.89439	24.0027	0	HMDB0013687	35285	38702.4	35052.6	3362.11	3790.18	986.045	HMDB0013318	451.092	679.268	945.568	234.005	27.9453	3.28412	HMDB0040978	0	12.0717	8.49476	404.004	0	0
HMDB0136090	45.4767	21.7465	32.5817	0	0	22.6673	HMDB0000707	34.1083	41.3476	26.251	0	29.0014	0	HMDB0034303	44.5973	106.519	17.8577	13.9437	0.113821	5.61246	HMDB0059614	1726.79	1517.04	1545.91	103.486	212.751	17.9573	HMDB0004448	126.94	141.698	133.015	3.89439	24.0027	0	HMDB0013687	553.332	496.69	436.247	17.8689	57.2433	2.68779
HMDB0001659	4840.64	5458.56	3887.68	909.765	686.859	273.753	HMDB0015594	218.705	138.34	165.628	19.7628	11.8704	2.44189	HMDB0029479	148.197	5.28832	86.0579	1.26315	12.6196	0	HMDB0060545	0	47.5189	0	3.14287	0	0	HMDB0034303	113.925	39.4431	124.522	13.9437	0.113821	5.61246	HMDB0059614	1149.48	1903.53	1217.15	103.486	212.751	17.9573
HMDB0044192	171.82	294.701	171.326	7.87406	0	0	HMDB0014769	134.126	136.872	137.167	17.7264	15.7467	0	HMDB0001015	36.6334	26.0649	44.2177	0	4.31836	4.64494	HMDB0033428	1152.37	1094.92	704.45	315.154	41.0355	4.41215	HMDB0029479	70.3927	90.5603	69.8922	1.26315	12.6196	0	HMDB0060545	0.971433	37.4816	1.62597	3.14287	0	0
HMDB0015615	0	0	0	13.2037	0	0	HMDB0000151	21.6241	15.4057	16.7182	0	7.1678	0	HMDB0031762	37.7538	34.8073	30.9868	0	0	23.7005	HMDB0002268	166.408	199.75	74.8549	19.1399	13.025	0	HMDB0001015	45.4915	23.7884	36.0439	0	4.31836	4.64494	HMDB0033428	1330.71	1773.11	1458.22	315.154	41.0355	4.41215
HMDB0029356	60.9492	0	2.4713	0	15.7692	27.475	HMDB0029246	14.8091	7.01386	35.1425	0	4.67557	0	HMDB0031796	357.242	249.873	208.345	53.5185	28.0775	0	HMDB0010716	113.912	120.381	115.476	5.32567	17.0361	0	HMDB0031762	48.0149	77.5274	42.4578	0	0	23.7005	HMDB0002268	137.744	132.833	135.997	19.1399	13.025	0
HMDB0030471	2883.26	1228.96	1050.2	255.97	238.979	106.114	HMDB0037434	11.4592	54.58	51.6795	0	0	0	HMDB0014363	168.678	27.4663	124.54	11.6459	8.37384	0	HMDB0033749	68.1684	66.067	83.9928	11.3573	1.69504	1.00003	HMDB0031796	287.634	310.968	313.822	53.5185	28.0775	0	HMDB0010716	85.8046	95.1608	97.5949	5.32567	17.0361	0
HMDB0031791	394.323	322.628	321.956	133.845	6.43814	3.94585	HMDB0033042	55.1045	40.0104	49.5152	0.259143	9.34355	0	HMDB0062316	7034.13	1499.41	2792.3	692.809	65.7795	41.9318	HMDB0001066	43.5196	37.6808	20.4413	0	0	0	HMDB0014363	117.557	122.398	87.4013	11.6459	8.37384	0	HMDB0033749	22.1543	100.24	51.7553	11.3573	1.69504	1.00003
HMDB0124786	374.255	597.849	405.414	71.6938	150.602	10.2472	HMDB0003705	292.988	306.85	311.982	0	81.2436	0	HMDB0001240	0	0	0	0	84.552	0	HMDB0060950	37.2353	5.37866	10.7232	14.2771	0	0	HMDB0062316	1781.14	2139.75	3802.79	692.809	65.7795	41.9318	HMDB0001066	43.5133	10.2764	64.4427	0	0	0
HMDB0037589	103.156	46.7346	66.7192	5.56782	0	0	HMDB0000019	230.57	145.095	251.23	0	33.173	12.265	HMDB0001389	29.9654	3.18615	10.6541	151.204	121.202	250.506	HMDB0013318	405.116	495.584	646.697	234.005	27.9453	3.28412	HMDB0001240	0	0	0	1.95038	124.394	0	HMDB0060950	83.3417	41.4555	49.9837	14.2771	0	0
HMDB0000603	81.3987	16.5385	36.8465	0	0	0	HMDB0032503	270.415	116.976	297.757	0	54.3903	63.0848	HMDB0029514	32.5858	123.765	28.201	6.58889	14.8895	0	HMDB0004448	155.78	128.494	162.303	3.89439	24.0027	0	HMDB0001389	182.24	209.496	393.313	100.847	5.48668	0	HMDB0013318	673.83	1721.74	849	234.005	27.9453	3.28412
HMDB0062325	413.524	958.32	1279.95	825.999	145.275	16.517	HMDB0010408	132.733	219.403	76.33	70.5584	0	4.66561	HMDB0001881	4.76242	10.8288	1.29619	34.69	0	0	HMDB0034303	94.3769	136.301	86.4963	13.9437	0.113821	5.61246	HMDB0029514	38.8303	35.824	59.9259	6.58889	14.8895	0	HMDB0004448	155.526	130.802	52.0069	3.89439	24.0027	0
HMDB0013131	81.9342	91.4038	54.0078	0	0	0	HMDB0045057	12.365	0	15.6905	0	10.3288	0	HMDB0000668	14.1698	70.2223	37.1598	5.63459	0	0	HMDB0029479	92.2117	65.5647	91.7116	1.26315	12.6196	0	HMDB0001881	3.29523	14.2507	87.5719	34.69	0	0	HMDB0034303	75.1544	53.0905	109.435	13.9437	0.113821	5.61246
HMDB0036300	75.4204	51.8922	23.19	17.5246	3.90713	4.73313	HMDB0030155	79.0589	62.8043	92.4876	40.0677	47.5226	9.82884	HMDB0041328	719.756	473.882	578.453	28.9919	198.82	1.84969	HMDB0001015	22.337	23.9332	30.8466	0	4.31836	4.64494	HMDB0000668	30.6444	43.7312	20.65	5.63459	0	0	HMDB0029479	78.4342	72.0961	16.2427	1.26315	12.6196	0
HMDB0059972	26.7286	49.0079	46.0974	26.4886	23.1782	6.9164	HMDB0014582	80.3109	39.026	76.918	10.4322	23.6162	0.159488	HMDB0015302	20.45	5.00567	13.1208	0	6.83052	0	HMDB0031762	76.5155	64.7397	73.8683	0	0	23.7005	HMDB0041328	546.041	473.391	831.94	28.9919	198.82	1.84969	HMDB0001015	46.9947	32.9852	27.481	0	4.31836	4.64494
HMDB0127524	0	0	2.02173	0	11.594	0	HMDB0037094	232.511	293.596	225.919	0	0	0	HMDB0014440	1638.19	487.485	974.873	600.177	76.6922	0	HMDB0031796	281.51	239.916	261.283	53.5185	28.0775	0	HMDB0015302	8.21739	9.40307	17.4415	0	6.83052	0	HMDB0031762	99.6193	131.76	52.7549	0	0	23.7005
HMDB0061854	361.298	165.603	488.707	94.9463	0	0.0856501	HMDB0000150	2354.54	1376.43	2254.1	222.464	510.271	18.0799	HMDB0004087	39.159	460.578	75.0054	0	0	0	HMDB0014363	129.454	96.9062	121.948	11.6459	8.37384	0	HMDB0014440	1296.87	1623.27	1799.86	600.177	76.6922	0	HMDB0031796	325.864	348.059	303.805	53.5185	28.0775	0
HMDB0011140	12.792	16.1172	19.2037	8.69741	0	0	HMDB0059793	605.17	346.329	593.815	0	221.562	0	HMDB0012251	4.53391	89.0262	42.7537	4.85001	3.51555	0	HMDB0062316	1108.46	1676.6	1969.84	692.809	65.7795	41.9318	HMDB0004087	90.0791	231.282	104.378	0	0	0	HMDB0014363	122.063	65.6181	51.2689	11.6459	8.37384	0
HMDB0124860	8897.31	9487.15	8166.64	2502.84	3480.66	276.552	HMDB0029742	33.6872	56.0338	36.4355	0	27.0946	0	HMDB0028738	154.066	175.767	191.599	25.4538	26.4649	0	HMDB0001240	0	0	0	1.95038	124.394	0	HMDB0012251	74.3015	102.562	74.1728	4.85001	3.51555	0	HMDB0062316	1801.83	5269.74	2418.81	692.809	65.7795	41.9318
HMDB0000888	35.0675	0	5.22158	0	0	0	HMDB0000999	749.785	754.883	754.456	84.4398	54.6333	0	HMDB0000707	59.6353	33.5719	33.2219	0	29.0014	0	HMDB0001389	4.63004	5.90151	8.50043	151.204	121.202	250.506	HMDB0028738	158.468	190.064	157.621	25.4538	26.4649	0	HMDB0001240	0	0	0	1.95038	124.394	0
HMDB0034215	0	14.1381	3.14911	0	0	7.64873	HMDB0126776	152.292	142.768	107.321	36.2402	48.0327	0	HMDB0015594	146.983	171.812	113.644	19.7628	11.8704	2.44189	HMDB0029514	29.1469	44.3738	72.7122	6.58889	14.8895	0	HMDB0000707	55.1506	74.7169	47.2496	0	29.0014	0	HMDB0001389	287.636	599.918	359.716	100.847	5.48668	0
HMDB0002720	397.632	177.061	321.586	37.9423	0	0	HMDB0003375	242.444	369.445	480.737	4.22731	20.0795	51.9094	HMDB0014769	163.532	118.158	122.726	17.7264	15.7467	0	HMDB0001881	0	12.7997	48.6452	34.69	0	0	HMDB0015594	206.459	225.635	146.525	19.7628	11.8704	2.44189	HMDB0029514	62.7484	107.283	78.7097	6.58889	14.8895	0
HMDB0030859	140.192	339.211	196.4	33.2152	83.4678	48.2308	HMDB0015206	117	76.6064	134.827	9.93887	41.3447	1.33341	HMDB0000151	57.2459	0	24.8486	0	7.1678	0	HMDB0000668	31.0365	40.9856	21.9791	5.63459	0	0	HMDB0014769	102.221	123.737	117.975	17.7264	15.7467	0	HMDB0001881	16.4213	370.948	13.9591	34.69	0	0
HMDB0031804	1613.28	855.85	961.745	204.712	243.909	9.93754	HMDB0029532	80.0621	91.8061	72.2617	0	0	0	HMDB0029246	25.5097	19.7389	39.9988	0	4.67557	0	HMDB0041328	332.578	603.294	605.929	28.9919	198.82	1.84969	HMDB0000151	24.9828	18.4142	19.8106	0	7.1678	0	HMDB0000668	20.9951	3.79368	40.1061	5.63459	0	0
HMDB0015555	13.6726	53.5036	90.2774	4.10237	3.86917	15.2629	HMDB0029549	925.038	874.04	809.254	162.226	2.27084	107.739	HMDB0037434	103.848	126.236	102.413	0	0	0	HMDB0015302	10.7634	3.97115	11.1505	0	6.83052	0	HMDB0029246	8.28807	24.534	8.39884	0	4.67557	0	HMDB0041328	713.531	1474.08	438.395	28.9919	198.82	1.84969
HMDB0005037	45.5779	30.3338	33.2087	21.1406	0	0	HMDB0013246	274.631	139.567	203.096	124.29	60.5799	0	HMDB0033042	25.5917	79.1467	68.8066	0.259143	9.34355	0	HMDB0014440	1029.83	847.071	807.22	600.177	76.6922	0	HMDB0037434	48.1349	81.9396	38.6378	0	0	0	HMDB0015302	29.8036	37.243	10.8853	0	6.83052	0
HMDB0001175	149.328	171.336	166.087	12.0865	49.7933	0	HMDB0060617	4082.44	4865.74	4149.37	1051.33	925.132	222.396	HMDB0003705	327.917	298.306	416.082	0	81.2436	0	HMDB0004087	211.796	166.284	345.661	0	0	0	HMDB0033042	22.9281	25.8621	26.8188	0.259143	9.34355	0	HMDB0014440	2324.56	2976.8	2400.99	600.177	76.6922	0
HMDB0038748	337.89	665.136	336.667	61.9922	427.444	106.102	HMDB0015056	304.298	316.696	296.9	45.0158	0	0	HMDB0000019	247.06	239.23	352.824	0	33.173	12.265	HMDB0012251	112.734	74.0487	81.2549	4.85001	3.51555	0	HMDB0003705	317.877	290.131	287.923	0	81.2436	0	HMDB0004087	162.501	275.631	170.735	0	0	0
HMDB0039969	373.466	206.641	295.714	148.966	0	0	HMDB0029260	30.9423	26.3457	12.8959	0	8.33042	0	HMDB0032503	133.485	427.1	69.1383	0	54.3903	63.0848	HMDB0028738	218.459	215.795	211.2	25.4538	26.4649	0	HMDB0000019	187.423	170.94	150.174	0	33.173	12.265	HMDB0012251	92.0695	115.653	96.5772	4.85001	3.51555	0
HMDB0001004	9805.62	7815.12	5842.72	2084.27	1912.33	185.118	HMDB0001030	169.36	541.682	231.236	0	0	0	HMDB0010408	183.451	65.912	126.914	70.5584	0	4.66561	HMDB0000707	41.1029	27.4346	47.8512	0	29.0014	0	HMDB0032503	52.392	283.363	135.533	0	54.3903	63.0848	HMDB0028738	176.288	217.573	186.251	25.4538	26.4649	0
HMDB0004827	60.5751	61.1245	43.3392	0	0	0	HMDB0001160	49.8083	41.296	22.6295	0	19.5286	0	HMDB0045057	6.52903	34.4233	12.843	0	10.3288	0	HMDB0015594	128.188	161.158	88.463	19.7628	11.8704	2.44189	HMDB0010408	178.237	219.962	207.934	70.5584	0	4.66561	HMDB0000707	130.526	123.701	69.5921	0	29.0014	0
HMDB0030717	0	3.11604	29.9929	15.3775	0	0	HMDB0130297	533.759	491.526	677.455	28.2814	0	20.9297	HMDB0030155	199.866	161.953	195.189	40.0677	47.5226	9.82884	HMDB0014769	137.447	127.331	147.285	17.7264	15.7467	0	HMDB0045057	28.8075	43.5063	40.663	0	10.3288	0	HMDB0015594	149.655	91.3707	134.844	19.7628	11.8704	2.44189
HMDB0029319	31.3771	22.9301	36.5548	0	14.1277	0	HMDB0000068	108.254	33.3828	61.4995	653.399	960.816	777.278	HMDB0014582	108.696	106.915	83.1444	10.4322	23.6162	0.159488	HMDB0000151	13.1658	13.0298	21.0615	0	7.1678	0	HMDB0030155	354.025	271.474	310.478	40.0677	47.5226	9.82884	HMDB0014769	127.49	145.465	93.4239	17.7264	15.7467	0
HMDB0029641	385.242	536.237	387.661	109.815	157.146	39.9283	HMDB0039640	234.864	177.295	182.749	174.844	0	0	HMDB0037094	476.715	478.888	216.108	0	0	0	HMDB0029246	32.0422	13.0396	35.5627	0	4.67557	0	HMDB0014582	153.259	143.299	125.789	10.4322	23.6162	0.159488	HMDB0000151	37.3355	32.7968	8.29747	0	7.1678	0
HMDB0030326	450.073	779.926	507.677	98.0746	388.234	24.5812	HMDB0010383	9953.25	14106.1	9283.76	4821.92	2279.62	858.185	HMDB0000150	2858.49	2450.11	2650.08	222.464	510.271	18.0799	HMDB0037434	63.5622	85.5719	56.5293	0	0	0	HMDB0037094	373.867	138.012	1115.77	0	0	0	HMDB0029246	20.5467	13.2607	17.2874	0	4.67557	0
HMDB0036648	176.581	182.46	149.294	0	97.996	1.56222	HMDB0015126	180.246	138.011	155.212	64.8541	42.9779	1.88425	HMDB0059793	283.194	735.483	341.853	0	221.562	0	HMDB0033042	60.3238	40.8106	45.8754	0.259143	9.34355	0	HMDB0000150	1917.81	2442.27	1970.6	222.464	510.271	18.0799	HMDB0037434	216.357	341.421	251.29	31.0849	34.2104	8.8889
HMDB0134845	189.741	347.149	272.476	52.699	71.9557	12.0063	HMDB0032153	58.4702	85.9791	51.8787	25.8836	35.3863	3.28587	HMDB0029742	102.968	62.0497	97.038	0	27.0946	0	HMDB0003705	351.601	345.154	344.917	0	81.2436	0	HMDB0059793	447.787	497.576	662.987	0	221.562	0	HMDB0033042	18.1108	30.9175	55.3377	0.259143	9.34355	0
HMDB0004999	21.8088	35.1719	0	0	0	0	HMDB0060837	884.817	1171.41	878.636	403.281	96.4295	0	HMDB0000999	623.181	556.265	965.027	84.4398	54.6333	0	HMDB0000019	262.908	190.456	172.694	0	33.173	12.265	HMDB0029742	87.0911	50.6245	99.3704	0	27.0946	0	HMDB0003705	333.606	317.324	222.548	0	81.2436	0
HMDB0034362	2517.43	3868.88	4441.35	1304.99	50.9048	4.73853	HMDB0013326	162.788	67.8195	150.053	1.13598	1.10568	0	HMDB0126776	192.715	146.918	179.791	36.2402	48.0327	0	HMDB0032503	227.521	231.916	332.171	0	54.3903	63.0848	HMDB0000999	498.249	661.503	510.561	84.4398	54.6333	0	HMDB0000019	195.424	108.195	183.9	0	33.173	12.265
HMDB0003072	87.6327	89.7424	127.33	48.2839	0	0	HMDB0015490	118.247	64.572	107.6	0	0	0	HMDB0003375	681.992	0	27.318	4.22731	20.0795	51.9094	HMDB0010408	187.521	146.093	162.799	70.5584	0	4.66561	HMDB0126776	186.349	222.307	231.497	36.2402	48.0327	0	HMDB0032503	239.561	790.685	223.681	0	54.3903	63.0848
HMDB0011165	42.3259	109.247	72.9412	41.6632	0	0	HMDB0029334	135.753	97.4829	122.833	0	0	0	HMDB0015206	143.81	180.779	198.683	9.93887	41.3447	1.33341	HMDB0045057	20.0311	49.639	22.2749	0	10.3288	0	HMDB0003375	278.28	337.242	420.379	4.22731	20.0795	51.9094	HMDB0010408	175.669	371.229	253.449	70.5584	0	4.66561
HMDB0011499	240.689	115.356	182.852	7.36897	11.7636	0	HMDB0003166	52.6106	49.2188	50.6855	0	0	0	HMDB0029532	10.0075	57.7882	38.3512	0	0	0	HMDB0030155	229.484	216.633	247.225	40.0677	47.5226	9.82884	HMDB0015206	155.598	152.754	162.477	9.93887	41.3447	1.33341	HMDB0045057	26.3058	53.6021	29.9675	0	10.3288	0
HMDB0061832	88.9531	199.766	170.508	18.4526	85.3688	0	HMDB0014797	168.417	134.259	112.646	11.8678	9.57225	0.0261005	HMDB0029549	1491.39	919.182	1137.11	162.226	2.27084	107.739	HMDB0014582	125.371	106.176	93.9072	10.4322	23.6162	0.159488	HMDB0029532	20.4924	41.7271	37.0468	0	0	0	HMDB0030155	402.978	309.418	317.199	40.0677	47.5226	9.82884
HMDB0037262	169.731	259.089	193.348	23.8626	42.8897	37.8733	HMDB0029893	34.5864	45.2549	24.4814	0	35.8562	0	HMDB0013246	645.953	193.037	364.725	124.29	60.5799	0	HMDB0037094	159.786	598.178	602.994	0	0	0	HMDB0029549	977.806	956.232	1049.33	162.226	2.27084	107.739	HMDB0014582	122.424	94.671	144.042	10.4322	23.6162	0.159488
HMDB0004224	5.22995	0	1.6458	368.075	55.5238	419.572	HMDB0040384	195.114	92.719	166.89	0	0	0	HMDB0060617	8696.46	7964.11	4019.04	1051.33	925.132	222.396	HMDB0000150	2856.2	2032.83	2575.08	222.464	510.271	18.0799	HMDB0013246	482.989	531.215	586.178	124.29	60.5799	0	HMDB0037094	369.365	1294.91	306.257	0	0	0
HMDB0014385	154.939	44.7532	106.111	11.7064	6.80172	0	HMDB0013627	143.56	161.737	191.268	3500.32	1126.34	3308.37	HMDB0015056	190.707	382.409	135.601	45.0158	0	0	HMDB0059793	291.838	514.111	574.134	0	221.562	0	HMDB0060617	6976.96	2198.18	17864.5	1051.33	925.132	222.396	HMDB0000150	2488.57	3012.27	2384.1	222.464	510.271	18.0799
HMDB0037168	67.1249	67.8784	77.4584	0	6.18537	17.6052	HMDB0014564	257.549	250.885	249.363	0	4.82882	0	HMDB0029260	65.4208	0	74.134	0	8.33042	0	HMDB0029742	63.1089	82.2947	66.2389	0	27.0946	0	HMDB0015056	197.435	249.162	183.15	45.0158	0	0	HMDB0059793	529.294	1211.53	579.295	0	221.562	0
HMDB0028802	30.3834	10.2368	10.9805	0	0	0.00765004	HMDB0041047	7.22542	10.3449	1.89673	0	6.71759	0	HMDB0001030	165.833	471.969	217.259	0	0	0	HMDB0000999	883.981	772.008	709.035	84.4398	54.6333	0	HMDB0029260	11.1946	5.98147	18.0598	0	8.33042	0	HMDB0029742	115.363	87.339	76.4178	0	27.0946	0
HMDB0041730	31.2111	15.9281	20.8093	0	0	0	HMDB0014338	274.84	332.608	248.218	132.826	21.7161	4.5296	HMDB0001160	0	2.50859	21.067	0	19.5286	0	HMDB0126776	244.269	202.828	194.991	36.2402	48.0327	0	HMDB0001030	407.344	162.493	900.985	0	0	0	HMDB0000999	395.536	596.757	436.007	84.4398	54.6333	0
HMDB0014537	119.515	37.5072	66.6962	0	23.1687	0	HMDB0033976	991.644	1730.26	961.646	89.7835	0	0	HMDB0130297	477.701	593.934	429.414	28.2814	0	20.9297	HMDB0003375	29.9224	57.7779	125.087	4.22731	20.0795	51.9094	HMDB0001160	15.2477	15.0646	44.4017	0	19.5286	0	HMDB0126776	226.827	296.659	340.097	36.2402	48.0327	0
HMDB0014649	145.078	244.115	195.56	19.3227	44.462	6.69771	HMDB0006744	31.4975	0	43.8946	0	0	0	HMDB0000068	0	0.0298299	0.020577	653.399	960.816	777.278	HMDB0015206	216.09	199.026	175.443	9.93887	41.3447	1.33341	HMDB0130297	482.361	614.599	528.684	28.2814	0	20.9297	HMDB0003375	394.913	376.268	5.1662	4.22731	20.0795	51.9094
HMDB0002089	208.374	254.926	161.255	39.9038	54.5613	6.53303	HMDB0136090	39.0151	21.6452	12.7169	0	0	22.6673	HMDB0014816	370.474	244.748	224.975	0	0	0	HMDB0029532	38.906	71.1998	62.2873	0	0	0	HMDB0000068	1.1798	1.56882	0.600092	653.399	960.816	777.278	HMDB0015206	175.968	147.969	210.193	9.93887	41.3447	1.33341
HMDB0000870	1014.79	861.447	779.458	384.519	284.248	84.3315	HMDB0001659	4763.57	5306.89	5725.08	909.765	686.859	273.753	HMDB0039640	597.828	382.159	387.207	174.844	0	0	HMDB0029549	904.64	862.464	940.029	162.226	2.27084	107.739	HMDB0014816	243.802	192.026	254.174	0	0	0	HMDB0029532	31.5045	42.482	55.5244	0	0	0
HMDB0000017	1044.19	1052.51	1207.8	508.103	56.6148	158.326	HMDB0044192	221.49	339.057	251.25	7.87406	0	0	HMDB0010383	17676.7	13065.6	11283.9	4821.92	2279.62	858.185	HMDB0013246	293.576	377.301	311.606	124.29	60.5799	0	HMDB0039640	506.974	507.472	534.939	174.844	0	0	HMDB0029549	1004.29	862.091	869.571	162.226	2.27084	107.739
HMDB0005011	66.0237	99.094	162.724	910.402	908.588	574.179	HMDB0015615	0	0	0	13.2037	0	0	HMDB0015126	252.469	365.539	327.601	64.8541	42.9779	1.88425	HMDB0060617	2749.47	9385.11	8488.96	1051.33	925.132	222.396	HMDB0010383	17889.9	16165.5	23801.4	4821.92	2279.62	858.185	HMDB0013246	576.308	596.44	684.425	124.29	60.5799	0
HMDB0037691	63.7043	112.728	111.447	252.302	181.564	211.442	HMDB0029356	117.58	35.138	124.605	0	15.7692	27.475	HMDB0032153	11.5846	12.7752	70.5771	25.8836	35.3863	3.28587	HMDB0015056	259.278	326.731	224.71	45.0158	0	0	HMDB0015126	281.366	316.911	298.665	64.8541	42.9779	1.88425	HMDB0060617	6284.6	20385.5	4558.46	1051.33	925.132	222.396
HMDB0013968	478.229	352.847	337.866	0	0	0	HMDB0030471	7096.86	1079.21	7330.38	255.97	238.979	106.114	HMDB0060837	96.1	94.8964	122.375	18.4953	8.59164	0	HMDB0029260	18.4223	0	0	0	8.33042	0	HMDB0032153	73.944	86.6358	100.028	25.8836	35.3863	3.28587	HMDB0015056	133.045	116.288	193.179	45.0158	0	0
HMDB0041101	84.9805	32.2805	17.598	0	0	0.476636	HMDB0031791	928.401	356.744	1029.13	133.845	6.43814	3.94585	HMDB0013326	69.1811	79.9517	46.915	1.13598	1.10568	0	HMDB0001030	428.924	465.766	582.431	0	0	0	HMDB0060837	80.161	87.0826	71.842	18.4953	8.59164	0	HMDB0029260	26.9721	43.8206	10.4071	0	8.33042	0
HMDB0014700	550.408	312.988	337.044	111.23	11.5116	0	HMDB0124786	627.074	502.381	658.025	71.6938	150.602	10.2472	HMDB0015490	17.5623	94.3007	18.7497	0	0	0	HMDB0001160	17.3921	22.2171	27.458	0	19.5286	0	HMDB0013326	104.376	107.845	32.2509	1.13598	1.10568	0	HMDB0001030	371.836	1388.93	361.147	0	0	0
HMDB0000978	0	0	1.53941	21.047	3.18155	5.20335	HMDB0037589	28.0468	19.6019	46.4421	5.56782	0	0	HMDB0029334	107.936	187.57	108.15	0	0	0	HMDB0130297	511.613	902.945	564.492	28.2814	0	20.9297	HMDB0015490	62.942	85.3545	44.2602	0	0	0	HMDB0001160	26.5794	151.237	9.17448	0	19.5286	0
HMDB0014365	13363.1	14857.4	16925.6	23754.4	7996.95	1051.15	HMDB0000603	85.0722	62.6478	87.8256	0	0	0	HMDB0003166	10.2948	32.3399	11.8844	0	0	0	HMDB0000068	4.10115	1.44976	0	653.399	960.816	777.278	HMDB0029334	246.952	207.602	240.988	0	0	0	HMDB0130297	436.785	432.514	395.799	28.2814	0	20.9297
HMDB0126965	21.2743	90.6059	52.6731	3.32446	76.5811	0.0874934	HMDB0062325	1587.56	863.623	783.122	825.999	145.275	16.517	HMDB0014797	94.4333	126.153	69.0059	11.8678	9.57225	0.0261005	HMDB0014816	254.133	257.048	424.351	0	0	0	HMDB0003166	26.8898	26.569	29.2232	0	0	0	HMDB0000068	1.17136	0.940901	1.08613	653.399	960.816	777.278
HMDB0007005	27.1184	20.1915	26.1487	0	17.8603	0	HMDB0013131	79.1292	68.7001	121.721	0	0	0	HMDB0029893	47.9686	24.1642	12.74	0	35.8562	0	HMDB0039640	424.979	354.137	390.095	174.844	0	0	HMDB0014797	94.6744	94.8606	75.7807	11.8678	9.57225	0.0261005	HMDB0014816	241.589	248.138	73.4105	0	0	0
HMDB0015503	25.0833	29.6678	25.0557	139.187	67.7251	3280.73	HMDB0036300	75.9833	59.3793	97.7884	17.5246	3.90713	4.73313	HMDB0040384	149.975	143.086	166.902	0	0	0	HMDB0010383	16799.1	13324.9	19554	4821.92	2279.62	858.185	HMDB0029893	59.3799	58.9088	103.878	0	35.8562	0	HMDB0039640	542.418	508.71	589.57	174.844	0	0
HMDB0041868	514.572	293.877	429.873	1849.16	0	13.6313	HMDB0059972	340.781	51.0568	259.438	26.4886	23.1782	6.9164	HMDB0013627	1898.3	904.014	1265.65	629.391	20.6765	14.5979	HMDB0015126	366.373	395.908	339.292	64.8541	42.9779	1.88425	HMDB0040384	111.401	152.388	98.3644	0	0	0	HMDB0010383	20294.1	31189	22963.6	4821.92	2279.62	858.185
HMDB0135067	9.05018	17.3039	15.495	20.7614	23.9368	9.09875	HMDB0127524	0	0	0	0	11.594	0	HMDB0014564	160.972	275.752	209.559	0	4.82882	0	HMDB0032153	92.9365	127.474	107.323	25.8836	35.3863	3.28587	HMDB0013627	1117.19	1781.29	1650.51	629.391	20.6765	14.5979	HMDB0015126	277.025	409.229	337.205	64.8541	42.9779	1.88425
HMDB0010381	622.977	362.967	375.559	139.252	56.926	20.5249	HMDB0061854	149.865	110.16	66.3277	94.9463	0	0.0856501	HMDB0041047	58.0996	2.95836	27.4885	0	6.71759	0	HMDB0060837	114.803	100.919	90.3991	18.4953	8.59164	0	HMDB0014564	273.204	261.473	218.809	0	4.82882	0	HMDB0032153	145.813	333.994	119.257	25.8836	35.3863	3.28587
HMDB0000064	73.3958	79.9405	86.5806	10.2715	24.5193	0	HMDB0011140	22.5983	27.6336	37.8866	8.69741	0	0	HMDB0014338	433.306	296.154	246.312	132.826	21.7161	4.5296	HMDB0013326	72.2222	74.509	54.2217	1.13598	1.10568	0	HMDB0041047	4.10162	3.40321	8.90631	0	6.71759	0	HMDB0060837	81.8961	77.8575	90.333	18.4953	8.59164	0
HMDB0013159	622.676	1246.49	1256.56	544.304	19.2039	26.3846	HMDB0124860	9569.22	12179.2	13376.3	2502.84	3480.66	276.552	HMDB0033976	186.028	82.5787	272.503	89.7835	0	0	HMDB0015490	47.7186	84.4664	58.8069	0	0	0	HMDB0014338	321.53	327.404	507.727	132.826	21.7161	4.5296	HMDB0013326	89.994	21.3313	106.351	1.13598	1.10568	0
HMDB0060582	198.586	24.8371	130.309	49.4576	0	0	HMDB0000888	37.9542	20.5506	30.6464	0	0	0	HMDB0006744	37.38	54.6653	145.969	0	0	0	HMDB0029334	166.884	161.256	181.167	0	0	0	HMDB0033976	231.113	138.226	310.11	89.7835	0	0	HMDB0015490	56.2991	60.6791	46.3753	0	0	0
HMDB0039505	765.608	328.017	495.377	225.254	5.57367	0	HMDB0034215	2.89669	14.2324	14.2385	0	0	7.64873	HMDB0136090	72.237	50.9817	56.6921	0	0	22.6673	HMDB0003166	16.0957	22.8398	26.7993	0	0	0	HMDB0006744	24.4978	88.4837	34.881	0	0	0	HMDB0029334	234.185	237.081	236.956	0	0	0
HMDB0031004	227.838	316.627	244.669	26.8186	58.3736	40.9575	HMDB0002720	322.749	261.017	195.324	37.9423	0	0	HMDB0001659	7267.3	6767.92	6580.29	909.765	686.859	273.753	HMDB0014797	77.0721	92.0084	39.4985	11.8678	9.57225	0.0261005	HMDB0136090	107.19	35.8496	73.7639	0	0	22.6673	HMDB0003166	29.6249	19.7887	23.3536	0	0	0
HMDB0003871	72.3637	68.8291	54.954	11.0117	18.7586	0	HMDB0030859	506.504	320.114	528.7	33.2152	83.4678	48.2308	HMDB0044192	104.343	142.946	228.964	7.87406	0	0	HMDB0029893	41.3363	38.5341	68.3829	0	35.8562	0	HMDB0001659	6265.86	6298.9	5620.76	909.765	686.859	273.753	HMDB0014797	28.8723	58.9821	100.945	11.8678	9.57225	0.0261005
HMDB0030392	988.497	1290.92	1275.17	386.865	434.253	105.554	HMDB0031804	606.295	617.998	1422.25	204.712	243.909	9.93754	HMDB0015615	54.9812	25.2405	29.7901	13.2037	0	0	HMDB0040384	164.442	131.289	145.377	0	0	0	HMDB0044192	84.5104	149.207	79.1932	7.87406	0	0	HMDB0029893	75.37	136.879	102.252	0	35.8562	0
HMDB0003581	2659.74	4076.38	3422.22	171.947	890.488	148.227	HMDB0015555	76.4366	99.1888	79.6182	4.10237	3.86917	15.2629	HMDB0029356	159.278	258.062	150.981	0	15.7692	27.475	HMDB0013627	861.685	1211.32	982.167	629.391	20.6765	14.5979	HMDB0015615	43.2653	80.8971	41.6569	13.2037	0	0	HMDB0040384	159.146	234.264	142.405	0	0	0
HMDB0012643	2197.49	3884.16	3302.29	731.82	545.329	169.2	HMDB0005037	42.1152	17.6993	35.6041	21.1406	0	0	HMDB0030471	7164.57	4648.65	8364.7	255.97	238.979	106.114	HMDB0014564	150.912	208.946	283.352	0	4.82882	0	HMDB0029356	73.5184	161.525	77.0672	0	15.7692	27.475	HMDB0013627	4.73743	2.92646	4.0186	78.3358	11.3685	43.0684
HMDB0038464	386.846	376.004	343.625	129.772	52.347	29.7719	HMDB0001175	135.423	212	168.417	12.0865	49.7933	0	HMDB0031791	949.058	652.648	1610.74	133.845	6.43814	3.94585	HMDB0041047	25.1622	6.75794	9.90684	0	6.71759	0	HMDB0030471	884.816	4841.49	828.564	255.97	238.979	106.114	HMDB0014564	304.33	202.8	274.726	0	4.82882	0
HMDB0015466	496.837	360.746	385.773	84.0454	0	0	HMDB0038748	1188.56	895.56	1245.16	61.9922	427.444	106.102	HMDB0124786	666.246	596.525	729.7	71.6938	150.602	10.2472	HMDB0014338	178.927	226.022	288.213	132.826	21.7161	4.5296	HMDB0031791	402.427	1094.37	296.621	133.845	6.43814	3.94585	HMDB0041047	10.7173	23.4947	24.3205	0	6.71759	0
HMDB0000056	1769.12	1721.1	1143.12	447.74	174.001	201.895	HMDB0039969	337.562	278.325	283.821	148.966	0	0	HMDB0037589	0	8.0053	0	5.56782	0	0	HMDB0033976	145.96	246.782	231.974	89.7835	0	0	HMDB0124786	538.566	603.438	608.645	71.6938	150.602	10.2472	HMDB0014338	298.094	814.631	273.137	132.826	21.7161	4.5296
HMDB0005030	1334.14	805.723	1022.95	222.612	53.0166	7.75158	HMDB0001004	9113.17	7119.79	12466.3	2084.27	1912.33	185.118	HMDB0000603	107.699	177.1	108.755	0	0	0	HMDB0006744	65.3375	51.7045	57.8262	0	0	0	HMDB0037589	5.29876	6.2493	0	5.56782	0	0	HMDB0033976	308.619	251.262	219.705	89.7835	0	0
HMDB0011494	375.968	201.695	274.464	52.6601	0	0	HMDB0004827	54.9043	64.7629	62.864	0	0	0	HMDB0062325	2007.22	794.838	1615.56	825.999	145.275	16.517	HMDB0136090	20.5509	75.304	46.2299	0	0	22.6673	HMDB0000603	264.531	273.597	302.91	0	0	0	HMDB0006744	57.7905	72.2	36.1719	0	0	0
HMDB0037159	41.2866	105.231	72.6436	63.8224	3.97504	27.8	HMDB0030717	54.3971	10.4371	4.87105	15.3775	0	0	HMDB0013131	118.26	127.49	133.576	0	0	0	HMDB0001659	6417.1	6523.83	6344.51	909.765	686.859	273.753	HMDB0062325	1149.88	1279.66	2259.78	825.999	145.275	16.517	HMDB0136090	54.718	64.8463	74.1225	0	0	22.6673
HMDB0028807	0	0	0	0	3.58737	0	HMDB0029319	34.9906	36.7632	41.7472	0	14.1277	0	HMDB0036300	37.8609	100.908	61.2019	17.5246	3.90713	4.73313	HMDB0044192	95.7695	237.333	201.425	7.87406	0	0	HMDB0013131	137.881	141.442	117.239	0	0	0	HMDB0001659	5719.77	4858.74	5339.09	909.765	686.859	273.753
HMDB0128972	22.1485	0	13.6166	28.3228	0	0	HMDB0029641	453.483	511.165	554.437	109.815	157.146	39.9283	HMDB0059972	377.122	214.069	436.973	26.4886	23.1782	6.9164	HMDB0015615	6.33895	22.5132	26.1074	13.2037	0	0	HMDB0036300	113.03	120.369	77.781	17.5246	3.90713	4.73313	HMDB0044192	21.1666	24.77	21.0592	7.87406	0	0
HMDB0041720	176.797	33.2015	67.1604	56.862	15.44	6.39697	HMDB0030326	1005.23	851.83	1102.95	98.0746	388.234	24.5812	HMDB0127524	0	0	0	0	11.594	0	HMDB0029356	168.038	71.8011	258.352	0	15.7692	27.475	HMDB0059972	106.144	365.532	95.5433	26.4886	23.1782	6.9164	HMDB0015615	32.0215	21.5208	57.5746	13.2037	0	0
HMDB0060072	122.021	124.236	148.693	50.0377	22.8463	7.17269	HMDB0036648	161.824	155.727	177.729	0	97.996	1.56222	HMDB0061854	135.751	130.985	421.184	94.9463	0	0.0856501	HMDB0030471	7747.44	904.708	4973.45	255.97	238.979	106.114	HMDB0127524	0	0	0	0	11.594	0	HMDB0029356	116.587	135.185	111.796	0	15.7692	27.475
HMDB0015487	76.1376	116.013	101.587	43.0002	11.1554	15.6014	HMDB0134845	237.893	299.056	228.44	52.699	71.9557	12.0063	HMDB0011140	0	0	5.6131	8.69741	0	0	HMDB0031791	1477.39	452.176	952.264	133.845	6.43814	3.94585	HMDB0061854	356.692	230.146	237.309	94.9463	0	0.0856501	HMDB0030471	906.093	918.073	3162.56	255.97	238.979	106.114
HMDB0040631	403.036	721.549	443.682	155.581	152.114	42.8455	HMDB0004999	0	4.29975	13.9495	0	0	0	HMDB0124860	14828.7	10891	15965.5	2502.84	3480.66	276.552	HMDB0124786	666.993	568.092	647.089	71.6938	150.602	10.2472	HMDB0011140	4.33865	1.07647	12.9209	8.69741	0	0	HMDB0031791	261.721	394.47	536.202	133.845	6.43814	3.94585
HMDB0014610	205.157	428.105	284.262	105.034	54.2053	46.2372	HMDB0034362	2894.72	6063.29	2438.35	1304.99	50.9048	4.73853	HMDB0000888	38.0062	70.1901	40.0935	0	0	0	HMDB0037589	0	10.4897	0	5.56782	0	0	HMDB0124860	18573.2	10553.7	18456.8	2502.84	3480.66	276.552	HMDB0124786	651.065	655.838	596.423	71.6938	150.602	10.2472
HMDB0002581	59.3235	70.9684	77.0188	0	37.5649	0	HMDB0003072	82.5925	123.066	49.8833	48.2839	0	0	HMDB0034215	8.5379	2.43249	9.75828	0	0	7.64873	HMDB0000603	204.451	211.313	246.141	0	0	0	HMDB0000888	116.197	117.061	115.376	0	0	0	HMDB0037589	5.1268	23.011	17.1684	5.56782	0	0
HMDB0014394	414.365	323.282	230.11	106.868	133.425	49.5082	HMDB0011165	25.0412	95.2443	8.60778	41.6632	0	0	HMDB0002720	131.526	199.007	101.05	37.9423	0	0	HMDB0062325	989.511	1546.74	1324.69	825.999	145.275	16.517	HMDB0034215	11.4974	19.6152	11.8103	0	0	7.64873	HMDB0000603	360.641	342.608	311.153	0	0	0
HMDB0005032	566.227	740.172	570.934	239.026	0	10.6865	HMDB0011499	159.221	127.864	182.963	7.36897	11.7636	0	HMDB0030859	354.575	444.701	509.697	33.2152	83.4678	48.2308	HMDB0013131	107.365	153.879	146.025	0	0	0	HMDB0002720	213.755	233.748	174.392	37.9423	0	0	HMDB0062325	1680.41	3943.52	2326.81	825.999	145.275	16.517
HMDB0015009	17.8164	3.32909	33.1218	6.3761	35.3143	0	HMDB0061832	387.367	162.289	355.757	18.4526	85.3688	0	HMDB0031804	2449.33	1604.7	2375.79	204.712	243.909	9.93754	HMDB0036300	123.509	116.691	100.703	17.5246	3.90713	4.73313	HMDB0030859	249.952	277.469	346.01	33.2152	83.4678	48.2308	HMDB0013131	138.364	151.407	98.6871	0	0	0
HMDB0000227	116.797	106.699	135.466	0	4.62346	0	HMDB0037262	218.131	258.74	326.89	23.8626	42.8897	37.8733	HMDB0015555	132.444	0	14.194	4.10237	3.86917	15.2629	HMDB0059972	431.548	72.4767	261.16	26.4886	23.1782	6.9164	HMDB0031804	2107.56	1486.3	1467.31	204.712	243.909	9.93754	HMDB0036300	81.5136	34.4076	89.7352	17.5246	3.90713	4.73313
HMDB0002991	130.941	122.519	120.217	9.24329	11.5213	0	HMDB0004224	1.62842	2.6175	0	368.075	55.5238	419.572	HMDB0005037	550.704	619.078	709.848	138.484	110.859	24.2182	HMDB0127524	158.88	3.97662	0	0	11.594	0	HMDB0015555	88.5706	106.016	77.5287	4.10237	3.86917	15.2629	HMDB0059972	90.7659	121.052	230.361	26.4886	23.1782	6.9164
HMDB0001179	6599.85	4715.69	5377.66	815.12	4575.03	191.629	HMDB0014385	82.8045	83.7158	131.618	11.7064	6.80172	0	HMDB0001175	151.398	157.291	235.125	12.0865	49.7933	0	HMDB0061854	145.455	253.212	123	94.9463	0	0.0856501	HMDB0005037	572.903	648.107	584.066	138.484	110.859	24.2182	HMDB0127524	0	90.1217	0	0	11.594	0
HMDB0015227	237.711	507.176	574.751	375.156	65.9027	5.68794	HMDB0037168	48.8708	50.5078	41.1147	0	6.18537	17.6052	HMDB0038748	970.788	1604.12	733.335	61.9922	427.444	106.102	HMDB0011140	1.38521	8.91905	8.89889	8.69741	0	0	HMDB0001175	161.09	120.585	148.75	12.0865	49.7933	0	HMDB0061854	252.068	313.301	170.869	94.9463	0	0.0856501
HMDB0001189	28.843	25.6439	25.5696	0	3.3252	0	HMDB0028802	15.1692	15.7363	61.4004	0	0	0.00765004	HMDB0039969	286.925	234.426	246.788	148.966	0	0	HMDB0124860	13997.6	16958.3	14229.6	2502.84	3480.66	276.552	HMDB0038748	597.238	1158.46	915.545	61.9922	427.444	106.102	HMDB0011140	13.1136	38.7626	15.4496	8.69741	0	0
HMDB0006227	111.429	361.571	293.031	1016.53	756.213	451.457	HMDB0041730	53.47	26.2816	52.1718	0	0	0	HMDB0001004	11865.5	12966.2	14525.6	2084.27	1912.33	185.118	HMDB0000888	79.535	80.9314	104.831	0	0	0	HMDB0039969	261.399	260.863	316.137	148.966	0	0	HMDB0124860	15472.1	14866.2	17636.6	2502.84	3480.66	276.552
HMDB0011745	0	15.5519	0	0	0	0	HMDB0014537	88.2997	47.0412	100.621	0	23.1687	0	HMDB0004827	34.2408	46.6357	58.0695	0	0	0	HMDB0034215	13.0624	8.39709	6.59344	0	0	7.64873	HMDB0001004	12535.8	12692.6	9956.11	2084.27	1912.33	185.118	HMDB0000888	133.269	139.751	103.661	0	0	0
HMDB0012234	1852.89	1519.88	1318.2	524.277	115.498	44.8314	HMDB0014649	61.8332	294.785	55.11	19.3227	44.462	6.69771	HMDB0030717	15.3086	151.018	62.352	15.3775	0	0	HMDB0002720	102.382	117.878	95.8676	37.9423	0	0	HMDB0004827	47.5084	55.8305	48.0569	0	0	0	HMDB0034215	8.22049	29.7543	20.0092	0	0	7.64873
HMDB0031996	26.1534	34.3316	61.1165	65.1706	0	0	HMDB0002089	713.685	902.708	707.862	70.8932	58.6181	113.228	HMDB0029319	2.78523	30.6062	17.6752	0	14.1277	0	HMDB0030859	496.233	366.016	384.47	33.2152	83.4678	48.2308	HMDB0030717	33.1662	15.9282	235.757	15.3775	0	0	HMDB0002720	125.471	43.5069	118.463	37.9423	0	0
HMDB0000079	52.5703	217.059	121.691	40.7001	1.80376	0	HMDB0000870	41.6513	199.732	31.0147	1131.17	528.593	322.017	HMDB0029641	1546.49	765.015	873.551	109.815	157.146	39.9283	HMDB0031804	1948.99	2014.23	1386.56	204.712	243.909	9.93754	HMDB0029319	21.085	7.14183	23.8761	0	14.1277	0	HMDB0030859	278.069	619.661	347.396	33.2152	83.4678	48.2308
HMDB0000325	208.668	98.3085	121.59	7.689	0	0	HMDB0000017	1296.98	906.376	1146.68	508.103	56.6148	158.326	HMDB0030326	1191.86	1146.41	1118.66	98.0746	388.234	24.5812	HMDB0015555	17.135	33.1907	66.5099	4.10237	3.86917	15.2629	HMDB0029641	989.091	688.531	933.239	109.815	157.146	39.9283	HMDB0031804	1362.2	466.866	1593.99	204.712	243.909	9.93754
HMDB0002285	2934.13	1744.21	1580.23	686.758	605.445	390.917	HMDB0005011	91.1727	108.835	80.984	910.402	908.588	574.179	HMDB0036648	407.134	262.313	335.586	0	97.996	1.56222	HMDB0005037	791.388	752.731	700.615	138.484	110.859	24.2182	HMDB0030326	927.248	1020.59	958.405	98.0746	388.234	24.5812	HMDB0015555	90.4578	82.2102	0	4.10237	3.86917	15.2629
HMDB0029616	164.32	164.92	139.683	2.18189	0	59.4689	HMDB0037691	12108.3	115.911	11850.3	252.302	181.564	211.442	HMDB0134845	349.569	278.014	374.725	52.699	71.9557	12.0063	HMDB0001175	189.696	180.247	179.144	12.0865	49.7933	0	HMDB0036648	251.518	336.914	278.569	0	97.996	1.56222	HMDB0005037	635.71	746.196	633.167	138.484	110.859	24.2182
HMDB0014483	614.66	394.5	323.916	26.1506	6.05725	0	HMDB0013968	800.49	385.473	825.173	0	0	0	HMDB0004999	84.8764	115.02	21.1816	0	0	0	HMDB0038748	1281.94	1153.62	1411.11	61.9922	427.444	106.102	HMDB0134845	289.341	193.182	327.418	52.699	71.9557	12.0063	HMDB0001175	140.602	172.76	141.758	12.0865	49.7933	0
HMDB0029835	1629.8	4054.99	3311.06	773.143	617.254	326.709	HMDB0041101	11.2493	10.1439	14.9363	0	0	0.476636	HMDB0034362	2468	1446.15	2085.42	1304.99	50.9048	4.73853	HMDB0039969	415.007	246.517	246.783	148.966	0	0	HMDB0004999	105.514	85.8063	141.488	0	0	0	HMDB0038748	1198.04	2101.35	1061.1	61.9922	427.444	106.102
HMDB0030312	306.777	212.641	181.654	8.70559	0	0	HMDB0014700	315.394	338.152	320.649	111.23	11.5116	0	HMDB0003072	95.1288	68.8371	123.95	48.2839	0	0	HMDB0001004	16561	12537.3	11647.6	2084.27	1912.33	185.118	HMDB0034362	1906.36	1703.43	2556.45	1304.99	50.9048	4.73853	HMDB0039969	353.925	295.815	432.545	148.966	0	0
HMDB0014853	503.36	300.17	385.839	62.4906	64.0115	0	HMDB0000978	312.758	2.97232	294.578	21.047	3.18155	5.20335	HMDB0011165	43.2019	7.13776	37.1282	41.6632	0	0	HMDB0004827	46.6592	53.6742	47.3732	0	0	0	HMDB0003072	157.841	89.8292	159.917	48.2839	0	0	HMDB0001004	12358.2	7257.96	10752.6	2084.27	1912.33	185.118
HMDB0029840	41.4845	19.064	45.6468	0	0	0	HMDB0014365	20170.6	10673.8	18235.9	23754.4	7996.95	1051.15	HMDB0011499	76.6477	156.27	76.5033	7.36897	11.7636	0	HMDB0030717	62.0863	198.453	131.847	15.3775	0	0	HMDB0011165	564.134	1105.08	494.912	298.543	280.084	276.396	HMDB0004827	63.5581	52.9322	34.5197	0	0	0
HMDB0005783	321.92	570.929	764.208	115.751	137.256	134.171	HMDB0126965	74.547	70.3429	63.9081	3.32446	76.5811	0.0874934	HMDB0061832	565.987	331.291	524.925	18.4526	85.3688	0	HMDB0029319	16.8458	24.6411	44.5152	0	14.1277	0	HMDB0011499	93.1496	109.442	137.647	7.36897	11.7636	0	HMDB0030717	12.0641	76.3148	21.9537	15.3775	0	0
HMDB0008865	108.136	61.8375	31.5644	19.417	14.9605	17.0766	HMDB0007005	33.261	22.0758	31.5609	0	17.8603	0	HMDB0037262	261.595	257.126	309.288	23.8626	42.8897	37.8733	HMDB0029641	606.563	852.089	760.38	109.815	157.146	39.9283	HMDB0061832	122.112	326.336	154.884	18.4526	85.3688	0	HMDB0029319	25.1868	42.5872	33.5846	0	14.1277	0
HMDB0000245	13.9885	10.3321	13.4399	0	0	0	HMDB0015503	115.253	20.155	166.472	139.187	67.7251	3280.73	HMDB0004224	21038.1	7319.24	10311	4261.73	1795.91	1277.64	HMDB0030326	936.563	974.837	1131.73	98.0746	388.234	24.5812	HMDB0037262	219.461	240.611	236.597	23.8626	42.8897	37.8733	HMDB0029641	852.646	598.525	717.082	109.815	157.146	39.9283
HMDB0032653	0.212066	1.56301	0.287502	99.0697	24.4981	691.573	HMDB0041868	72.9588	13.0853	55.366	0.70325	36.9523	0	HMDB0014385	6.86505	66.8061	14.8925	11.7064	6.80172	0	HMDB0036648	277.995	236.454	209.741	0	97.996	1.56222	HMDB0004224	7164.03	12366.6	13809.3	4261.73	1795.91	1277.64	HMDB0030326	990.978	1685.83	929.548	98.0746	388.234	24.5812
HMDB0010386	285.817	120.486	200.739	23.9002	4.81487	0	HMDB0135067	1211.98	8.44354	1078.16	20.7614	23.9368	9.09875	HMDB0037168	36.4651	8.95441	23.4003	0	5.03094	5.1659	HMDB0134845	291.338	303.611	332.363	52.699	71.9557	12.0063	HMDB0014385	25.2105	47.0603	48.9623	11.7064	6.80172	0	HMDB0036648	281.116	216.954	203.253	0	97.996	1.56222
HMDB0003920	426.503	731.186	614.801	212.01	172.788	34.0257	HMDB0010381	429.645	441.154	460.711	139.252	56.926	20.5249	HMDB0028802	10.202	64.7081	81.6506	0	0	0.00765004	HMDB0004999	48.2458	107.964	52.5228	0	0	0	HMDB0037168	29.3904	30.3861	30.5023	0	5.03094	5.1659	HMDB0134845	346.698	321.213	294.169	52.699	71.9557	12.0063
HMDB0034750	166.309	189.85	205.483	104.729	43.601	0	HMDB0000064	125.222	98.6252	125.302	10.2715	24.5193	0	HMDB0041730	18.9732	39.4086	14.5127	0	0	0	HMDB0034362	2056.04	1956.93	1741.76	1304.99	50.9048	4.73853	HMDB0028802	113.579	84.1034	79.003	0	0	0.00765004	HMDB0004999	28.3359	13.3801	66.2759	0	0	0
HMDB0000785	21.9965	20.5528	32.7559	15.3813	0	0	HMDB0013159	818.76	1050.38	575.643	544.304	19.2039	26.3846	HMDB0014537	17.1998	60.4782	37.4406	0	23.1687	0	HMDB0003072	102.084	124.99	89.6673	48.2839	0	0	HMDB0041730	0	5.5907	0	0	0	0	HMDB0034362	2315.23	4059.01	3122.14	1304.99	50.9048	4.73853
HMDB0029482	769.965	454.279	515.309	57.5486	0	0	HMDB0060582	202.473	110.234	92.7659	49.4576	0	0	HMDB0014649	90.8331	84.9488	210.551	19.3227	44.462	6.69771	HMDB0011165	1673.67	422.611	1727.99	298.543	280.084	276.396	HMDB0014537	16.4388	18.5819	50.9993	0	23.1687	0	HMDB0003072	120.797	128.079	86.5077	48.2839	0	0
HMDB0011484	28.1748	27.239	51.4895	55.9053	0	0	HMDB0039505	621.946	494.915	670.12	225.254	5.57367	0	HMDB0002089	331.758	409.779	332.607	39.9038	54.5613	6.53303	HMDB0011499	89.6561	197.573	121.028	7.36897	11.7636	0	HMDB0014649	117.882	16.3858	182.084	19.3227	44.462	6.69771	HMDB0011165	2271.88	2434.15	1212.59	298.543	280.084	276.396
HMDB0032472	35.4068	9.37394	10.4587	3.79649	0	0	HMDB0031004	102.071	430.465	113.519	26.8186	58.3736	40.9575	HMDB0000870	53.8901	46.6606	56.8658	1131.17	528.593	322.017	HMDB0061832	370.52	184.497	363.412	18.4526	85.3688	0	HMDB0002089	831.151	735.026	729.97	70.8932	58.6181	113.228	HMDB0011499	94.7941	127.649	143.222	7.36897	11.7636	0
HMDB0034899	472.202	403.754	345.975	23.6131	11.4569	0	HMDB0003871	72.7426	65.1044	91.6633	11.0117	18.7586	0	HMDB0000017	2213.34	2079.06	1452.7	508.103	56.6148	158.326	HMDB0037262	273.318	251.479	247.553	23.8626	42.8897	37.8733	HMDB0000870	101.316	29.4654	122.642	1131.17	528.593	322.017	HMDB0061832	218.747	254.12	242.632	18.4526	85.3688	0
HMDB0015204	226.279	268.297	266.949	546.56	374.866	274.33	HMDB0030392	1075.38	1222.04	853.629	386.865	434.253	105.554	HMDB0005011	859.032	959.411	792.653	187.729	113.158	0	HMDB0004224	25.2035	29.4695	73.7312	368.075	55.5238	419.572	HMDB0000017	1831.21	1574.54	1711.82	508.103	56.6148	158.326	HMDB0037262	305.511	257.179	156.399	23.8626	42.8897	37.8733
HMDB0000258	1463.15	1094.75	1955.16	504.271	2458.57	104.248	HMDB0003581	1469.17	5523.41	2032.71	171.947	890.488	148.227	HMDB0037691	8092.28	7715.14	10074.1	252.302	181.564	211.442	HMDB0014385	14.5298	15.325	34.5789	11.7064	6.80172	0	HMDB0005011	56.7614	37.3698	27.1259	910.402	908.588	574.179	HMDB0004224	8772.96	29976	11514.5	4261.73	1795.91	1277.64
HMDB0001986	421.679	220.101	337.408	6.78303	0	0	HMDB0012643	3363.3	3787.28	3455.22	731.82	545.329	169.2	HMDB0013968	478.621	231.737	404.479	0	0	0	HMDB0037168	32.9161	25.5686	27.4416	0	5.03094	5.1659	HMDB0037691	81.6192	6812.28	69.2553	252.302	181.564	211.442	HMDB0014385	43.6138	26.6283	56.3392	11.7064	6.80172	0
HMDB0013010	2920.62	4593.57	3279.7	1445.92	1683.21	368.636	HMDB0038464	456.869	337.883	393.776	129.772	52.347	29.7719	HMDB0041101	0	0	0	0	0	0.476636	HMDB0028802	67.6153	154.612	66.3066	0	0	0.00765004	HMDB0013968	522.574	430.339	382.161	0	0	0	HMDB0037168	26.2677	23.7984	19.4801	0	5.03094	5.1659
HMDB0041842	0	0	0	7.99506	0	5.62702	HMDB0015466	259.872	408.882	327.196	84.0454	0	0	HMDB0014700	160.571	264.529	217.032	111.23	11.5116	0	HMDB0041730	9.09279	14.7645	0	0	0	0	HMDB0041101	0	0	5.01549	0	0	0.476636	HMDB0028802	92.1432	43.5645	41.3904	0	0	0.00765004
HMDB0015293	234.193	49.246	149.869	7.02667	0	0	HMDB0000056	1345.93	1646.25	1648.9	447.74	174.001	201.895	HMDB0000978	94.3635	153.104	186.758	21.047	3.18155	5.20335	HMDB0014537	3.13852	49.8491	31.5383	0	23.1687	0	HMDB0014700	211.973	244.254	242.018	111.23	11.5116	0	HMDB0041730	0	5.93637	13.8607	0	0	0
HMDB0031356	6.42926	0	0	0	9.38127	0	HMDB0005030	855.505	836.993	928.508	222.612	53.0166	7.75158	HMDB0014365	52657	19848.8	28260.3	23754.4	7996.95	1051.15	HMDB0014649	62.4409	179.861	187.36	19.3227	44.462	6.69771	HMDB0000978	57.0623	45.6179	50.9493	4.52062	13.252	2.40208	HMDB0014537	34.3812	90.8805	29.502	0	23.1687	0
HMDB0000235	122.43	104.838	133.688	0.126824	0	0	HMDB0011494	243.309	246.214	300.648	52.6601	0	0	HMDB0126965	215.579	61.4746	112.375	3.32446	76.5811	0.0874934	HMDB0002089	328.666	284.32	316.939	39.9038	54.5613	6.53303	HMDB0014365	46385.6	51041.8	58473.9	23754.4	7996.95	1051.15	HMDB0014649	126.024	261.431	78.4768	19.3227	44.462	6.69771
HMDB0040825	827.021	725.306	846.35	231.873	155.796	0	HMDB0037159	75.1821	121.68	37.8463	63.8224	3.97504	27.8	HMDB0007005	24.5451	0	1.11126	526.593	84.0333	104.055	HMDB0000870	50.7591	116.815	36.824	1131.17	528.593	322.017	HMDB0126965	92.1965	65.6455	107.987	3.32446	76.5811	0.0874934	HMDB0002089	250.685	161.978	249.216	39.9038	54.5613	6.53303
HMDB0034687	1463.58	1856.72	1016.15	613.446	33.2176	328.42	HMDB0028807	0	1.97239	0	0	3.58737	0	HMDB0015503	156.232	370.369	82.5549	139.187	67.7251	3280.73	HMDB0000017	1439.52	1410.78	1411.04	508.103	56.6148	158.326	HMDB0007005	2.44983	2.51938	0	526.593	84.0333	104.055	HMDB0000870	74.973	66.4152	50.6735	1131.17	528.593	322.017
HMDB0061168	4837.65	3256.65	3268.75	969.514	1346.65	161.529	HMDB0128972	63.0693	21.9297	35.0858	28.3228	0	0	HMDB0041868	80.0074	52.2537	51.8262	0.70325	36.9523	0	HMDB0005011	96.2936	39.2054	29.4214	910.402	908.588	574.179	HMDB0015503	34.6569	36.2763	38.7883	139.187	67.7251	3280.73	HMDB0000017	1756.3	1275.95	1664.28	508.103	56.6148	158.326
HMDB0032730	122.174	22.3909	70.4571	11.0448	87.7381	0	HMDB0041720	93.465	107.155	148.601	56.862	15.44	6.39697	HMDB0135067	1334.86	640.574	1686.13	20.7614	23.9368	9.09875	HMDB0037691	12205.2	78.3611	7216.04	252.302	181.564	211.442	HMDB0041868	63.126	50.6248	98.8205	0.70325	36.9523	0	HMDB0005011	23.5443	34.2123	21.6781	910.402	908.588	574.179
HMDB0030174	1472.45	888.203	1157.76	122.745	0	0	HMDB0060072	175.065	141.28	161.995	50.0377	22.8463	7.17269	HMDB0010381	1636.57	1155.91	2396.56	874.55	325.671	170.663	HMDB0013968	454.824	295.197	383.524	0	0	0	HMDB0135067	11.3134	566.872	45.1739	20.7614	23.9368	9.09875	HMDB0037691	84.6723	64.9493	4003.55	252.302	181.564	211.442
HMDB0000840	61.4814	38.3459	56.815	0	0	0	HMDB0015487	65.1396	109.445	65.2074	43.0002	11.1554	15.6014	HMDB0000064	78.4734	83.7211	93.1097	10.2715	24.5193	0	HMDB0041101	0	7.11389	0	0	0	0.476636	HMDB0010381	2369.53	1670.8	2711.29	874.55	325.671	170.663	HMDB0013968	660.098	284.23	567.99	0	0	0
HMDB0000552	3.93294	17.9206	3.02606	0	0	0	HMDB0040631	672.389	730.354	750.665	155.581	152.114	42.8455	HMDB0013159	854.141	925.06	831.583	544.304	19.2039	26.3846	HMDB0014700	204.237	226.054	211.585	111.23	11.5116	0	HMDB0000064	73.8692	79.8473	68.9699	10.2715	24.5193	0	HMDB0041101	0	0	3.06337	0	0	0.476636
HMDB0015344	48.833	34.7315	24.5549	0	0	0	HMDB0014610	208.5	381.725	110.275	105.034	54.2053	46.2372	HMDB0060582	61.5768	225.592	91.6213	49.4576	0	0	HMDB0000978	281.736	0.0370644	129.771	21.047	3.18155	5.20335	HMDB0013159	649.176	911.558	1111.5	544.304	19.2039	26.3846	HMDB0014700	253.453	230.826	301.749	111.23	11.5116	0
HMDB0014905	321.302	199.964	124.511	6.10303	0	0	HMDB0002581	68.256	57.1357	52.599	0	37.5649	0	HMDB0039505	347.447	300.16	399.958	225.254	5.57367	0	HMDB0014365	36994.6	33218.6	35095.7	23754.4	7996.95	1051.15	HMDB0060582	192.88	216.092	159.856	49.4576	0	0	HMDB0000978	47.4287	48.8147	32.7572	4.52062	13.252	2.40208
HMDB0032008	186.968	260.394	225.438	51.3913	54.5153	15.4475	HMDB0014394	393.486	313.415	546.801	106.868	133.425	49.5082	HMDB0031004	137.629	137.813	333.418	26.8186	58.3736	40.9575	HMDB0126965	56.2679	64.2258	60.6082	3.32446	76.5811	0.0874934	HMDB0039505	249.223	336.342	272.445	225.254	5.57367	0	HMDB0014365	56263	73155.6	80227.2	23754.4	7996.95	1051.15
HMDB0001104	167.233	237.424	229.603	114.455	119.249	25.7066	HMDB0005032	314.774	329.977	416.92	78.4983	168.002	0	HMDB0003871	40.1452	50.2267	50.3873	11.0117	18.7586	0	HMDB0007005	10.8171	0.721816	0	526.593	84.0333	104.055	HMDB0031004	173.216	46.4104	266.06	26.8186	58.3736	40.9575	HMDB0126965	137.953	253.112	116.264	3.32446	76.5811	0.0874934
HMDB0014918	209.317	298.432	571.994	70.6415	290.813	35.8497	HMDB0015009	33.0541	15.2404	28.1988	6.3761	35.3143	0	HMDB0030392	1317.03	909.028	1169.95	386.865	434.253	105.554	HMDB0015503	27.8054	21.4494	46.8654	139.187	67.7251	3280.73	HMDB0003871	75.0781	96.058	69.2879	11.0117	18.7586	0	HMDB0007005	0	0	5.5286	526.593	84.0333	104.055
HMDB0028963	447.354	734.64	616.005	195.83	238.462	61.5126	HMDB0000227	98.6421	120.102	58.4714	0	4.62346	0	HMDB0003581	4577.94	2077.96	3530.29	171.947	890.488	148.227	HMDB0041868	93.8154	52.0032	64.5773	0.70325	36.9523	0	HMDB0030392	1242.61	1225.29	1384.87	386.865	434.253	105.554	HMDB0015503	42.7805	132.665	164.202	139.187	67.7251	3280.73
HMDB0033069	1767.75	1552.87	1618.61	785.291	25.0509	287.502	HMDB0002991	311.419	158.825	313.87	9.24329	11.5213	0	HMDB0012643	6682.14	6038.83	3083.88	731.82	545.329	169.2	HMDB0135067	1256.52	18.6941	566.767	20.7614	23.9368	9.09875	HMDB0003581	2363.19	1585.28	2806.1	171.947	890.488	148.227	HMDB0041868	136.207	23.3377	74.8077	0.70325	36.9523	0
HMDB0029180	3794.19	5022.64	2680.51	1585.23	63.584	787.671	HMDB0001179	5984.82	10853.9	9563.96	815.12	4575.03	191.629	HMDB0038464	509.604	491.307	556.866	129.772	52.347	29.7719	HMDB0010381	2353.32	3081.79	2387.61	874.55	325.671	170.663	HMDB0012643	5348.53	1827.22	14023.7	731.82	545.329	169.2	HMDB0135067	64.6814	10.1296	259.163	20.7614	23.9368	9.09875
HMDB0029118	11.4841	0	1.68113	0	0	43.5948	HMDB0015227	630.51	392.943	374.402	375.156	65.9027	5.68794	HMDB0015466	183.445	279.067	259.977	84.0454	0	0	HMDB0000064	91.3225	83.7244	79.9037	10.2715	24.5193	0	HMDB0038464	451.797	493.862	492.628	129.772	52.347	29.7719	HMDB0010381	2383.83	3244.64	2850.92	874.55	325.671	170.663
HMDB0128865	104.041	125.963	114.723	67.9459	36.9315	1.60074	HMDB0001189	61.5218	33.7473	25.8794	0	3.3252	0	HMDB0000056	28.5509	43.9939	46.3854	2.48442	5.61444	5.07935	HMDB0013159	391.408	892.833	1005.7	544.304	19.2039	26.3846	HMDB0015466	187.916	216.431	169.615	84.0454	0	0	HMDB0000064	74.5933	68.8694	71.2964	10.2715	24.5193	0
HMDB0004043	0	5.83235	0	0	0	0	HMDB0006227	84.5916	98.8444	88.7821	313.765	153.055	186.468	HMDB0005030	0	0	0	103.566	2221.54	493.795	HMDB0060582	99.4952	149.759	142.171	49.4576	0	0	HMDB0000056	38.8512	57.6577	48.9642	2.48442	5.61444	5.07935	HMDB0013159	913.404	2100.63	606.273	544.304	19.2039	26.3846
HMDB0041278	140.636	172.223	104.866	30.1758	63.4788	10.3686	HMDB0011745	8.70359	17.4772	0	0	0	0	HMDB0011494	82.5798	198.712	126.547	52.6601	0	0	HMDB0039505	282.337	236.015	311.268	225.254	5.57367	0	HMDB0005030	0	0	0	103.566	2221.54	493.795	HMDB0060582	137.155	70.4878	90.5354	49.4576	0	0
HMDB0001227	180.644	194.542	209.746	37.6943	0	19.7834	HMDB0012234	2252.44	1614.6	1877.92	524.277	115.498	44.8314	HMDB0037159	80.28	91.3566	103.2	63.8224	3.97504	27.8	HMDB0031004	107.117	289.836	338.75	26.8186	58.3736	40.9575	HMDB0011494	158.503	157.547	148.593	52.6601	0	0	HMDB0039505	498.005	392.346	499.736	225.254	5.57367	0
HMDB0006322	210.9	536.314	446.485	90.6045	0	0	HMDB0031996	48.6849	36.9559	50.7221	65.1706	0	0	HMDB0028807	0.0817476	0	0	0	3.58737	0	HMDB0003871	50.167	70.4132	48.5848	11.0117	18.7586	0	HMDB0037159	93.9462	102.394	143.967	63.8224	3.97504	27.8	HMDB0031004	191.674	448.969	118.881	26.8186	58.3736	40.9575
HMDB0000027	150.011	79.0513	115.567	38.2786	14.9017	0	HMDB0000079	104.597	142.353	79.1942	40.7001	1.80376	0	HMDB0128972	13.9745	26.6096	0	28.3228	0	0	HMDB0030392	1579.43	1206.88	1275.18	386.865	434.253	105.554	HMDB0028807	896.169	955.753	940.493	1356.06	959.061	678.789	HMDB0003871	59.9883	45.2481	73.1455	11.0117	18.7586	0
HMDB0014758	101.236	28.1424	81.721	17.0107	0	12.4885	HMDB0000325	140.682	154.204	157.763	7.689	0	0	HMDB0041720	320.434	271.601	324.32	56.862	15.44	6.39697	HMDB0003581	2128.73	3157.28	2829.63	171.947	890.488	148.227	HMDB0128972	60.4629	0	34.5985	28.3228	0	0	HMDB0030392	1400.36	2081.27	2039.73	386.865	434.253	105.554
HMDB0001126	11.184	28.6348	20.2278	202.721	167.224	97.3299	HMDB0002285	889.811	1053.43	603.585	686.758	605.445	390.917	HMDB0060072	313.424	189.833	228.656	50.0377	22.8463	7.17269	HMDB0012643	2374.29	7622.95	6460.07	731.82	545.329	169.2	HMDB0041720	198.192	236.418	212.013	56.862	15.44	6.39697	HMDB0003581	2969.81	2465.41	1741.33	171.947	890.488	148.227
HMDB0035689	0	14.2248	0	116.661	14.2605	59.3389	HMDB0029616	47.3287	118.771	59.885	2.18189	0	59.4689	HMDB0015487	187.945	138.632	265.088	43.0002	11.1554	15.6014	HMDB0038464	598.071	526.305	452.487	129.772	52.347	29.7719	HMDB0060072	176.441	168.516	153.631	50.0377	22.8463	7.17269	HMDB0012643	4850.27	15802	3504.18	731.82	545.329	169.2
HMDB0030381	18.9857	13.4981	12.3468	0	0	0	HMDB0014483	1606.46	518.371	1712.48	26.1506	6.05725	0	HMDB0040631	954.03	494.051	620.503	155.581	152.114	42.8455	HMDB0015466	191.851	225.463	193.447	84.0454	0	0	HMDB0015487	151.099	109.152	136.561	43.0002	11.1554	15.6014	HMDB0038464	367.218	464.09	416.406	129.772	52.347	29.7719
HMDB0060982	95.6619	130.084	121.384	20.4544	36.8431	20.0993	HMDB0029835	2709.5	3228.21	2144.3	773.143	617.254	326.709	HMDB0014610	412.898	34.2644	212.832	105.034	54.2053	46.2372	HMDB0000056	57.1308	57.0804	55.3934	2.48442	5.61444	5.07935	HMDB0040631	550.9	712.119	661.383	155.581	152.114	42.8455	HMDB0015466	176.777	116.168	200.072	84.0454	0	0
HMDB0012779	121.526	52.42	100.44	73.6693	0	0	HMDB0030312	65.0874	133.543	87.2138	8.70559	0	0	HMDB0002581	0	4.6337	2.87359	28.6735	19.782	7.14619	HMDB0005030	0	0	0	103.566	2221.54	493.795	HMDB0014610	208.682	200.26	289.11	105.034	54.2053	46.2372	HMDB0000056	42.3141	74.2337	54.6518	2.48442	5.61444	5.07935
HMDB0000855	256.655	398.898	289.785	134.787	150.889	17.6719	HMDB0014853	324.804	211.675	307.157	62.4906	64.0115	0	HMDB0014394	377.268	550.318	523.103	106.868	133.425	49.5082	HMDB0011494	133.982	180.85	161.132	52.6601	0	0	HMDB0002581	42.2094	26.4345	83.92	0	37.5649	0	HMDB0005030	0	0	0	103.566	2221.54	493.795
HMDB0038004	51.4285	24.9233	40.6598	0	0	0	HMDB0029840	33.1146	36.3886	22.202	0	0	0	HMDB0005032	276.46	554.336	319.876	78.4983	168.002	0	HMDB0037159	70.3505	125.715	94.9791	63.8224	3.97504	27.8	HMDB0014394	700.439	706.562	508.414	106.868	133.425	49.5082	HMDB0011494	164.289	152.487	147.45	52.6601	0	0
HMDB0006901	77.6046	92.5672	123.592	11.5191	0	0	HMDB0005783	717.713	850.39	774.537	115.751	137.256	134.171	HMDB0015009	0	26.61	8.5932	6.3761	35.3143	0	HMDB0028807	0	0	0	0	3.58737	0	HMDB0005032	398.735	381.102	436.786	78.4983	168.002	0	HMDB0037159	113.687	359.844	76.9454	63.8224	3.97504	27.8
HMDB0032808	12985.5	12315.8	12230.5	5595.36	3028.92	358.382	HMDB0008865	69.6502	74.2148	83.6928	19.417	14.9605	17.0766	HMDB0000227	99.7606	26.5168	98.7257	0	4.62346	0	HMDB0128972	0	0	0	28.3228	0	0	HMDB0015009	39.7331	15.234	35.1456	6.3761	35.3143	0	HMDB0028807	8.08217	12.3286	0	0	3.58737	0
HMDB0061694	319.444	204.065	221.872	102.98	0	0	HMDB0000245	7.89522	18.5519	14.6542	0	0	0	HMDB0002991	163.45	144.612	143.782	9.24329	11.5213	0	HMDB0041720	212.912	217.81	156.851	56.862	15.44	6.39697	HMDB0000227	86.0207	89.7411	103.548	0	4.62346	0	HMDB0128972	0	2.5467	158.028	28.3228	0	0
HMDB0012227	170.53	317.105	195.542	63.501	214.491	23.9089	HMDB0032653	243.871	224.352	257.211	28.5087	0	0	HMDB0001179	15315.2	3993.69	15928.7	815.12	4575.03	191.629	HMDB0060072	140.199	105.499	160.986	50.0377	22.8463	7.17269	HMDB0002991	139.196	185.912	125.07	9.24329	11.5213	0	HMDB0041720	135.441	181.727	127.94	56.862	15.44	6.39697
HMDB0006482	37.3268	36.298	35.4424	0	0	0	HMDB0010386	170.605	195.562	190.361	23.9002	4.81487	0	HMDB0015227	812.18	337.258	659.053	375.156	65.9027	5.68794	HMDB0015487	119.397	144.1	147.136	43.0002	11.1554	15.6014	HMDB0001179	7939.93	10051.6	7022.61	815.12	4575.03	191.629	HMDB0060072	197.042	147.215	107.273	50.0377	22.8463	7.17269
HMDB0031805	119.744	198.725	183.694	70.4214	64.2797	7.64012	HMDB0003920	734.032	663.473	747.208	212.01	172.788	34.0257	HMDB0001189	54.551	77.4337	32.7191	0	3.3252	0	HMDB0040631	673.93	678.931	747.969	155.581	152.114	42.8455	HMDB0015227	515.91	523.961	783.182	375.156	65.9027	5.68794	HMDB0015487	134.671	164.644	92.4219	43.0002	11.1554	15.6014
HMDB0012468	67.4778	108.252	79.379	25.6768	57.517	3.07192	HMDB0034750	352.583	234.346	280.706	104.729	43.601	0	HMDB0006227	289.147	21.5692	301.851	1016.53	756.213	451.457	HMDB0014610	302.889	236.178	262.048	105.034	54.2053	46.2372	HMDB0001189	133.582	44.3222	137.68	0	3.3252	0	HMDB0040631	759.191	714.536	471.388	155.581	152.114	42.8455
HMDB0014698	1055.3	866.28	991.049	801.917	7.36039	0	HMDB0000785	31.721	22.0174	18.5115	15.3813	0	0	HMDB0011745	224.056	158.756	182.786	20.476	50.19	0	HMDB0002581	10.2026	32.2878	61.8865	0	37.5649	0	HMDB0006227	231.333	139.022	200.167	1016.53	756.213	451.457	HMDB0014610	228.785	551.214	357.99	105.034	54.2053	46.2372
HMDB0032401	434.784	715.374	565.97	252.513	54.4431	98.9785	HMDB0029482	311.132	444.982	304.923	57.5486	0	0	HMDB0012234	1734.31	1976.25	1260.21	524.277	115.498	44.8314	HMDB0014394	780.361	604.17	613.904	106.868	133.425	49.5082	HMDB0011745	0	0	4.22807	0	0	0	HMDB0002581	42.2816	95.586	64.7302	0	37.5649	0
HMDB0028704	547.954	340.157	448.728	53.4721	12.0641	13.6135	HMDB0011484	170.629	185.944	162.207	16.3912	644.426	668.743	HMDB0031996	194.545	48.6716	101.637	65.1706	0	0	HMDB0005032	355.229	570.956	391.348	78.4983	168.002	0	HMDB0012234	1172.25	1531.45	1142.34	524.277	115.498	44.8314	HMDB0014394	583.912	297.425	666.205	106.868	133.425	49.5082
HMDB0005372	357.209	47.5126	201.631	309.568	164.107	0	HMDB0032472	34.8971	41.2566	49.0142	3.79649	0	0	HMDB0000079	14.3204	4.74104	5.79979	67.6956	46.1435	69.9707	HMDB0015009	19.5014	18.1087	23.3639	6.3761	35.3143	0	HMDB0031996	123.908	123.733	119.47	65.1706	0	0	HMDB0005032	342.393	569.794	393.924	78.4983	168.002	0
HMDB0000244	32.0441	8.16327	26.7624	0	0	17.9349	HMDB0034899	163.503	307.454	213.377	23.6131	11.4569	0	HMDB0000325	29.9988	123.085	52.2485	7.689	0	0	HMDB0000227	134.745	91.3249	89.0144	0	4.62346	0	HMDB0000079	5.36883	3.92155	6.78498	67.6956	46.1435	69.9707	HMDB0015009	67.4689	79.5065	73.0917	6.3761	35.3143	0
HMDB0002381	178.449	145.827	587.182	1761.61	2262.65	1469.2	HMDB0015204	87.0854	8.97585	76.3653	0	69.7387	0	HMDB0002285	425.401	785.314	1139.99	686.758	605.445	390.917	HMDB0002991	182.418	116.165	151.89	9.24329	11.5213	0	HMDB0000325	125.653	124.461	125.727	7.689	0	0	HMDB0000227	119.586	232.035	188.119	0	4.62346	0
HMDB0014473	186.642	229.745	216.673	130.017	95.0874	6.65406	HMDB0000258	4069.4	1664.6	2864.99	504.271	2458.57	104.248	HMDB0029616	30.9823	97.056	40.3587	2.18189	0	59.4689	HMDB0001179	9764.08	10860.9	11131.1	815.12	4575.03	191.629	HMDB0002285	1033.43	1176.57	932.47	686.758	605.445	390.917	HMDB0002991	141.74	130.959	147.01	9.24329	11.5213	0
HMDB0010355	0	0	0	0	347.696	0	HMDB0001986	288.041	89.9358	517.364	6.78303	0	0	HMDB0014483	526.686	819.151	416.981	26.1506	6.05725	0	HMDB0015227	458.456	614.664	555.42	375.156	65.9027	5.68794	HMDB0029616	78.0233	88.7865	52.5078	2.18189	0	59.4689	HMDB0001179	8980	8046.65	12120.4	815.12	4575.03	191.629
HMDB0014632	15.4591	102.58	234.119	59.061	25.0403	27.5563	HMDB0013010	5527.79	4158.64	5729.67	1445.92	1683.21	368.636	HMDB0029835	4037.67	1679.55	3726.53	773.143	617.254	326.709	HMDB0001189	50.7185	46.6117	45.0559	0	3.3252	0	HMDB0014483	510.997	1032.13	388.447	26.1506	6.05725	0	HMDB0015227	624.511	985.205	712.396	375.156	65.9027	5.68794
HMDB0060835	227.552	381.055	308.452	163.355	107.484	22.5614	HMDB0041842	0	0	0	7.99506	0	5.62702	HMDB0030312	13.0673	82.7	26.1924	8.70559	0	0	HMDB0006227	302.885	130.479	111.889	1016.53	756.213	451.457	HMDB0029835	2316.5	2593.15	2932.06	773.143	617.254	326.709	HMDB0001189	82.177	82.2844	208.536	0	3.3252	0
HMDB0012082	1017.14	1685.02	1294.37	867.205	611.096	397.162	HMDB0015293	241.318	200.101	117.442	7.02667	0	0	HMDB0014853	33.6662	315.681	109.482	62.4906	64.0115	0	HMDB0011745	0	1.59174	6.18725	0	0	0	HMDB0030312	31.6945	64.9818	31.7533	8.70559	0	0	HMDB0006227	212.623	273.446	242.061	75.0056	66.5273	0
HMDB0005034	36.8319	47.8425	37.5797	0	0	0	HMDB0031356	10.9965	4.32385	31.91	0	9.38127	0	HMDB0029840	27.6918	10.8451	18.5892	0	0	0	HMDB0012234	1304.65	1270.58	1130.08	524.277	115.498	44.8314	HMDB0014853	195.857	198.874	206.929	62.4906	64.0115	0	HMDB0011745	3.29339	30.1333	1.72076	0	0	0
HMDB0035538	262.02	225.781	228.749	55.7599	59.2444	0	HMDB0000235	288.288	172.674	285.71	0.126824	0	0	HMDB0005783	1125	78.9363	340.071	115.751	137.256	134.171	HMDB0031996	121.503	68.3631	82.1311	65.1706	0	0	HMDB0029840	34.4363	30.1574	39.1586	0	0	0	HMDB0012234	1138.62	1120.05	1230.81	524.277	115.498	44.8314
HMDB0015298	1101.11	1311.39	1312.96	471.848	442.299	230.666	HMDB0040825	649.38	606.85	716.175	231.873	155.796	0	HMDB0008865	55.918	122.1	45.4138	19.417	14.9605	17.0766	HMDB0000079	10.7209	6.34138	0.866559	67.6956	46.1435	69.9707	HMDB0005783	938.287	949.306	926.333	115.751	137.256	134.171	HMDB0031996	109.921	102.546	119.425	65.1706	0	0
HMDB0030968	15.6639	24.7782	4.94726	0	0	0	HMDB0034687	751.762	1685.11	869.33	613.446	33.2176	328.42	HMDB0000245	21.9602	26.1448	18.6334	0	0	0	HMDB0000325	93.6398	138.848	93.4051	7.689	0	0	HMDB0008865	115.987	133.812	102.528	19.417	14.9605	17.0766	HMDB0000079	11.3978	43.3188	23.2835	5.38244	0	0
HMDB0004708	135.741	310.36	191.852	178.327	74.5097	85.2823	HMDB0061168	1881.83	2528.44	3454.62	969.514	1346.65	161.529	HMDB0032653	183.923	263.874	337.092	28.5087	0	0	HMDB0002285	1085.33	3428.84	1164.7	686.758	605.445	390.917	HMDB0000245	40.8078	42.812	37.3896	0	0	0	HMDB0000325	112.655	109.108	120.376	7.689	0	0
HMDB0011489	37.1245	45.5309	39.2134	25.1471	8.75698	0.601049	HMDB0032730	127.019	136.368	157.595	11.0448	87.7381	0	HMDB0010386	214.435	270.443	234.259	23.9002	4.81487	0	HMDB0029616	53.5591	121.379	95.215	2.18189	0	59.4689	HMDB0032653	0	0.794672	0.114685	99.0697	24.4981	691.573	HMDB0002285	2971.57	4538.53	964.5	686.758	605.445	390.917
HMDB0032742	1030.78	1014.4	991.586	353.269	146.528	54.7214	HMDB0030174	909.379	300.127	1510.6	122.745	0	0	HMDB0003920	893.086	475.232	710.009	212.01	172.788	34.0257	HMDB0014483	813.578	436.829	595.863	26.1506	6.05725	0	HMDB0010386	149.59	108.289	143.482	23.9002	4.81487	0	HMDB0029616	87.0924	121.455	101.75	2.18189	0	59.4689
HMDB0030291	3370.24	5559.8	4501.7	3143.2	2103.18	1370.32	HMDB0000840	80.2769	44.9357	84.6487	0	0	0	HMDB0034750	288.574	200.431	289.844	104.729	43.601	0	HMDB0029835	2015.84	2597.32	2724	773.143	617.254	326.709	HMDB0003920	685.841	646.022	710.891	212.01	172.788	34.0257	HMDB0014483	486.334	429.125	561.374	26.1506	6.05725	0
HMDB0015478	88.6938	67.8305	54.3837	18.2363	0	0	HMDB0000552	19.4365	10.9312	33.068	0	0	0	HMDB0000785	44.8903	30.5949	53.8675	15.3813	0	0	HMDB0030312	31.4312	52.81	31.7617	8.70559	0	0	HMDB0034750	166.757	120.618	102.493	868.396	576.349	352.254	HMDB0029835	2651.44	3522.36	2440.64	773.143	617.254	326.709
HMDB0028705	537.366	570.804	632.942	758.936	0	2.90662	HMDB0015344	51.2013	47.4233	46.6806	0	0	0	HMDB0029482	51.4106	249.248	129.701	57.5486	0	0	HMDB0014853	134.668	131.619	190.776	62.4906	64.0115	0	HMDB0000785	34.8623	41.0102	21.4587	15.3813	0	0	HMDB0030312	10.9235	9.53307	23.1405	8.70559	0	0
HMDB0030988	99.6127	69.5536	48.8301	3.10919	12.1953	11.7878	HMDB0014905	86.7775	224.149	175.339	6.10303	0	0	HMDB0011484	195.751	33.1264	140.42	55.9053	0	0	HMDB0029840	41.0596	24.8052	31.3522	0	0	0	HMDB0029482	174.224	207.584	113.058	57.5486	0	0	HMDB0014853	201.007	170.802	261.505	62.4906	64.0115	0
HMDB0014635	0	0	57.3051	0	0	0	HMDB0032008	168.767	174.7	110.536	51.3913	54.5153	15.4475	HMDB0032472	3.19322	27.6303	9.93432	3.79649	0	0	HMDB0005783	380.149	481.596	674.643	115.751	137.256	134.171	HMDB0011484	108.375	173.927	107.678	55.9053	0	0	HMDB0029840	43.3431	56.8666	54.1728	0	0	0
HMDB0029359	388.603	275.535	175.232	71.2504	1.55414	0	HMDB0001104	260.72	240.897	238.766	114.455	119.249	25.7066	HMDB0034899	15.002	100.892	40.1836	23.6131	11.4569	0	HMDB0008865	98.8738	113.488	118.458	19.417	14.9605	17.0766	HMDB0032472	9.84007	9.09055	6.55414	3.79649	0	0	HMDB0005783	900.447	860.129	140.494	115.751	137.256	134.171
HMDB0000500	162.933	262.726	249.606	118.918	72.7266	15.4002	HMDB0014918	2246.25	1141.04	1773.67	1274.8	219.465	631.988	HMDB0015204	0	255.859	7.86799	0	69.7387	0	HMDB0000245	34.2636	40.0767	30.5756	0	0	0	HMDB0034899	40.2823	41.649	45.8496	23.6131	11.4569	0	HMDB0008865	105.333	38.8319	102.954	19.417	14.9605	17.0766
HMDB0010400	12.2298	17.0982	9.61557	0	4.2123	0	HMDB0028963	761.614	652.107	763.479	195.83	238.462	61.5126	HMDB0000258	2309.25	3732.48	3090.96	504.271	2458.57	104.248	HMDB0032653	0.508823	0.504147	0.940969	99.0697	24.4981	691.573	HMDB0015204	78.2779	30.2854	115.865	0	69.7387	0	HMDB0000245	48.2642	72.7849	47.3234	0	0	0
HMDB0036013	0	0	0	0	0	385.968	HMDB0033069	1789.33	990.175	1771.02	785.291	25.0509	287.502	HMDB0001986	13.6232	310.486	0	6.78303	0	0	HMDB0010386	136.71	203.112	202.721	23.9002	4.81487	0	HMDB0000258	2380.18	2674.42	4025.65	504.271	2458.57	104.248	HMDB0032653	0.343982	10.136	7.28696	99.0697	24.4981	691.573
HMDB0030183	4.27214	16.3372	29.9693	36.4962	39.4082	20.3998	HMDB0029180	1760.25	4202.44	2024.16	1585.23	63.584	787.671	HMDB0013010	5210.1	6178.7	6192.01	1445.92	1683.21	368.636	HMDB0003920	762.964	707.466	739.384	212.01	172.788	34.0257	HMDB0001986	13.7412	126.341	13.0956	6.78303	0	0	HMDB0010386	160.564	246.305	287.695	36.6191	10.8321	1.73972
HMDB0029516	140.23	63.1445	86.2666	51.695	4.22051	6.33738	HMDB0029118	44.602	20.7807	24.6985	0	0	43.5948	HMDB0041842	11.2775	76.4747	3.29901	7.99506	0	5.62702	HMDB0034750	199.859	171.411	183.57	104.729	43.601	0	HMDB0013010	4026.95	4741.58	4240.11	1445.92	1683.21	368.636	HMDB0003920	711.756	804.88	465.703	212.01	172.788	34.0257
HMDB0010727	166.137	238.228	251.376	911.766	641.64	475.818	HMDB0128865	110.563	96.5986	112.311	67.9459	36.9315	1.60074	HMDB0015293	62.7094	170.296	120.3	7.02667	0	0	HMDB0000785	29.7321	29.1651	28.214	15.3813	0	0	HMDB0041842	11.1742	2.19564	563.115	7.99506	0	5.62702	HMDB0034750	261.624	204.497	235.661	104.729	43.601	0
HMDB0060006	70.9939	83.4648	88.2826	20.3328	77.462	1.40459	HMDB0004043	29.071	18.2823	61.7654	0	0	0	HMDB0031356	46.0474	55.8041	13.4699	0	9.38127	0	HMDB0029482	111.38	161.472	81.5857	57.5486	0	0	HMDB0015293	0	0	0	7.75552	0	0	HMDB0000785	15.8499	42.1198	13.9001	15.3813	0	0
HMDB0015152	602.759	581.711	448.222	29.6682	0	0	HMDB0041278	143.934	120.896	153.735	30.1758	63.4788	10.3686	HMDB0000235	283.211	255.159	269.737	0.126824	0	0	HMDB0011484	137.956	84.6586	70.0237	55.9053	0	0	HMDB0031356	11.3836	24.2886	3.7123	0	9.38127	0	HMDB0029482	81.9065	50.594	135.881	57.5486	0	0
HMDB0015095	430.774	596.708	436.222	245.434	70.2687	94.2498	HMDB0001227	113.726	190.543	114.442	37.6943	0	19.7834	HMDB0040825	540.111	552.394	576.562	231.873	155.796	0	HMDB0032472	8.39803	11.7005	14.0964	3.79649	0	0	HMDB0000235	219.125	269.845	189.893	0.126824	0	0	HMDB0011484	34578.8	32534.7	37065.1	13515.7	3547.18	1111.44
HMDB0032684	48.1505	51.4206	69.7367	24.803	12.0496	6.54071	HMDB0006322	306.399	370.869	327.073	90.6045	0	0	HMDB0034687	773.279	755.267	1021.97	613.446	33.2176	328.42	HMDB0034899	23.1483	85.9928	47.6551	23.6131	11.4569	0	HMDB0040825	686.103	391.566	533.255	231.873	155.796	0	HMDB0032472	1288.25	1050.55	1068.21	325.601	233.67	184.218
HMDB0006866	38.3782	125.627	118.956	58.5973	0	8.8152	HMDB0000027	166.366	134.516	163.803	38.2786	14.9017	0	HMDB0061168	2888.7	2818.45	3619.91	969.514	1346.65	161.529	HMDB0015204	23.1598	26.5348	118.81	0	69.7387	0	HMDB0034687	1010.86	1429.3	973.963	613.446	33.2176	328.42	HMDB0034899	26.9907	62.1293	71.3731	23.6131	11.4569	0
HMDB0003464	195.769	305.019	233.36	0	35.0754	0	HMDB0014758	86.8129	68.5076	109.319	17.0107	0	12.4885	HMDB0032730	139.114	70.1012	139.046	11.0448	87.7381	0	HMDB0000258	3281.24	4212.88	4442.73	504.271	2458.57	104.248	HMDB0061168	5605.16	3174.19	4832.18	969.514	1346.65	161.529	HMDB0015204	81.4281	112.363	118.678	0	69.7387	0
HMDB0038361	1855.91	2898.35	2469.65	758.558	20768.4	601.354	HMDB0001126	34.8953	18.1163	19.328	202.721	167.224	97.3299	HMDB0030174	167.088	2351.72	19.6889	122.745	0	0	HMDB0001986	23.8906	34.5109	7.03043	6.78303	0	0	HMDB0032730	154.927	141.222	108.891	11.0448	87.7381	0	HMDB0000258	3356.4	6447.63	3883.83	504.271	2458.57	104.248
HMDB0013839	43.1313	31.5406	47.8006	0	21.6451	0	HMDB0035689	7.68781	16.0668	4.18458	116.661	14.2605	59.3389	HMDB0000840	15.1918	89.8889	42.5381	0	0	0	HMDB0013010	5877.51	4849.85	5425.03	1445.92	1683.21	368.636	HMDB0030174	326.294	1068	272.738	122.745	0	0	HMDB0001986	14.2688	0	15.9141	6.78303	0	0
HMDB0032800	1692.84	2140.35	1340.92	585.123	413.077	201.74	HMDB0030381	43.6895	48.9471	52.2095	0	0	0	HMDB0000552	56.3291	83.6067	49.5653	0	0	0	HMDB0041842	592.712	0	311.241	7.99506	0	5.62702	HMDB0000840	73.5843	61.3159	68.3759	0	0	0	HMDB0013010	4497.53	6165.03	4716.33	1445.92	1683.21	368.636
HMDB0015408	47.5791	14.1415	10.9006	10.6607	14.6556	6.4637	HMDB0060982	89.0514	116.731	93.4331	20.4544	36.8431	20.0993	HMDB0015344	21.4827	39.3553	8.96772	0	0	0	HMDB0015293	156.418	195.805	167.693	7.02667	0	0	HMDB0000552	153.471	85.4961	148.428	0	0	0	HMDB0041842	38.9074	11.6479	9.26556	7.99506	0	5.62702
HMDB0015151	104.027	237.875	197.112	55.7922	34.1757	7.22968	HMDB0012779	119.794	84.375	102.166	73.6693	0	0	HMDB0014905	108.483	98.9027	75.226	6.10303	0	0	HMDB0031356	42.7716	0	75.7204	0	9.38127	0	HMDB0015344	41.4529	37.3104	34.428	0	0	0	HMDB0015293	0	0	0	7.75552	0	0
HMDB0014587	3964.55	4110.37	2792.02	2053.98	973.623	1154.73	HMDB0000855	376.905	366.547	415.238	134.787	150.889	17.6719	HMDB0032008	223.441	131.173	189.549	51.3913	54.5153	15.4475	HMDB0000235	253.582	267.912	232.306	0.126824	0	0	HMDB0014905	72.1944	203.132	40.0313	6.10303	0	0	HMDB0031356	23.0039	7.8153	9.87371	0	9.38127	0
HMDB0013806	705.899	486.76	314.269	109.876	5.05436	1.82713	HMDB0038004	143.575	95.9709	132.965	0	0	0	HMDB0001104	270.955	156.313	253.495	114.455	119.249	25.7066	HMDB0040825	709.573	678.306	472.203	231.873	155.796	0	HMDB0032008	155.267	126.177	158.884	51.3913	54.5153	15.4475	HMDB0000235	248.682	349.568	238.007	0.126824	0	0
HMDB0029776	675.199	822.544	542.416	108.385	0	3.10728	HMDB0006901	45.0179	89.0757	60.2668	11.5191	0	0	HMDB0014918	611.384	322.433	476.824	70.6415	290.813	35.8497	HMDB0034687	1108.66	1009.05	796.994	613.446	33.2176	328.42	HMDB0001104	183.848	197.853	208.578	114.455	119.249	25.7066	HMDB0040825	573.221	401.749	689.801	231.873	155.796	0
HMDB0039354	304.696	175.383	162.741	0	0	0	HMDB0032808	10919	15293.8	11048.7	5595.36	3028.92	358.382	HMDB0028963	945.21	373.634	731.911	195.83	238.462	61.5126	HMDB0061168	4827.68	5341.06	3476.87	969.514	1346.65	161.529	HMDB0014918	2192.4	2918.7	2051.24	1274.8	219.465	631.988	HMDB0034687	1734.14	1405.47	1045.78	613.446	33.2176	328.42
HMDB0004362	0	0	0	80.8371	63.3533	158.057	HMDB0061694	310.809	221.724	310.872	102.98	0	0	HMDB0033069	3465.44	2390.52	2293.01	785.291	25.0509	287.502	HMDB0032730	138.222	128.554	121.973	11.0448	87.7381	0	HMDB0028963	780.183	730.534	742.997	195.83	238.462	61.5126	HMDB0061168	3205.36	3223.96	4203.13	969.514	1346.65	161.529
HMDB0000010	389.397	490.26	404.879	135.492	16.8241	3.15399	HMDB0012227	403.712	299.797	393.339	63.501	214.491	23.9089	HMDB0029180	1931.78	1615.7	2380.57	1585.23	63.584	787.671	HMDB0030174	463.353	671.743	395.371	122.745	0	0	HMDB0033069	2245.1	2527.07	1626.8	785.291	25.0509	287.502	HMDB0032730	165.529	115.983	141.682	11.0448	87.7381	0
HMDB0011149	1019.14	1316	1233.86	3157.24	1910.93	1352.54	HMDB0006482	429.159	85.5399	514.17	0	0	0	HMDB0029118	235.179	47.1363	260.076	240.738	55.322	0	HMDB0000840	86.2307	100.14	50.6423	0	0	0	HMDB0029180	2400.47	3479.75	2402.86	1585.23	63.584	787.671	HMDB0030174	238.32	152.729	133.153	122.745	0	0
HMDB0001341	18.4573	26.8123	49.1922	56.5726	0	21.4053	HMDB0031805	223.863	211.007	247.533	70.4214	64.2797	7.64012	HMDB0128865	241.291	110.723	145.208	67.9459	36.9315	1.60074	HMDB0000552	70.5758	254.201	99.6477	0	0	0	HMDB0029118	169.891	237.263	169.512	240.738	55.322	0	HMDB0000840	103.839	130.878	86.3293	0	0	0
HMDB0014580	1732.03	2049.19	1697.72	277.022	673.092	110.661	HMDB0012468	231.153	174.516	327.705	0	220.555	0	HMDB0004043	0	0	0	392.959	117.302	91.3418	HMDB0015344	32.5251	26.5757	22.795	0	0	0	HMDB0128865	165.022	126.684	128.163	67.9459	36.9315	1.60074	HMDB0000552	158.947	192.648	124.51	0	0	0
HMDB0015589	31.8681	57.0577	63.9347	125.003	38.7434	76.5973	HMDB0014698	36.839	0	19.9201	11.7368	0	0	HMDB0041278	155.437	158.395	215.679	30.1758	63.4788	10.3686	HMDB0014905	59.4894	75.1698	55.2596	6.10303	0	0	HMDB0004043	0	0	0	392.959	117.302	91.3418	HMDB0015344	12.6861	39.0505	36.3828	0	0	0
HMDB0006468	38.1541	61.8161	55.3653	133.142	106.84	65.8034	HMDB0032401	428.398	587.83	439.431	252.513	54.4431	98.9785	HMDB0001227	89.7128	142.836	143.169	37.6943	0	19.7834	HMDB0032008	257.429	179.269	185.87	51.3913	54.5153	15.4475	HMDB0041278	111.15	167.318	133.814	30.1758	63.4788	10.3686	HMDB0014905	98.8057	97.5963	116.805	9.95098	32.6152	0
HMDB0032099	34.2542	18.1551	32.5709	15.4089	0	0	HMDB0028704	438.932	445.805	511.685	53.4721	12.0641	13.6135	HMDB0006322	233.96	9.48983	280.21	90.6045	0	0	HMDB0001104	252.624	204.175	197.308	114.455	119.249	25.7066	HMDB0001227	94.6751	105.747	117.859	37.6943	0	19.7834	HMDB0032008	142.481	165.007	200.451	51.3913	54.5153	15.4475
HMDB0004620	38.7426	11.8583	22.0956	11.8961	1.39518	0.261466	HMDB0005372	342.588	221.058	426.207	309.568	164.107	0	HMDB0000027	416.665	176.21	179	38.2786	14.9017	0	HMDB0014918	2199.74	1480.73	1649.63	1274.8	219.465	631.988	HMDB0006322	81.7706	68.3442	56.4008	359.466	204.246	122.026	HMDB0001104	1792.58	2508.71	824.108	506.195	370.226	348.654
HMDB0001343	24354.8	25605.7	19318.6	13013.2	17514	1989.91	HMDB0000244	13.3047	42.2078	18.631	0	0	17.9349	HMDB0014758	31.0624	96.3063	40.0133	17.0107	0	12.4885	HMDB0028963	801.533	717.251	767.996	195.83	238.462	61.5126	HMDB0000027	276.412	355.34	366.066	38.2786	14.9017	0	HMDB0014918	645.898	497.824	512.811	70.6415	290.813	35.8497
HMDB0015433	10.5004	0	0	0	39.565	0	HMDB0002381	783.07	957.633	690.832	275.255	265.351	136.59	HMDB0001126	0	1.70657	24.1819	202.721	167.224	97.3299	HMDB0033069	2313.51	1554.17	1400.68	785.291	25.0509	287.502	HMDB0014758	60.5618	63.4252	60.4409	17.0107	0	12.4885	HMDB0028963	817.263	812.059	437.37	195.83	238.462	61.5126
HMDB0000590	314.425	226.7	213.491	93.5988	45.3746	0	HMDB0014473	328.598	233.184	295.909	130.017	95.0874	6.65406	HMDB0035689	2025.93	541.193	1095.22	641.128	250.353	144.112	HMDB0029180	2486.74	2405.65	1801.5	1585.23	63.584	787.671	HMDB0001126	3.53898	0	0	202.721	167.224	97.3299	HMDB0033069	1899.48	924.36	1741.01	785.291	25.0509	287.502
HMDB0029413	24.4852	17.6454	37.8586	0	0	0	HMDB0010355	0	0	11.6497	0	347.696	0	HMDB0030381	0	50.5422	16.0051	0	0	0	HMDB0029118	244.065	237.202	147.18	240.738	55.322	0	HMDB0035689	797.693	735.446	1252.87	641.128	250.353	144.112	HMDB0029180	4263.62	3377.07	2448.47	1585.23	63.584	787.671
HMDB0033469	54.9552	60.2432	85.0801	14.7372	31.9571	0	HMDB0014632	24.3848	27.4347	20.0371	123.275	56.4359	48.8662	HMDB0060982	136.436	71.7429	113.238	20.4544	36.8431	20.0993	HMDB0128865	85.2316	125.34	112.177	67.9459	36.9315	1.60074	HMDB0030381	12.5117	6.04478	5.16451	0	0	0	HMDB0029118	408.971	401.57	415.084	240.738	55.322	0
HMDB0012350	184.01	156.771	118.734	48.1576	55.6987	42.5234	HMDB0060835	293.775	325.264	273.523	163.355	107.484	22.5614	HMDB0012779	110.581	92.354	94.3157	73.6693	0	0	HMDB0004043	0	0	0	392.959	117.302	91.3418	HMDB0060982	96.1832	91.6266	90.7642	20.4544	36.8431	20.0993	HMDB0128865	171.154	184.575	81.9362	67.9459	36.9315	1.60074
HMDB0001180	1394.68	2371.11	1885.31	1118.18	943.831	316.558	HMDB0012082	951.027	1278.86	736.797	867.205	611.096	397.162	HMDB0000855	463.021	392.463	527.064	134.787	150.889	17.6719	HMDB0041278	175.004	197.43	157.751	30.1758	63.4788	10.3686	HMDB0012779	91.4828	71.8301	90.8463	73.6693	0	0	HMDB0004043	0	0	0	392.959	117.302	91.3418
HMDB0004995	390.296	183.214	240.098	13.2576	0	0	HMDB0005034	29.3554	63.6702	28.1425	0	0	0	HMDB0038004	38.1989	111.882	86.6325	0	0	0	HMDB0001227	168.465	163.206	99.174	37.6943	0	19.7834	HMDB0000855	328.49	396.982	333.843	134.787	150.889	17.6719	HMDB0041278	142.472	106.665	168.903	30.1758	63.4788	10.3686
HMDB0010162	274.942	190.297	149.738	4.93842	0	0	HMDB0035538	119.994	134.008	147.767	55.7599	59.2444	0	HMDB0006901	19.107	75.1596	57.5873	11.5191	0	0	HMDB0006322	100.25	83.8807	95.8321	359.466	204.246	122.026	HMDB0038004	165.166	116.673	122.532	0	0	0	HMDB0001227	48.9723	112.883	68.5777	37.6943	0	19.7834
HMDB0060313	23.9088	15.7418	5.21079	0	8.70158	0	HMDB0015298	975.251	1040.32	688.878	471.848	442.299	230.666	HMDB0032808	8716.29	11684.4	16400	5595.36	3028.92	358.382	HMDB0000027	272.532	197.311	214.161	38.2786	14.9017	0	HMDB0006901	100.139	80.5077	167.69	5.82646	78.5838	0	HMDB0006322	155.417	46.724	154.53	90.6045	0	0
HMDB0010350	2233.72	2488.18	1795.17	1000.9	538.533	640.378	HMDB0030968	24.4362	30.5813	37.9053	0	0	0	HMDB0061694	205.184	291.352	210.751	102.98	0	0	HMDB0014758	44.0069	69.148	61.7831	17.0107	0	12.4885	HMDB0032808	11743.1	14099	13600	5595.36	3028.92	358.382	HMDB0000027	413.892	529.981	662.089	38.2786	14.9017	0
HMDB0003116	2095.45	452.26	547.134	109.601	5.44361	12.3492	HMDB0004708	247.954	229.667	390.472	178.327	74.5097	85.2823	HMDB0012227	635.891	338.62	559.145	63.501	214.491	23.9089	HMDB0001126	21.5325	1.84066	14.8245	202.721	167.224	97.3299	HMDB0061694	189.387	250.403	137.292	102.98	0	0	HMDB0014758	35.189	29.5208	50.5588	17.0107	0	12.4885
HMDB0126270	487.932	298.653	424.136	193.094	121.179	81.2253	HMDB0011489	62.6895	81.854	66.5213	25.1471	8.75698	0.601049	HMDB0006482	13.8132	130.336	80.0542	0	0	0	HMDB0035689	22.5253	28.3474	37.2983	116.661	14.2605	59.3389	HMDB0012227	292.162	355.293	326.434	63.501	214.491	23.9089	HMDB0001126	2.86749	0	11.8096	202.721	167.224	97.3299
HMDB0042240	142.923	61.1002	151.478	0	238.547	1.95343	HMDB0032742	1059.96	1195.78	1092.73	353.269	146.528	54.7214	HMDB0031805	222.137	179.835	291.61	70.4214	64.2797	7.64012	HMDB0030381	0	24.4797	32.911	0	0	0	HMDB0006482	103.433	210.572	165.222	0	0	0	HMDB0035689	769.053	2532.75	719.829	641.128	250.353	144.112
HMDB0001232	519.523	686.851	449.051	199.06	248.742	135.93	HMDB0030291	3261.99	4359.08	2468.19	3143.2	2103.18	1370.32	HMDB0012468	313.491	304.425	393.803	0	220.555	0	HMDB0060982	118.827	87.4994	113.398	20.4544	36.8431	20.0993	HMDB0031805	154.804	131.349	152.746	70.4214	64.2797	7.64012	HMDB0030381	0	5.51289	5.58026	0	0	0
HMDB0006794	0	1.88487	0.730995	0	0	15.8857	HMDB0015478	39.0534	51.7058	61.1319	18.2363	0	0	HMDB0014698	61.5329	59.3958	28.8439	11.7368	0	0	HMDB0012779	124.621	72.2699	72.3812	73.6693	0	0	HMDB0012468	382.026	301.971	325.574	0	220.555	0	HMDB0060982	111.51	108.924	77.2966	20.4544	36.8431	20.0993
HMDB0037983	123.154	128.289	102.493	83.8636	32.503	0	HMDB0028705	1512.57	1220.42	1537.68	1634.11	247.075	128.956	HMDB0032401	650.676	384.365	725.832	252.513	54.4431	98.9785	HMDB0000855	459.013	398.212	390.713	134.787	150.889	17.6719	HMDB0014698	94.2247	82.425	95.7963	11.7368	0	0	HMDB0012779	82.3648	63.7873	137.174	73.6693	0	0
HMDB0012932	12.7057	24.9563	25.7629	27.6187	15.8566	10.1973	HMDB0030988	650.428	801.739	624.519	265.325	84.1445	69.8173	HMDB0028704	209.69	290.66	285.756	53.4721	12.0641	13.6135	HMDB0038004	115.48	84.5166	170.709	0	0	0	HMDB0032401	503.85	466.499	499.523	252.513	54.4431	98.9785	HMDB0000855	357.89	437.342	367.387	134.787	150.889	17.6719
HMDB0033564	180.966	365.932	88.4178	232.788	151.816	112.425	HMDB0014635	233.069	66.5103	70.9774	0	0	0	HMDB0005372	274.723	175.58	372.497	309.568	164.107	0	HMDB0006901	39.552	12.1144	27.1152	11.5191	0	0	HMDB0028704	241.02	247.668	268.356	53.4721	12.0641	13.6135	HMDB0038004	247.98	152.085	195.826	0	0	0
HMDB0015327	262.423	153.62	205.776	145.911	71.9171	0	HMDB0029359	251.42	437.569	263.828	71.2504	1.55414	0	HMDB0040386	100.741	118.534	69.9841	0	0	0	HMDB0032808	16357.4	20283.9	12909.5	5595.36	3028.92	358.382	HMDB0005372	385.182	372.692	298.913	309.568	164.107	0	HMDB0006901	77.9568	94.185	149.217	5.82646	78.5838	0
HMDB0036884	15.732	48.8843	19.7844	0	0	9.02727	HMDB0000500	216.273	252.592	224.586	118.918	72.7266	15.4002	HMDB0000244	1704.93	1548.93	1508.3	1554.53	1020.65	695.287	HMDB0061694	164.282	194.2	205.655	102.98	0	0	HMDB0040386	160.969	147.12	191.562	0	0	0	HMDB0032808	7857.16	14984.3	11245.6	5595.36	3028.92	358.382
HMDB0014351	442.917	254.625	207.613	23.65	0	0	HMDB0010400	35.1425	36.9376	40.1312	0	4.2123	0	HMDB0002381	0	0	0	1761.61	2262.65	1469.2	HMDB0012227	407.584	264.975	388.169	63.501	214.491	23.9089	HMDB0000244	1264.33	1618.48	1501.4	1554.53	1020.65	695.287	HMDB0061694	180.441	76.1076	130.934	102.98	0	0
HMDB0000667	59.3674	93.6811	61.6988	258.191	173.223	107.121	HMDB0036013	0	0	0	0	0	385.968	HMDB0014473	351.147	353.996	370.704	130.017	95.0874	6.65406	HMDB0006482	65.7788	215.773	0.977161	0	0	0	HMDB0002381	0	0	0	1761.61	2262.65	1469.2	HMDB0012227	364.674	439.044	331.095	63.501	214.491	23.9089
HMDB0031505	88.4307	195.053	262.472	44.1638	81.6844	92.3679	HMDB0030183	24.5723	7.92914	6.91502	36.4962	39.4082	20.3998	HMDB0010355	98.1877	38.1092	31.7255	0	347.696	0	HMDB0031805	210.715	205.356	208.557	70.4214	64.2797	7.64012	HMDB0014473	241.915	310.407	269.009	130.017	95.0874	6.65406	HMDB0006482	68.6501	717.435	53.6782	0	0	0
HMDB0041949	7.39491	9.45284	9.24526	0	0	0	HMDB0029516	125.458	123.956	105.888	51.695	4.22051	6.33738	HMDB0014632	24.1092	13.316	40.4492	123.275	56.4359	48.8662	HMDB0012468	424.148	367.304	349.367	0	220.555	0	HMDB0010355	184.038	98.0726	215.622	0	347.696	0	HMDB0031805	176.024	186.616	156.489	70.4214	64.2797	7.64012
HMDB0031323	6373.44	6756.01	5659.04	2703.41	2802.27	896.774	HMDB0000085	0	0	6.64816	0	0	0	HMDB0060835	443.87	260.029	454.429	163.355	107.484	22.5614	HMDB0014698	85.9797	61.4946	59.3625	11.7368	0	0	HMDB0014632	17.3208	12.2725	29.2055	123.275	56.4359	48.8662	HMDB0012468	350.14	252.623	376.316	0	220.555	0
HMDB0040229	1419.27	1836.84	1241.61	601.414	669.159	434.793	HMDB0010727	190.03	197.45	182.535	911.766	641.64	475.818	HMDB0012082	2022.02	667.831	1394.56	867.205	611.096	397.162	HMDB0032401	507.63	454.85	479.827	252.513	54.4431	98.9785	HMDB0060835	297.199	268.221	318.495	163.355	107.484	22.5614	HMDB0014698	95.9445	102.204	111.372	11.7368	0	0
HMDB0038884	176.119	80.693	144.344	16.3209	94.8891	0	HMDB0060006	99.6155	96.2782	131.955	20.3328	77.462	1.40459	HMDB0005034	83.0575	17.7573	82.6468	0	0	0	HMDB0028704	244.179	296.325	291.639	53.4721	12.0641	13.6135	HMDB0012082	1613.8	1407.92	1372.94	867.205	611.096	397.162	HMDB0032401	476.234	527.854	452.436	252.513	54.4431	98.9785
HMDB0061151	1781.66	1552.26	1376.3	494.451	0	24.9672	HMDB0015152	216.307	392.328	274.062	29.6682	0	0	HMDB0035538	66.3695	118.242	155.168	55.7599	59.2444	0	HMDB0005372	384.016	327.328	346.887	309.568	164.107	0	HMDB0005034	79.9945	63.01	74.7143	0	0	0	HMDB0028704	247.156	421.098	333.716	53.4721	12.0641	13.6135
HMDB0009773	205.32	157.196	73.2398	38.9608	266.761	38.9493	HMDB0015095	48.0648	46.3578	51.6112	0	7.33574	28.1486	HMDB0015298	1472.48	850.297	1262.96	471.848	442.299	230.666	HMDB0040386	123.372	195.103	364.757	0	0	0	HMDB0035538	188.853	155.968	183.926	55.7599	59.2444	0	HMDB0005372	586.292	546.546	561.508	309.568	164.107	0
HMDB0143558	87.8603	200.439	329.09	74.9106	104.033	131.879	HMDB0032684	47.4014	67.0824	32.7826	24.803	12.0496	6.54071	HMDB0030968	31.217	60.5483	63.8928	0	0	0	HMDB0000244	13.768	33.6103	21.3241	0	0	17.9349	HMDB0015298	1181.41	996.006	1149.86	471.848	442.299	230.666	HMDB0040386	225.266	89.1294	194.769	0	0	0
HMDB0001297	259.818	482.614	336.746	263.89	63.7869	108.032	HMDB0006866	47.6088	98.3585	35.2683	58.5973	0	8.8152	HMDB0004708	691.272	54.5474	400.165	178.327	74.5097	85.2823	HMDB0002381	0	0	0	1761.61	2262.65	1469.2	HMDB0030968	48.9701	62.6946	52.6274	0	0	0	HMDB0000244	3.68329	58.0298	2.0588	0	0	17.9349
HMDB0007852	436.28	263.265	255.636	64.6998	0	0	HMDB0003464	793.125	420.702	738.165	0	35.0754	0	HMDB0011489	157.299	70.514	38.4092	25.1471	8.75698	0.601049	HMDB0014473	319.977	278.901	309.83	130.017	95.0874	6.65406	HMDB0004708	399.14	440.124	588.227	178.327	74.5097	85.2823	HMDB0002381	0	0	0	1761.61	2262.65	1469.2
HMDB0041541	2254.38	2114.96	2586.46	2124.7	57.9477	1131.16	HMDB0038361	15176.1	10847.5	22769.5	995.646	60410.9	1284	HMDB0032742	77.5736	1110.06	27.5848	41.8843	5.27331	0	HMDB0010355	271.344	179.524	216.079	0	347.696	0	HMDB0011489	85.2561	81.0858	103.48	25.1471	8.75698	0.601049	HMDB0014473	276.782	296.274	245.76	130.017	95.0874	6.65406
HMDB0028896	56.4547	85.713	47.7511	9.52557	58.249	54.6072	HMDB0013839	78.9285	51.1795	55.525	0	21.6451	0	HMDB0030291	6443.22	2269.7	4687.07	3143.2	2103.18	1370.32	HMDB0014632	28.4334	18.2648	18.0902	123.275	56.4359	48.8662	HMDB0032742	113.521	117.028	115.405	41.8843	5.27331	0	HMDB0010355	263.973	400.249	551.597	0	347.696	0
HMDB0032034	1483.44	2226.72	794.45	830.944	123.163	232.132	HMDB0032800	1289.7	1122.88	1050.79	585.123	413.077	201.74	HMDB0015478	19.0061	45.8126	38.4735	18.2363	0	0	HMDB0060835	362.201	266.705	315.848	163.355	107.484	22.5614	HMDB0030291	5975.98	5423.87	5329.85	3143.2	2103.18	1370.32	HMDB0014632	27.7323	17.2575	13.1538	123.275	56.4359	48.8662
HMDB0000241	73.6681	42.0669	119.625	0	52.7677	0	HMDB0015408	14.454	36.0137	27.2622	10.6607	14.6556	6.4637	HMDB0028705	896.032	450.809	735.561	758.936	0	2.90662	HMDB0012082	1896.08	1355.27	1602.34	867.205	611.096	397.162	HMDB0015478	29.4847	45.9611	21.4906	18.2363	0	0	HMDB0060835	360.818	360.612	286.866	163.355	107.484	22.5614
HMDB0030577	95.8271	138.45	111.277	67.7618	36.0369	2.70858	HMDB0015151	111.951	244.202	113.119	55.7922	34.1757	7.22968	HMDB0030988	112.089	38.5651	15.7516	3.10919	12.1953	11.7878	HMDB0005034	38.0319	67.9357	46.8238	0	0	0	HMDB0028705	895.28	659.042	908.253	758.936	0	2.90662	HMDB0012082	1481.66	2543.23	2397.05	867.205	611.096	397.162
HMDB0014707	101.965	96.7921	130.798	0	7.9484	0	HMDB0014587	2230.7	4011.77	2531.11	2053.98	973.623	1154.73	HMDB0014635	0	56.7064	0	0	0	0	HMDB0035538	109.163	135.56	119.285	55.7599	59.2444	0	HMDB0030988	118.194	407.655	56.3217	3.10919	12.1953	11.7878	HMDB0005034	73.0157	71.1872	65.2951	0	0	0
HMDB0015565	4506.16	3493.78	3144.11	1282.06	3894.29	280.075	HMDB0013806	431.053	791.3	451.314	109.876	5.05436	1.82713	HMDB0029359	120.173	315.928	85.0348	71.2504	1.55414	0	HMDB0015298	1458.32	1149.15	1144.22	471.848	442.299	230.666	HMDB0029359	58.7426	110.026	64.0133	71.2504	1.55414	0	HMDB0035538	133.069	111.728	147.351	55.7599	59.2444	0
HMDB0029624	80.6764	145.042	106.197	31.97	53.7949	2.61883	HMDB0029776	608.527	805.488	631.694	108.385	0	3.10728	HMDB0000500	340.507	212.348	329.745	118.918	72.7266	15.4002	HMDB0030968	54.9467	44.6635	69.9552	0	0	0	HMDB0000500	208.008	227.85	227.544	118.918	72.7266	15.4002	HMDB0015298	1053.11	1293.1	1514.66	471.848	442.299	230.666
HMDB0029727	2.00993	7.58021	2.81405	1.8617	0	44.1963	HMDB0039354	107.737	173.073	119.799	0	0	0	HMDB0010400	143.075	33.4013	72.2839	0	4.2123	0	HMDB0004708	606.923	419.033	200.692	178.327	74.5097	85.2823	HMDB0010400	83.0611	95.0077	114.264	0	4.2123	0	HMDB0030968	70.4933	57.2597	72.1656	0	0	0
HMDB0039930	133.411	202.566	121.895	79.4859	96.3471	36.9602	HMDB0004362	0	0	0.938676	80.8371	63.3533	158.057	HMDB0036013	293.437	5.87211	105.683	0	0	385.968	HMDB0011489	55.9731	25.7111	41.2895	25.1471	8.75698	0.601049	HMDB0036013	1.33554	30.9731	85.4	0	0	385.968	HMDB0004708	292.656	251.639	582.519	178.327	74.5097	85.2823
HMDB0000131	0.179847	0	0.785338	18.1822	5.99714	3.92492	HMDB0000010	368.546	253.004	427.577	135.492	16.8241	3.15399	HMDB0030183	96.2225	35.7547	52.7832	36.4962	39.4082	20.3998	HMDB0032742	1132.05	1162.78	1130.4	353.269	146.528	54.7214	HMDB0030183	55.3731	88.1512	92.1621	36.4962	39.4082	20.3998	HMDB0011489	120.254	85.0759	202.561	25.1471	8.75698	0.601049
HMDB0039047	31.1893	17.9215	47.7801	43.9691	23.24	0	HMDB0011149	1060.81	1062.87	982.121	3157.24	1910.93	1352.54	HMDB0029516	69.8372	59.0675	139.579	51.695	4.22051	6.33738	HMDB0030291	6753.05	4717.07	5414.94	3143.2	2103.18	1370.32	HMDB0029516	74.7215	72.849	94.2587	51.695	4.22051	6.33738	HMDB0032742	1118.95	1364.67	1101.95	353.269	146.528	54.7214
HMDB0030108	890.386	400.759	706.867	135.013	94.6524	4.61274	HMDB0001341	13.4997	9.87017	11.4276	56.5726	0	21.4053	HMDB0000085	0	16.2023	0	0	0	0	HMDB0015478	32.3182	42.2222	30.6678	18.2363	0	0	HMDB0000085	29.0821	31.6877	22.3245	0	0	0	HMDB0030291	5421.92	8496.12	7823.21	3143.2	2103.18	1370.32
HMDB0133406	115.836	117.455	136.763	75.6489	212.08	22.5317	HMDB0014580	1868.06	2065.3	1865.95	277.022	673.092	110.661	HMDB0010727	177.873	80.4442	202.858	911.766	641.64	475.818	HMDB0028705	801.557	599.123	570.646	758.936	0	2.90662	HMDB0010727	114.628	117.357	123.194	911.766	641.64	475.818	HMDB0015478	22.61	2.29385	34.8802	18.2363	0	0
HMDB0014947	66.8073	94.7847	83.9414	303.818	203.303	145.292	HMDB0015589	83.803	34.8335	86.0983	61.5248	65.2239	0	HMDB0060006	120.148	122.134	142.165	20.3328	77.462	1.40459	HMDB0030988	81.3563	47.8943	1.55756	3.10919	12.1953	11.7878	HMDB0060006	94.1009	87.6355	90.0342	20.3328	77.462	1.40459	HMDB0028705	863.76	736.685	892.461	758.936	0	2.90662
[truncated: 2,855 more rows]

## Sheet: merged_vst_batch_corrected
Sample	Metabolites	E8.5-1	E8.5-2	E8.5-3	E9.5-1	E9.5-2	E9.5-3	E10.5-1	E10.5-2	E10.5-3	E11.5-1	E11.5-2	E11.5-3	E12.5-1	E12.5-2	E12.5-3	E13.5-1	E13.5-2	E13.5-3	E14.5-1	E14.5-2	E14.5-3
[truncated: 4,366 more rows]
