# Supplementary material for: Dynamics of the Mammalian Placental Metabolome in Placentogenesis and Embryonic Development
Source: Adv Sci (Weinh). 2026 Jan 28;13(19):e07928. doi: 10.1002/advs.202507928 (PMC13045311; doi:10.1002/advs.202507928)
Supplement: Supplementary file 4 — Supporting File 4: advs74069‐sup‐0004‐TableS3.xlsx. [file ADVS-13-e07928-s006.xlsx]

## Sheet: Enrichment
E9.5-10.5 versus E8.5								E11.5-14.5 versus E8.5								E11.5-14.5 versus E9.5-10.5								E9.5 versus E8.5								E11.5 versus E10.5
	Total Cmpd	Hits	Statistic Q	Expected Q	Raw p	Holm p	FDR		Total Cmpd	Hits	Statistic Q	Expected Q	Raw p	Holm p	FDR		Total Cmpd	Hits	Statistic Q	Expected Q	Raw p	Holm p	FDR		Total Cmpd	Hits	Statistic Q	Expected Q	Raw p	Holm p	FDR		Total Cmpd	Hits	Statistic Q	Expected Q	Raw p	Holm p	FDR
Alpha Linolenic Acid and Linoleic Acid Metabolism	8	8	81.718	12.5	1.86e-07	1.82e-05	9.18e-06	Caffeine Metabolism	8	8	79.674	7.1429	4.7511e-14	4.6561e-12	3.8295e-12	Beta-Alanine Metabolism	16	16	62.859	5.8824	1.04e-16	1.02e-14	1.02e-14	Fructose and Mannose Degradation	11	11	84.221	20	3.34e-07	3.28e-05	3.28e-05	Alpha Linolenic Acid and Linoleic Acid Metabolism	8	8	65.241	20	8.02e-07	7.86e-05	7.86e-05
Steroidogenesis	13	13	76.435	12.5	1.87e-07	1.82e-05	9.18e-06	Threonine and 2-Oxobutanoate Degradation	10	10	77.125	7.1429	7.8152e-14	7.5808e-12	3.8295e-12	Tyrosine Metabolism	25	25	54.813	5.8824	4.88e-14	4.73e-12	2.39e-12	Beta Oxidation of Very Long Chain Fatty Acids	8	8	75.159	20	2.98e-06	0.00028926	0.00012375	Beta-Alanine Metabolism	16	16	65.65	20	2.74e-06	0.00026539	0.00013352
Glutathione Metabolism	7	7	85.646	12.5	1.02e-06	9.74e-05	3.29e-05	Beta-Alanine Metabolism	16	16	70.424	7.1429	2.8103e-13	2.6979e-11	9.1802e-12	Catecholamine Biosynthesis	12	12	51.374	5.8824	4.28e-11	4.11e-09	1.4e-09	Malate-Aspartate Shuttle	7	7	93.696	20	3.79e-06	0.00036369	0.00012375	Androstenedione Metabolism	8	8	83.97	20	4.09e-06	0.00039238	0.00013352
Lysine Degradation	13	13	70.337	12.5	1.34e-06	0.0001275	3.29e-05	Porphyrin Metabolism	18	18	52.157	7.1429	5.0035e-13	4.7533e-11	1.2259e-11	Arginine and Proline Metabolism	29	29	55.732	5.8824	1.81e-10	1.72e-08	4.43e-09	Gluconeogenesis	11	11	73.196	20	5.15e-06	0.00048954	0.00012625	Lysine Degradation	13	13	83.342	20	7.24e-06	0.00068747	0.00017729
Fatty Acid Biosynthesis	14	14	80.15	12.5	1.99e-06	0.00018696	3.55e-05	Tryptophan Metabolism	33	33	62.135	7.1429	6.3222e-13	5.9429e-11	1.2392e-11	Steroidogenesis	13	13	67.738	5.8824	3.06e-10	2.88e-08	6e-09	Glycerol Phosphate Shuttle	6	6	94.513	20	7.5e-06	0.00070529	0.00014706	Androgen and Estrogen Metabolism	13	13	68.246	20	1.06e-05	0.00099764	0.00020802
Taurine and Hypotaurine Metabolism	7	7	86.647	12.5	2.27e-06	0.00021137	3.55e-05	Tyrosine Metabolism	25	25	76.111	7.1429	3.2284e-12	3.0024e-10	5.273e-11	Steroid Biosynthesis	15	15	53.53	5.8824	8.02e-10	7.46e-08	1.31e-08	Urea Cycle	16	16	76.603	20	2.15e-05	0.0020013	0.00035148	Arginine and Proline Metabolism	29	29	73.352	20	1.68e-05	0.0015658	0.000275
Degradation of Superoxides	2	2	93.403	12.5	2.54e-06	0.00023361	3.55e-05	Citric Acid Cycle	16	16	66.89	7.1429	5.2094e-12	4.7926e-10	6.4233e-11	Alpha Linolenic Acid and Linoleic Acid Metabolism	8	8	56.027	5.8824	1.51e-09	1.39e-07	2.12e-08	Warburg Effect	25	25	72.403	20	3.03e-05	0.0027871	0.00036911	Steroidogenesis	13	13	79.618	20	2.51e-05	0.0023091	0.00035139
Plasmalogen Synthesis	12	12	54.142	12.5	3.4e-06	0.00030951	4.1e-05	Warburg Effect	25	25	66.781	7.1429	5.2435e-12	4.7926e-10	6.4233e-11	Androgen and Estrogen Metabolism	13	13	34.482	5.8824	1.46e-08	1.33e-06	1.78e-07	Sulfate/Sulfite Metabolism	11	10	66.24	20	3.16e-05	0.0028737	0.00036911	Tyrosine Metabolism	25	25	68.378	20	7.02e-05	0.0063904	0.00086024
Porphyrin Metabolism	18	18	64.559	12.5	4.15e-06	0.00037358	4.1e-05	Steroidogenesis	13	13	77.908	7.1429	6.9532e-12	6.2579e-10	7.5713e-11	Vitamin B6 Metabolism	9	9	44.407	5.8824	1.83e-08	1.64e-06	1.88e-07	Mitochondrial Beta-Oxidation of Long Chain Saturated Fatty Acids	17	17	76.537	20	3.6e-05	0.0032388	0.00036911	Mitochondrial Beta-Oxidation of Medium Chain Saturated Fatty Acids	12	12	64.336	20	0.0001577	0.014193	0.0017172
Mitochondrial Beta-Oxidation of Long Chain Saturated Fatty Acids	17	17	63.004	12.5	4.18e-06	0.00037358	4.1e-05	Glucose-Alanine Cycle	6	6	66.671	7.1429	1.2236e-11	1.089e-09	1.163e-10	Nicotinate and Nicotinamide Metabolism	23	23	55.271	5.8824	1.91e-08	1.7e-06	1.88e-07	De Novo Triacylglycerol Biosynthesis	3	3	91.466	20	4.01e-05	0.0035664	0.00036911	Catecholamine Biosynthesis	12	12	64.801	20	0.00026355	0.023456	0.0025828
Sphingolipid Metabolism	18	18	68.47	12.5	7.67e-06	0.00067516	6.73e-05	Ketone Body Metabolism	6	6	79.809	7.1429	1.3054e-11	1.1488e-09	1.163e-10	Riboflavin Metabolism	9	9	59.403	5.8824	3.2e-08	2.82e-06	2.85e-07	Starch and Sucrose Metabolism	10	10	75.048	20	4.43e-05	0.0039023	0.00036911	Fatty acid Metabolism	19	19	58.672	20	0.00045425	0.039974	0.004047
Tyrosine Metabolism	25	25	66.313	12.5	8.25e-06	0.00071806	6.73e-05	Vitamin B6 Metabolism	9	9	67.62	7.1429	1.5221e-11	1.3242e-09	1.2353e-10	Fatty acid Metabolism	19	19	43.499	5.8824	3.73e-08	3.24e-06	3.05e-07	Pyrimidine Metabolism	31	31	69.525	20	4.52e-05	0.0039322	0.00036911	Fatty Acid Elongation In Mitochondria	14	14	69.034	20	0.00050439	0.043882	0.0041192
Beta-Alanine Metabolism	16	16	63.336	12.5	8.92e-06	0.00076745	6.73e-05	Galactose Metabolism	15	15	73.874	7.1429	1.6387e-11	1.4093e-09	1.2353e-10	Porphyrin Metabolism	18	18	30.597	5.8824	7.25e-08	6.23e-06	5.46e-07	Phospholipid Biosynthesis	12	12	77.271	20	5.42e-05	0.0046616	0.00039856	Phosphatidylinositol Phosphate Metabolism	2	2	92.216	20	0.0005474	0.047076	0.0041265
Homocysteine Degradation	5	5	90.327	12.5	1.27e-05	0.0010827	8.92e-05	Butyrate Metabolism	10	10	84.021	7.1429	1.8294e-11	1.555e-09	1.2806e-10	Pyrimidine Metabolism	31	31	35.482	5.8824	1.46e-07	1.24e-05	1.02e-06	Aspartate Metabolism	19	19	85.54	20	6.11e-05	0.0051898	0.00039856	Estrone Metabolism	12	12	51.439	20	0.00073278	0.062286	0.0051294
Warburg Effect	25	25	50.582	12.5	1.46e-05	0.0012302	9.57e-05	Fatty Acid Biosynthesis	14	14	78.807	7.1429	2.1593e-11	1.8138e-09	1.3708e-10	Pantothenate and CoA Biosynthesis	14	14	51.775	5.8824	1.88e-07	1.58e-05	1.23e-06	Valine, Leucine and Isoleucine Degradation	24	23	57.353	20	6.26e-05	0.0052588	0.00039856	Riboflavin Metabolism	9	9	66.196	20	0.001288	0.10819	0.0081926
Mitochondrial Beta-Oxidation of Short Chain Saturated Fatty Acids	14	14	62.728	12.5	1.92e-05	0.0015911	0.00011741	Pyruvate Metabolism	22	22	72.024	7.1429	2.238e-11	1.8576e-09	1.3708e-10	Plasmalogen Synthesis	12	12	62.437	5.8824	2.91e-07	2.41e-05	1.78e-06	Galactose Metabolism	15	15	59.845	20	6.51e-05	0.0054071	0.00039856	Threonine and 2-Oxobutanoate Degradation	10	10	57.205	20	0.0013376	0.11102	0.0081926
Thiamine Metabolism	5	5	83.037	12.5	2.05e-05	0.0016781	0.00011797	Androstenedione Metabolism	8	8	60.071	7.1429	2.7812e-11	2.2806e-09	1.6033e-10	Androstenedione Metabolism	8	8	43.955	5.8824	1.52e-06	0.00012449	8.75e-06	Porphyrin Metabolism	18	16	82.676	20	7.74e-05	0.0063459	0.00039856	Steroid Biosynthesis	15	15	52.484	20	0.0015902	0.13039	0.0089436
Tryptophan Metabolism	33	33	66.987	12.5	2.65e-05	0.0021483	0.00013534	Fatty acid Metabolism	19	19	58.708	7.1429	7.0335e-11	5.6971e-09	3.5521e-10	Mitochondrial Beta-Oxidation of Medium Chain Saturated Fatty Acids	12	12	40.487	5.8824	1.82e-06	0.00014734	9.9e-06	Purine Metabolism	37	35	69.008	20	8.42e-05	0.0068187	0.00039856	Phospholipid Biosynthesis	12	12	45.306	20	0.0016496	0.13361	0.0089436
Valine, Leucine and Isoleucine Degradation	24	24	54.346	12.5	2.99e-05	0.0023901	0.00013534	Gluconeogenesis	11	11	70.195	7.1429	7.3345e-11	5.8676e-09	3.5521e-10	Sphingolipid Metabolism	18	18	45.725	5.8824	2.84e-06	0.00022733	1.4e-05	Histidine Metabolism	21	21	73.928	20	8.84e-05	0.0070715	0.00039856	Galactose Metabolism	15	15	47.074	20	0.001734	0.13872	0.0089436
Arachidonic Acid Metabolism	10	10	42.053	12.5	3.04e-05	0.0023979	0.00013534	Aspartate Metabolism	19	19	79.785	7.1429	7.5684e-11	5.979e-09	3.5521e-10	Phenylalanine and Tyrosine Metabolism	13	13	51.214	5.8824	2.86e-06	0.00022733	1.4e-05	Mitochondrial Beta-Oxidation of Short Chain Saturated Fatty Acids	14	14	70.271	20	8.9e-05	0.0070715	0.00039856	Nicotinate and Nicotinamide Metabolism	23	23	59.139	20	0.0021362	0.16876	0.010467
Fatty acid Metabolism	19	19	59.289	12.5	3.07e-05	0.0023979	0.00013534	Propanoate Metabolism	21	21	79.198	7.1429	7.6117e-11	5.979e-09	3.5521e-10	Fatty Acid Elongation In Mitochondria	14	14	43.589	5.8824	4.43e-06	0.0003456	2.07e-05	Folate Metabolism	11	11	75.118	20	8.99e-05	0.0070715	0.00039856	Vitamin B6 Metabolism	9	9	79.72	20	0.0026002	0.20281	0.012134
Methionine Metabolism	27	27	71.308	12.5	3.11e-05	0.0023979	0.00013534	Bile Acid Biosynthesis	14	14	68.339	7.1429	8.732e-11	6.7236e-09	3.8897e-10	Mitochondrial Beta-Oxidation of Long Chain Saturated Fatty Acids	17	17	53.928	5.8824	6.82e-06	0.0005255	2.94e-05	Steroid Biosynthesis	15	13	67.938	20	9.5e-05	0.007318	0.00039856	Pyrimidine Metabolism	31	31	54.907	20	0.0039375	0.30319	0.01754
Glycerolipid Metabolism	8	8	56.339	12.5	3.18e-05	0.002414	0.00013534	Mitochondrial Beta-Oxidation of Long Chain Saturated Fatty Acids	17	17	74.714	7.1429	9.3836e-11	7.1316e-09	3.9982e-10	Tryptophan Metabolism	33	33	41.039	5.8824	6.91e-06	0.0005255	2.94e-05	Beta-Alanine Metabolism	16	16	75.47	20	9.94e-05	0.0075576	0.00039856	Mitochondrial Electron Transport Chain	9	9	45.526	20	0.0068856	0.52331	0.029339
Androstenedione Metabolism	8	8	71.509	12.5	3.72e-05	0.002792	0.00014632	Phenylalanine and Tyrosine Metabolism	13	13	83.02	7.1429	9.8156e-11	7.3617e-09	4.008e-10	Threonine and 2-Oxobutanoate Degradation	10	10	39.742	5.8824	9.42e-06	0.00070686	3.85e-05	Pterine Biosynthesis	9	9	78.27	20	9.99e-05	0.0075576	0.00039856	Vitamin K Metabolism	3	3	77.474	20	0.011624	0.87178	0.045845
Glycine and Serine Metabolism	32	32	66.794	12.5	3.73e-05	0.002792	0.00014632	Mitochondrial Beta-Oxidation of Short Chain Saturated Fatty Acids	14	14	74.27	7.1429	1.0664e-10	7.8917e-09	4.1805e-10	Warburg Effect	25	25	38.684	5.8824	1.86e-05	0.0013778	7.3e-05	Amino Sugar Metabolism	16	15	76.802	20	0.00010471	0.0077486	0.00039856	Porphyrin Metabolism	18	18	45.113	20	0.011695	0.87178	0.045845
Gluconeogenesis	11	11	63.37	12.5	5.7e-05	0.004162	0.0002149	Thiamine Metabolism	5	5	79.383	7.1429	1.8211e-10	1.3294e-08	6.8642e-10	Lysine Degradation	13	13	53.329	5.8824	1.96e-05	0.0014331	7.4e-05	Mitochondrial Electron Transport Chain	9	8	82.925	20	0.00010574	0.0077486	0.00039856	De Novo Triacylglycerol Biosynthesis	3	3	73.038	20	0.014081	1	0.051683
Citric Acid Cycle	16	16	57.764	12.5	6.08e-05	0.0043802	0.00022081	Nicotinate and Nicotinamide Metabolism	23	23	73.466	7.1429	2.171e-10	1.5632e-08	7.6624e-10	Mitochondrial Beta-Oxidation of Short Chain Saturated Fatty Acids	14	14	47.229	5.8824	2.2e-05	0.0015867	8e-05	Plasmalogen Synthesis	12	12	63.664	20	0.00010984	0.0079086	0.00039868	Fructose and Mannose Degradation	11	11	49.242	20	0.014396	1	0.051683
Caffeine Metabolism	8	8	73.152	12.5	7.61e-05	0.0054039	0.00026639	Steroid Biosynthesis	15	15	74.328	7.1429	2.1892e-10	1.5632e-08	7.6624e-10	Pentose Phosphate Pathway	11	11	50.258	5.8824	2.33e-05	0.0016512	8.14e-05	Betaine Metabolism	15	15	84.834	20	0.00014324	0.01017	0.00049151	Plasmalogen Synthesis	12	12	39.43	20	0.015002	1	0.051683
Oxidation of Branched Chain Fatty Acids	10	10	60.786	12.5	8.25e-05	0.0057742	0.00027115	Cysteine Metabolism	12	12	82.6	7.1429	2.4412e-10	1.7088e-08	8.2496e-10	Glucose-Alanine Cycle	6	6	35.334	5.8824	3.16e-05	0.0022118	0.00010678	Bile Acid Biosynthesis	14	13	72.396	20	0.00014545	0.010181	0.00049151	Pantothenate and CoA Biosynthesis	14	14	52.668	20	0.015779	1	0.051683
Cysteine Metabolism	12	12	72.991	12.5	8.3e-05	0.0057742	0.00027115	Glycine and Serine Metabolism	32	32	74.365	7.1429	3.0066e-10	2.0745e-08	9.6572e-10	Gluconeogenesis	11	11	29.855	5.8824	3.52e-05	0.0024276	0.00011493	Androstenedione Metabolism	8	7	80.248	20	0.00018996	0.013107	0.00059522	Glycerol Phosphate Shuttle	6	6	68.569	20	0.015821	1	0.051683
Androgen and Estrogen Metabolism	13	13	65.341	12.5	8.72e-05	0.0059321	0.00027578	Starch and Sucrose Metabolism	10	10	76.42	7.1429	3.0548e-10	2.0773e-08	9.6572e-10	Purine Metabolism	37	37	27.452	5.8824	3.68e-05	0.0024993	0.00011619	Arachidonic Acid Metabolism	10	8	56.077	20	0.00019821	0.013478	0.00059522	Sphingolipid Metabolism	18	18	41.65	20	0.017821	1	0.056314
Glutamate Metabolism	23	23	66.284	12.5	9.24e-05	0.0061935	0.0002831	Taurine and Hypotaurine Metabolism	7	7	75.704	7.1429	3.1893e-10	2.1368e-08	9.7672e-10	Malate-Aspartate Shuttle	7	7	36.902	5.8824	4.46e-05	0.0029849	0.00013644	Ammonia Recycling	16	16	71.524	20	0.00020447	0.0137	0.00059522	Lactose Degradation	3	3	69.586	20	0.018828	1	0.056314
Arginine and Proline Metabolism	29	29	68.403	12.5	9.94e-05	0.0065599	0.00029516	Selenoamino Acid Metabolism	16	16	77.011	7.1429	3.4943e-10	2.3062e-08	1.0205e-09	Citric Acid Cycle	16	16	31.732	5.8824	5.61e-05	0.0037033	0.00016663	Glucose-Alanine Cycle	6	6	82.14	20	0.00020567	0.0137	0.00059522	Tryptophan Metabolism	33	33	39.296	20	0.018963	1	0.056314
Beta Oxidation of Very Long Chain Fatty Acids	8	8	62.498	12.5	0.0001064	0.0069158	0.00030469	Malate-Aspartate Shuttle	7	7	66.156	7.1429	3.5406e-10	2.3062e-08	1.0205e-09	Retinol Metabolism	8	8	28.393	5.8824	9.98e-05	0.0064858	0.0002876	Fatty acid Metabolism	19	18	66.8	20	0.00020651	0.0137	0.00059522	Trehalose Degradation	3	3	50.537	20	0.019898	1	0.057354
Estrone Metabolism	12	12	60.543	12.5	0.00011165	0.0071456	0.00030469	Mitochondrial Beta-Oxidation of Medium Chain Saturated Fatty Acids	12	12	60.253	7.1429	3.8941e-10	2.4922e-08	1.0904e-09	Oxidation of Branched Chain Fatty Acids	10	10	41.721	5.8824	0.0001507	0.0096445	0.00041347	Riboflavin Metabolism	9	9	65.943	20	0.00023862	0.015272	0.00066813	Sulfate/Sulfite Metabolism	11	11	47.655	20	0.022246	1	0.062288
Threonine and 2-Oxobutanoate Degradation	10	10	59.872	12.5	0.00011448	0.0072122	0.00030469	Catecholamine Biosynthesis	12	12	71.054	7.1429	6.0168e-10	3.7906e-08	1.6379e-09	Thiamine Metabolism	5	5	31.832	5.8824	0.00015248	0.0096445	0.00041347	Fatty Acid Elongation In Mitochondria	14	13	64.909	20	0.00027337	0.017223	0.00072468	Pyruvaldehyde Degradation	4	4	41.852	20	0.026018	1	0.070827
Glucose-Alanine Cycle	6	6	57.284	12.5	0.00011635	0.0072138	0.00030469	Amino Sugar Metabolism	16	16	74.809	7.1429	6.3982e-10	3.9669e-08	1.6947e-09	Starch and Sucrose Metabolism	10	10	36.868	5.8824	0.00015611	0.0096786	0.00041347	Vitamin B6 Metabolism	9	8	80.686	20	0.0002736	0.017223	0.00072468	Homocysteine Degradation	5	5	54.085	20	0.02715	1	0.071912
Steroid Biosynthesis	15	15	69.187	12.5	0.00011916	0.0072687	0.00030469	Phenylacetate Metabolism	5	5	86.274	7.1429	6.9835e-10	4.2599e-08	1.7816e-09	Cysteine Metabolism	12	12	36.421	5.8824	0.00016151	0.0098519	0.00041652	Tyrosine Metabolism	25	24	80.147	20	0.0003428	0.020911	0.00088406	Inositol Phosphate Metabolism	3	3	66.586	20	0.035325	1	0.088356
Pyruvaldehyde Degradation	4	4	73.782	12.5	0.00012222	0.0073335	0.00030469	Lactose Synthesis	6	6	80.243	7.1429	7.0902e-10	4.2599e-08	1.7816e-09	Glycine and Serine Metabolism	32	32	28.661	5.8824	0.00017173	0.010304	0.00042624	Estrone Metabolism	12	11	65.687	20	0.00037576	0.022546	0.00091699	Thiamine Metabolism	5	5	48.373	20	0.035876	1	0.088356
Carnitine Synthesis	11	11	50.519	12.5	0.00012436	0.0073374	0.00030469	Arginine and Proline Metabolism	29	29	64.596	7.1429	7.8224e-10	4.6152e-08	1.9165e-09	Carnitine Synthesis	11	11	36.275	5.8824	0.00017398	0.010304	0.00042624	Sphingolipid Metabolism	18	17	67.341	20	0.0003765	0.022546	0.00091699	Glycolysis	6	6	53.85	20	0.036064	1	0.088356
Pyruvate Metabolism	22	22	64.627	12.5	0.00012838	0.0074458	0.00030685	Glutamate Metabolism	23	23	75.755	7.1429	8.5131e-10	4.9376e-08	2.0348e-09	Glutamate Metabolism	23	23	33.273	5.8824	0.00017967	0.010421	0.00042946	Tryptophan Metabolism	33	32	73.498	20	0.00038364	0.022546	0.00091699	Phenylalanine and Tyrosine Metabolism	13	13	38.9	20	0.041542	1	0.099295
Pyrimidine Metabolism	31	31	64.337	12.5	0.00013922	0.0079355	0.00032484	Methionine Metabolism	27	27	75.289	7.1429	9.0544e-10	5.161e-08	2.1032e-09	Caffeine Metabolism	8	8	30.649	5.8824	0.00019527	0.01113	0.00045563	Steroidogenesis	13	12	79.89	20	0.00043263	0.02466	0.00098457	Gluconeogenesis	11	11	47.873	20	0.042783	1	0.099826
Pantothenate and CoA Biosynthesis	14	14	68.412	12.5	0.00015777	0.008835	0.00035956	Glutathione Metabolism	7	7	78.912	7.1429	9.3484e-10	5.2351e-08	2.1032e-09	Nucleotide Sugars Metabolism	7	7	37.962	5.8824	0.00020752	0.011621	0.00047295	Alpha Linolenic Acid and Linoleic Acid Metabolism	8	8	77.816	20	0.00043361	0.02466	0.00098457	Taurine and Hypotaurine Metabolism	7	7	47.121	20	0.04912	1	0.10941
Butyrate Metabolism	10	10	64.062	12.5	0.00017985	0.0098917	0.00040057	Transfer of Acetyl Groups into Mitochondria	10	10	70.414	7.1429	9.443e-10	5.2351e-08	2.1032e-09	Galactose Metabolism	15	15	29.639	5.8824	0.00023094	0.012701	0.00051436	Nucleotide Sugars Metabolism	7	7	68.023	20	0.00044205	0.02466	0.00098457	Glycerolipid Metabolism	8	8	41.91	20	0.049121	1	0.10941
Phenylalanine and Tyrosine Metabolism	13	13	68.001	12.5	0.00018623	0.010056	0.00040556	Ammonia Recycling	16	16	78.096	7.1429	1.0401e-09	5.6167e-08	2.2652e-09	Ketone Body Metabolism	6	6	34.825	5.8824	0.00026754	0.014447	0.00058264	Glutamate Metabolism	23	22	64.47	20	0.00050936	0.027506	0.0011093	Glutathione Metabolism	7	7	36.501	20	0.059229	1	0.12795
Spermidine and Spermine Biosynthesis	11	11	66.836	12.5	0.00019571	0.010372	0.00041694	Riboflavin Metabolism	9	9	77.71	7.1429	1.1072e-09	5.8682e-08	2.3588e-09	Bile Acid Biosynthesis	14	14	29.521	5.8824	0.00028863	0.015298	0.00061491	Phosphatidylethanolamine Biosynthesis	7	7	64.297	20	0.00054397	0.028831	0.0011589	Citric Acid Cycle	16	16	38.049	20	0.060518	1	0.12795
Transfer of Acetyl Groups into Mitochondria	10	10	60.231	12.5	0.00020816	0.010824	0.00043404	Ethanol Degradation	7	7	78.027	7.1429	1.1333e-09	5.8932e-08	2.3631e-09	Arachidonic Acid Metabolism	10	10	23.572	5.8824	0.00031226	0.016237	0.00065109	Selenoamino Acid Metabolism	16	16	57.902	20	0.00061109	0.031777	0.0012518	Retinol Metabolism	8	8	38.737	20	0.061364	1	0.12795
Galactose Metabolism	15	15	65.033	12.5	0.00021793	0.011115	0.00043924	Histidine Metabolism	21	21	76.58	7.1429	1.2868e-09	6.5629e-08	2.6273e-09	Beta Oxidation of Very Long Chain Fatty Acids	8	8	37.503	5.8824	0.00036106	0.018414	0.00073717	Inositol Metabolism	5	5	77.437	20	0.00061311	0.031777	0.0012518	Warburg Effect	25	25	34.497	20	0.067534	1	0.13788
Malate-Aspartate Shuttle	7	7	51.467	12.5	0.00021962	0.011115	0.00043924	Glycolysis	6	6	68.125	7.1429	1.4031e-09	7.0154e-08	2.8062e-09	Propanoate Metabolism	21	21	35.915	5.8824	0.00041541	0.020771	0.00083083	Oxidation of Branched Chain Fatty Acids	10	10	65.422	20	0.00064352	0.032176	0.001287	Betaine Metabolism	15	15	39.776	20	0.071206	1	0.14109
Ketone Body Metabolism	6	6	55.071	12.5	0.0002748	0.013465	0.00053861	Pyrimidine Metabolism	31	31	54.86	7.1429	1.4348e-09	7.0303e-08	2.8121e-09	Pyruvate Metabolism	22	22	29.612	5.8824	0.00048229	0.023632	0.00094529	Citric Acid Cycle	16	16	59.65	20	0.00072805	0.035675	0.001427	Glucose-Alanine Cycle	6	6	37.521	20	0.071985	1	0.14109
Selenoamino Acid Metabolism	16	16	68.183	12.5	0.00030563	0.01467	0.00058729	Alanine Metabolism	10	10	81.15	7.1429	1.988e-09	9.5422e-08	3.82e-09	Sulfate/Sulfite Metabolism	11	11	29.184	5.8824	0.00063667	0.03056	0.0012234	Cysteine Metabolism	12	12	67.852	20	0.00092891	0.044588	0.001785	Mitochondrial Beta-Oxidation of Short Chain Saturated Fatty Acids	14	14	35.298	20	0.10841	1	0.20513
Aspartate Metabolism	19	19	65.226	12.5	0.00031329	0.014725	0.00059044	Urea Cycle	16	16	76.368	7.1429	2.3017e-09	1.0818e-07	4.3378e-09	Ubiquinone Biosynthesis	7	7	42.344	5.8824	0.00067308	0.031635	0.0012685	Methionine Metabolism	27	27	71.368	20	0.0010574	0.049697	0.0019928	Transfer of Acetyl Groups into Mitochondria	10	10	32.565	20	0.10884	1	0.20513
Propanoate Metabolism	21	21	61.675	12.5	0.00032738	0.01506	0.00060535	Plasmalogen Synthesis	12	12	67.057	7.1429	2.4053e-09	1.1064e-07	4.4475e-09	Phytanic Acid Peroxisomal Oxidation	8	8	37.333	5.8824	0.00069312	0.031883	0.0012816	Fatty Acid Biosynthesis	14	14	68.596	20	0.0013308	0.061215	0.0024606	Pentose Phosphate Pathway	11	11	35.692	20	0.12777	1	0.23626
Trehalose Degradation	3	3	71.165	12.5	0.00034388	0.015475	0.00062408	Pantothenate and CoA Biosynthesis	14	14	80.473	7.1429	2.5819e-09	1.1618e-07	4.6839e-09	Lactose Synthesis	6	6	35.003	5.8824	0.00081931	0.036869	0.0014869	Threonine and 2-Oxobutanoate Degradation	10	10	62.607	20	0.0013981	0.062916	0.0024644	Pyruvate Metabolism	22	22	33.3	20	0.13142	1	0.2384
Lactose Degradation	3	3	71.352	12.5	0.00043185	0.019001	0.00076947	Sphingolipid Metabolism	18	18	61.933	7.1429	2.6287e-09	1.1618e-07	4.6839e-09	Amino Sugar Metabolism	16	16	30.646	5.8824	0.00090362	0.039759	0.001582	Glycolysis	6	6	76.055	20	0.0014078	0.062916	0.0024644	Cysteine Metabolism	12	12	32.262	20	0.13379	1	0.2384
Catecholamine Biosynthesis	12	12	57.412	12.5	0.00045942	0.019755	0.00080398	Nucleotide Sugars Metabolism	7	7	75.38	7.1429	2.7798e-09	1.1953e-07	4.8646e-09	Transfer of Acetyl Groups into Mitochondria	10	10	27.127	5.8824	0.000904	0.039759	0.001582	Pentose Phosphate Pathway	11	11	62.687	20	0.0014082	0.062916	0.0024644	Methionine Metabolism	27	27	34.227	20	0.14794	1	0.2589
Phenylacetate Metabolism	5	5	67.017	12.5	0.00055006	0.023103	0.00094572	Cardiolipin Biosynthesis	6	6	80.528	7.1429	3.0986e-09	1.3014e-07	5.3274e-09	Valine, Leucine and Isoleucine Degradation	24	24	21.777	5.8824	0.00099991	0.041996	0.0017191	Biotin Metabolism	5	5	63.613	20	0.001461	0.062916	0.0025118	Methylhistidine Metabolism	3	3	36.36	20	0.1692	1	0.2887
Mitochondrial Beta-Oxidation of Medium Chain Saturated Fatty Acids	12	12	56.215	12.5	0.00058626	0.024036	0.00099057	Mitochondrial Electron Transport Chain	9	9	56.31	7.1429	3.6996e-09	1.5168e-07	6.2511e-09	Ammonia Recycling	16	16	34.724	5.8824	0.0010185	0.041996	0.0017209	Thiamine Metabolism	5	5	69.818	20	0.0014866	0.062916	0.0025118	Inositol Metabolism	5	5	34.693	20	0.17086	1	0.2887
Riboflavin Metabolism	9	9	62.382	12.5	0.0006575	0.0263	0.0010921	Oxidation of Branched Chain Fatty Acids	10	10	73.322	7.1429	4.062e-09	1.6248e-07	6.747e-09	Taurine and Hypotaurine Metabolism	7	7	22.452	5.8824	0.001044	0.041996	0.0017341	Butyrate Metabolism	10	10	68.089	20	0.0016021	0.064084	0.0026611	Folate Metabolism	11	11	32.318	20	0.18291	1	0.30382
Bile Acid Biosynthesis	14	14	59.494	12.5	0.0007061	0.027538	0.0011533	Spermidine and Spermine Biosynthesis	11	11	79.95	7.1429	4.6653e-09	1.8195e-07	7.62e-09	Estrone Metabolism	12	12	21.566	5.8824	0.0010917	0.042575	0.0017831	Retinol Metabolism	8	7	71.768	20	0.0018058	0.070427	0.0029495	Mitochondrial Beta-Oxidation of Long Chain Saturated Fatty Acids	17	17	29.516	20	0.1865	1	0.30408
Ammonia Recycling	16	16	60.46	12.5	0.00074691	0.028383	0.0011869	Phytanic Acid Peroxisomal Oxidation	8	8	76.621	7.1429	5.346e-09	2.0315e-07	8.5887e-09	Alanine Metabolism	10	10	36.326	5.8824	0.0014987	0.056951	0.0023872	D-Arginine and D-Ornithine Metabolism	2	2	88.689	20	0.0022467	0.085374	0.0036094	Valine, Leucine and Isoleucine Degradation	24	24	28.278	20	0.18927	1	0.30408
Fatty Acid Elongation In Mitochondria	14	14	48.187	12.5	0.00075966	0.028383	0.0011869	Ubiquinone Biosynthesis	7	7	79.171	7.1429	6.4387e-09	2.3823e-07	1.0177e-08	Aspartate Metabolism	19	19	33.677	5.8824	0.0015102	0.056951	0.0023872	Carnitine Synthesis	11	11	76.084	20	0.0023343	0.086368	0.0036897	Purine Metabolism	37	37	26.789	20	0.19878	1	0.31421
Pentose Phosphate Pathway	11	11	50.815	12.5	0.00076303	0.028383	0.0011869	Betaine Metabolism	15	15	76.346	7.1429	8.4532e-09	3.0432e-07	1.3149e-08	Urea Cycle	16	16	31.908	5.8824	0.0017459	0.062853	0.0027159	Phenylalanine and Tyrosine Metabolism	13	13	74.216	20	0.0026016	0.093656	0.004037	Cardiolipin Biosynthesis	6	6	32.105	20	0.20676	1	0.32136
Glycolysis	6	6	56.026	12.5	0.00088865	0.031103	0.0013447	Pentose Phosphate Pathway	11	11	73.943	7.1429	1.0498e-08	3.6743e-07	1.6066e-08	Butyrate Metabolism	10	10	37.34	5.8824	0.0018642	0.065248	0.0028479	Phosphatidylcholine Biosynthesis	10	10	64.33	20	0.0026364	0.093656	0.004037	Carnitine Synthesis	11	11	28.971	20	0.20987	1	0.32136
Alanine Metabolism	10	10	64.498	12.5	0.0008919	0.031103	0.0013447	Valine, Leucine and Isoleucine Degradation	24	24	53.336	7.1429	1.0656e-08	3.6743e-07	1.6066e-08	Selenoamino Acid Metabolism	16	16	29.405	5.8824	0.0018889	0.065248	0.0028479	Arginine and Proline Metabolism	29	28	65.196	20	0.0026896	0.093656	0.004055	Nucleotide Sugars Metabolism	7	7	30.195	20	0.21546	1	0.32485
Purine Metabolism	37	37	42.471	12.5	0.001092	0.036037	0.0016215	Retinol Metabolism	8	8	47.741	7.1429	1.1673e-08	3.8521e-07	1.7333e-08	Ethanol Degradation	7	7	30.567	5.8824	0.0020945	0.06912	0.0031101	Glutathione Metabolism	7	6	61.365	20	0.0027547	0.093656	0.0040903	Caffeine Metabolism	8	8	27.709	20	0.22886	1	0.33982
Ethanol Degradation	7	7	62.585	12.5	0.0011373	0.036394	0.0016635	Fructose and Mannose Degradation	11	11	71.677	7.1429	1.1872e-08	3.8521e-07	1.7365e-08	Betaine Metabolism	15	15	31.856	5.8824	0.0021849	0.069918	0.0031959	Pyruvaldehyde Degradation	4	3	81.695	20	0.0035994	0.11518	0.0052648	Glycine and Serine Metabolism	32	32	25.889	20	0.24185	1	0.35375
Betaine Metabolism	15	15	61.316	12.5	0.0014919	0.04625	0.0021346	Glycerolipid Metabolism	8	8	56.654	7.1429	1.5828e-08	4.9067e-07	2.2811e-08	Inositol Metabolism	5	5	33.546	5.8824	0.0022527	0.069918	0.0032465	Ubiquinone Biosynthesis	7	7	80.286	20	0.0036702	0.11518	0.0052895	Histidine Metabolism	21	21	25.51	20	0.259	1	0.37253
Nicotinate and Nicotinamide Metabolism	23	23	54.329	12.5	0.0015029	0.04625	0.0021346	Homocysteine Degradation	5	5	86.277	7.1429	1.698e-08	5.094e-07	2.4116e-08	Histidine Metabolism	21	21	31.396	5.8824	0.0023344	0.070031	0.0033155	Glycine and Serine Metabolism	32	32	64.197	20	0.00385	0.1155	0.0054681	Degradation of Superoxides	2	2	28.428	20	0.26231	1	0.37253
Urea Cycle	16	16	56.855	12.5	0.0016286	0.047229	0.00228	Estrone Metabolism	12	12	46.8	7.1429	1.7999e-08	5.2196e-07	2.5198e-08	Spermidine and Spermine Biosynthesis	11	11	26.344	5.8824	0.0024416	0.070806	0.0034182	Alanine Metabolism	10	10	60.48	20	0.0040558	0.11762	0.0056782	Malate-Aspartate Shuttle	7	7	25.603	20	0.27076	1	0.37253
Sulfate/Sulfite Metabolism	11	11	63.589	12.5	0.0017311	0.048472	0.0023833	Trehalose Degradation	3	3	71.889	7.1429	2.1267e-08	5.9548e-07	2.9354e-08	Methionine Metabolism	27	27	23.054	5.8824	0.0030548	0.085534	0.0042165	Nicotinate and Nicotinamide Metabolism	23	22	63.309	20	0.004179	0.11762	0.0057682	Lactose Synthesis	6	6	26.077	20	0.2743	1	0.37253
Phospholipid Biosynthesis	12	12	36.088	12.5	0.001751	0.048472	0.0023833	Biotin Metabolism	5	5	79.377	7.1429	2.4985e-08	6.746e-07	3.4008e-08	Homocysteine Degradation	5	5	29.25	5.8824	0.0032458	0.087636	0.0044179	Ketone Body Metabolism	6	6	62.986	20	0.0043541	0.11762	0.0059264	Spermidine and Spermine Biosynthesis	11	11	26.306	20	0.27529	1	0.37253
Histidine Metabolism	21	21	53.097	12.5	0.0023715	0.06166	0.0031837	Sulfate/Sulfite Metabolism	11	11	60.212	7.1429	4.3824e-08	1.1394e-06	5.8833e-08	Glycolysis	6	6	22.923	5.8824	0.0036213	0.094153	0.0048614	Caffeine Metabolism	8	7	68.302	20	0.0048873	0.12707	0.0065611	Starch and Sucrose Metabolism	10	10	27.322	20	0.27877	1	0.37253
Lactose Synthesis	6	6	63.684	12.5	0.0024345	0.06166	0.003224	Inositol Metabolism	5	5	76.415	7.1429	8.4683e-08	2.1171e-06	1.1215e-07	Fructose and Mannose Degradation	11	11	25.766	5.8824	0.0037353	0.094153	0.0049468	Spermidine and Spermine Biosynthesis	11	11	64.079	20	0.0053433	0.13358	0.0069995	Propanoate Metabolism	21	21	24.259	20	0.2813	1	0.37253
Starch and Sucrose Metabolism	10	10	58.065	12.5	0.0027804	0.066729	0.003633	Purine Metabolism	37	37	51.98	7.1429	9.1176e-08	2.1882e-06	1.1914e-07	Biotin Metabolism	5	5	30.052	5.8824	0.0049678	0.11923	0.0064913	Cardiolipin Biosynthesis	6	6	62.721	20	0.0053567	0.13358	0.0069995	Phosphatidylcholine Biosynthesis	10	10	25.995	20	0.28857	1	0.37313
Mitochondrial Electron Transport Chain	9	9	52.386	12.5	0.0030257	0.06959	0.0039015	Phosphatidylethanolamine Biosynthesis	7	7	80.626	7.1429	1.1767e-07	2.7064e-06	1.5173e-07	Cardiolipin Biosynthesis	6	6	28.114	5.8824	0.0060808	0.13986	0.0078411	Androgen and Estrogen Metabolism	13	12	52.207	20	0.0062173	0.143	0.0080171	Beta Oxidation of Very Long Chain Fatty Acids	8	8	24.841	20	0.2902	1	0.37313
Thyroid hormone synthesis	3	3	66.042	12.5	0.0031318	0.06959	0.0039859	Androgen and Estrogen Metabolism	13	13	56.374	7.1429	1.9413e-07	4.2708e-06	2.4707e-07	Phosphatidylethanolamine Biosynthesis	7	7	31.458	5.8824	0.0064861	0.14269	0.008255	Lysine Degradation	13	13	66.418	20	0.0064382	0.143	0.0081941	Amino Sugar Metabolism	16	16	24.15	20	0.29624	1	0.37313
Glycerol Phosphate Shuttle	6	6	45.702	12.5	0.0035101	0.073712	0.0044101	Phospholipid Biosynthesis	12	12	55.74	7.1429	2.1121e-07	4.4355e-06	2.6537e-07	Phenylacetate Metabolism	5	5	34.247	5.8824	0.0068324	0.14348	0.0085843	Thyroid hormone synthesis	3	2	80.987	20	0.0075852	0.15929	0.0095301	Glutamate Metabolism	23	23	23.216	20	0.29911	1	0.37313
Amino Sugar Metabolism	16	16	54.311	12.5	0.00486	0.097201	0.0060289	Glycerol Phosphate Shuttle	6	6	65.82	7.1429	2.3138e-07	4.6277e-06	2.8703e-07	Fatty Acid Biosynthesis	14	14	16.172	5.8824	0.0076298	0.1526	0.0094648	Ethanol Degradation	7	6	57.097	20	0.0085575	0.17115	0.010616	Thyroid hormone synthesis	3	3	25.523	20	0.30079	1	0.37313
Vitamin B6 Metabolism	9	9	46.725	12.5	0.0061955	0.11771	0.0074549	Phosphatidylcholine Biosynthesis	10	10	72.665	7.1429	7.7001e-07	1.463e-05	9.4326e-07	Phosphatidylcholine Biosynthesis	10	10	29.099	5.8824	0.0088349	0.16786	0.010823	Pyruvate Metabolism	22	21	53.26	20	0.0088919	0.17115	0.010893	Ammonia Recycling	16	16	23.285	20	0.3075	1	0.37538
Retinol Metabolism	8	8	37.936	12.5	0.0062065	0.11771	0.0074549	Pyruvaldehyde Degradation	4	4	56.199	7.1429	1.3246e-06	2.3843e-05	1.6026e-06	Phospholipid Biosynthesis	12	12	22.97	5.8824	0.012144	0.21859	0.014693	Glycerolipid Metabolism	8	8	60.508	20	0.0090705	0.17115	0.010974	Bile Acid Biosynthesis	14	14	25.802	20	0.31026	1	0.37538
D-Arginine and D-Ornithine Metabolism	2	2	65.752	12.5	0.0062378	0.11771	0.0074549	Lactose Degradation	3	3	65.64	7.1429	1.6385e-06	2.7854e-05	1.9582e-06	Pyruvaldehyde Degradation	4	4	20.543	5.8824	0.016034	0.27259	0.01915	Inositol Phosphate Metabolism	3	3	64.917	20	0.0092208	0.17115	0.01102	Phosphatidylethanolamine Biosynthesis	7	7	23.646	20	0.32167	1	0.38444
Folate Metabolism	11	11	47.475	12.5	0.006686	0.11771	0.0078943	Lysine Degradation	13	13	50.055	7.1429	3.1363e-06	5.0181e-05	3.7031e-06	Inositol Phosphate Metabolism	3	3	24.119	5.8824	0.016219	0.27259	0.01915	Mitochondrial Beta-Oxidation of Medium Chain Saturated Fatty Acids	12	11	46.115	20	0.0094535	0.17115	0.011121	Ubiquinone Biosynthesis	7	7	23.33	20	0.32681	1	0.38587
Biotin Metabolism	5	5	59.266	12.5	0.0077095	0.11771	0.0089944	De Novo Triacylglycerol Biosynthesis	3	3	59.541	7.1429	7.5472e-06	0.00011321	8.805e-06	Glycerolipid Metabolism	8	8	21.877	5.8824	0.019467	0.292	0.022711	Transfer of Acetyl Groups into Mitochondria	10	10	47.275	20	0.0095323	0.17115	0.011121	Alanine Metabolism	10	10	22.043	20	0.33827	1	0.39083
Nucleotide Sugars Metabolism	7	7	50.925	12.5	0.0089168	0.12484	0.010281	Arachidonic Acid Metabolism	10	10	37.065	7.1429	1.5947e-05	0.00022326	1.8387e-05	Mitochondrial Electron Transport Chain	9	9	13.796	5.8824	0.036968	0.51755	0.042622	Catecholamine Biosynthesis	12	11	64.93	20	0.010561	0.17115	0.012176	Ketone Body Metabolism	6	6	23.147	20	0.33898	1	0.39083
Phytanic Acid Peroxisomal Oxidation	8	8	48.24	12.5	0.0092217	0.12484	0.010508	Fatty Acid Elongation In Mitochondria	14	14	34.878	7.1429	5.4287e-05	0.00070573	6.1862e-05	Glycerol Phosphate Shuttle	6	6	18.617	5.8824	0.045728	0.59447	0.052109	Pantothenate and CoA Biosynthesis	14	14	53.637	20	0.013374	0.17386	0.01524	Oxidation of Branched Chain Fatty Acids	10	10	22.075	20	0.37848	1	0.42703
Vitamin K Metabolism	3	3	42.077	12.5	0.010768	0.12922	0.01213	Carnitine Synthesis	11	11	44.743	7.1429	5.8771e-05	0.00070573	6.6202e-05	De Novo Triacylglycerol Biosynthesis	3	3	18.334	5.8824	0.053816	0.64579	0.06062	Lactose Synthesis	6	6	46.391	20	0.016454	0.19745	0.018534	Urea Cycle	16	16	20.021	20	0.3791	1	0.42703
Ubiquinone Biosynthesis	7	7	49.961	12.5	0.014004	0.15405	0.015596	D-Arginine and D-Ornithine Metabolism	2	2	68.417	7.1429	7.9959e-05	0.00087955	8.9045e-05	Vitamin K Metabolism	3	3	19.779	5.8824	0.059652	0.65617	0.06643	Propanoate Metabolism	21	21	53.755	20	0.016831	0.19745	0.018744	Aspartate Metabolism	19	19	18.127	20	0.42789	1	0.47651
Inositol Metabolism	5	5	50.237	12.5	0.015213	0.15405	0.016751	Thyroid hormone synthesis	3	3	42.949	7.1429	0.00013501	0.0013501	0.00014866	Phosphatidylinositol Phosphate Metabolism	2	2	17.813	5.8824	0.062451	0.65617	0.068766	Taurine and Hypotaurine Metabolism	7	7	51.653	20	0.019021	0.19745	0.020945	Butyrate Metabolism	10	10	17.116	20	0.44522	1	0.49024
Fructose and Mannose Degradation	11	11	42.95	12.5	0.017695	0.15926	0.019268	Beta Oxidation of Very Long Chain Fatty Acids	8	8	35.737	7.1429	0.0002554	0.0022986	0.0002781	Glutathione Metabolism	7	7	11.453	5.8824	0.077541	0.69787	0.084434	Homocysteine Degradation	5	5	56.531	20	0.029853	0.26867	0.032506	Phenylacetate Metabolism	5	5	15.354	20	0.46639	1	0.50785
Cardiolipin Biosynthesis	6	6	44.781	12.5	0.022269	0.17815	0.023982	Folate Metabolism	11	11	45.1	7.1429	0.0004604	0.0036832	0.00049582	Methylhistidine Metabolism	3	3	15.623	5.8824	0.090467	0.72374	0.097427	Phytanic Acid Peroxisomal Oxidation	8	8	48.409	20	0.031331	0.26867	0.033741	Arachidonic Acid Metabolism	10	10	17.295	20	0.47206	1	0.50837
Phosphatidylcholine Biosynthesis	10	10	37.685	12.5	0.022981	0.17815	0.02448	Pterine Biosynthesis	9	9	41.779	7.1429	0.0013117	0.009182	0.0013973	Lactose Degradation	3	3	13.315	5.8824	0.10086	0.72374	0.10744	Methylhistidine Metabolism	3	3	65.309	20	0.036471	0.26867	0.03885	Pterine Biosynthesis	9	9	13.25	20	0.5175	1	0.55125
Phosphatidylinositol Phosphate Metabolism	2	2	49.976	12.5	0.023929	0.17815	0.025215	Alpha Linolenic Acid and Linoleic Acid Metabolism	8	8	32.223	7.1429	0.0013817	0.009182	0.0014559	Degradation of Superoxides	2	2	13.97	5.8824	0.11896	0.72374	0.12536	Phenylacetate Metabolism	5	5	54.537	20	0.07087	0.42522	0.07468	Selenoamino Acid Metabolism	16	16	16.686	20	0.52971	1	0.55819
Phosphatidylethanolamine Biosynthesis	7	7	36.638	12.5	0.028523	0.17815	0.029737	Phosphatidylinositol Phosphate Metabolism	2	2	44.172	7.1429	0.0025074	0.012537	0.0026141	Thyroid hormone synthesis	3	3	13.537	5.8824	0.12455	0.72374	0.12985	Lactose Degradation	3	3	40.558	20	0.089826	0.44913	0.093648	Phytanic Acid Peroxisomal Oxidation	8	8	15.953	20	0.55276	1	0.57542
Methylhistidine Metabolism	3	3	42.919	12.5	0.034532	0.17815	0.035623	Vitamin K Metabolism	3	3	38.123	7.1429	0.0025779	0.012537	0.0026594	Folate Metabolism	11	11	11.135	5.8824	0.14411	0.72374	0.14866	Degradation of Superoxides	2	1	49.416	20	0.11924	0.47696	0.123	D-Arginine and D-Ornithine Metabolism	2	2	14.043	20	0.55781	1	0.57542
Inositol Phosphate Metabolism	3	3	35.501	12.5	0.042073	0.17815	0.042949	Methylhistidine Metabolism	3	3	47.124	7.1429	0.0027137	0.012537	0.0027702	Pterine Biosynthesis	9	9	11.027	5.8824	0.14892	0.72374	0.15203	Vitamin K Metabolism	3	2	39.178	20	0.16589	0.49766	0.16934	Ethanol Degradation	7	7	12.52	20	0.61951	1	0.63242
Pterine Biosynthesis	9	9	35.776	12.5	0.043334	0.17815	0.043781	Degradation of Superoxides	2	2	33.273	7.1429	0.0041639	0.012537	0.0042069	Trehalose Degradation	3	3	8.4098	5.8824	0.2296	0.72374	0.23196	Trehalose Degradation	3	3	37.214	20	0.17764	0.49766	0.17947	Biotin Metabolism	5	5	8.053	20	0.79296	1	0.80114
De Novo Triacylglycerol Biosynthesis	3	3	31.892	12.5	0.059687	0.17815	0.059687	Inositol Phosphate Metabolism	3	3	18.58	7.1429	0.049969	0.049969	0.049969	D-Arginine and D-Ornithine Metabolism	2	2	0.83191	5.8824	0.86034	0.86034	0.86034	Phosphatidylinositol Phosphate Metabolism	2	2	25.991	20	0.32879	0.49766	0.32879	Fatty Acid Biosynthesis	14	14	10.637	20	0.91365	1	0.91365

## Sheet: DAMs
differential metabolites	class
HMDB0060904	carbohydrates
HMDB0029618	xenobiotics
HMDB0038308	xenobiotics
HMDB0014586	xenobiotics
HMDB0041341	xenobiotics
HMDB0015414	xenobiotics
HMDB0029681	xenobiotics
HMDB0006498	cofactor & vitamins
HMDB0001181	lipids
HMDB0015479	xenobiotics
HMDB0041017	xenobiotics
HMDB0000269	lipids
HMDB0029790	xenobiotics
HMDB0000172	amino acids
HMDB0038401	xenobiotics
HMDB0028869	peptides
HMDB0031695	carbohydrates
HMDB0013968	xenobiotics
HMDB0015230	xenobiotics
HMDB0001252	amino acids
HMDB0013949	xenobiotics
HMDB0014736	xenobiotics
HMDB0039187	carbohydrates
HMDB0008647	lipids
HMDB0036321	carbohydrates
HMDB0038409	carbohydrates
HMDB0047350	lipids
HMDB0010614	lipids
HMDB0037337	carbohydrates
HMDB0125231	xenobiotics
HMDB0033593	xenobiotics
HMDB0001846	xenobiotics
HMDB0014570	cofactor & vitamins
HMDB0037204	xenobiotics
HMDB0002829	carbohydrates
HMDB0000201	lipids
HMDB0007146	lipids
HMDB0042099	lipids
HMDB0014652	xenobiotics
HMDB0001542	carbohydrates
HMDB0029252	carbohydrates
HMDB0037994	carbohydrates
HMDB0030238	xenobiotics
HMDB0031746	xenobiotics
HMDB0007087	lipids
HMDB0040136	carbohydrates
HMDB0040512	carbohydrates
HMDB0033009	xenobiotics
HMDB0014379	xenobiotics
HMDB0004185	amino acids
HMDB0015383	xenobiotics
HMDB0030833	xenobiotics
HMDB0030441	xenobiotics
HMDB0036984	xenobiotics
HMDB0031110	lipids
HMDB0030435	xenobiotics
HMDB0003559	xenobiotics
HMDB0029678	xenobiotics
HMDB0032762	carbohydrates
HMDB0013497	lipids
HMDB0004284	xenobiotics
HMDB0060187	cofactor & vitamins
HMDB0015567	xenobiotics
HMDB0038888	xenobiotics
HMDB0001348	lipids
HMDB0041075	lipids
HMDB0040848	carbohydrates
HMDB0035342	xenobiotics
HMDB0001904	amino acids
HMDB0013243	xenobiotics
HMDB0032199	xenobiotics
HMDB0014699	xenobiotics
HMDB0039354	xenobiotics
HMDB0001030	carbohydrates
HMDB0006834	amino acids
HMDB0001209	nucleotides
HMDB0032906	carbohydrates
HMDB0006904	lipids
HMDB0031182	lipids
HMDB0032669	xenobiotics
HMDB0032911	xenobiotics
HMDB0045071	lipids
HMDB0001114	cofactor & vitamins
HMDB0060157	cofactor & vitamins
HMDB0030279	xenobiotics
HMDB0005193	lipids
HMDB0013842	xenobiotics
HMDB0002067	carbohydrates
HMDB0029797	lipids
HMDB0001162	lipids
HMDB0015239	xenobiotics
HMDB0031592	xenobiotics
HMDB0002899	xenobiotics
HMDB0028892	peptides
HMDB0038582	xenobiotics
HMDB0007079	xenobiotics
HMDB0133024	xenobiotics
HMDB0030071	xenobiotics
HMDB0035606	xenobiotics
HMDB0031754	lipids
HMDB0043153	lipids
HMDB0047149	lipids
HMDB0000594	peptides
HMDB0013124	lipids
HMDB0035062	cofactor & vitamins
HMDB0061726	nucleotides
HMDB0037851	xenobiotics
HMDB0037094	xenobiotics
HMDB0037583	xenobiotics
HMDB0015560	xenobiotics
HMDB0006228	xenobiotics
HMDB0038765	xenobiotics
HMDB0061123	xenobiotics
HMDB0010402	lipids
HMDB0001245	lipids
HMDB0031465	lipids
HMDB0042279	lipids
HMDB0040132	lipids
HMDB0039813	xenobiotics
HMDB0004158	cofactor & vitamins
HMDB0014505	xenobiotics
HMDB0037515	xenobiotics
HMDB0038569	xenobiotics
HMDB0030398	xenobiotics
HMDB0030628	Xenobiotics
HMDB0034341	xenobiotics
HMDB0000127	carbohydrates
HMDB0014258	xenobiotics
HMDB0034637	Xenobiotics
HMDB0037970	xenobiotics
HMDB0005010	xenobiotics
HMDB0004256	nucleotides
HMDB0002577	carbohydrates
HMDB0041339	lipids
HMDB0006606	carbohydrates
HMDB0034258	carbohydrates
HMDB0008824	lipids
HMDB0029212	nucleotides
HMDB0060144	Xenobiotics
HMDB0034551	Xenobiotics
HMDB0015535	xenobiotics
HMDB0038327	carbohydrates
HMDB0135733	xenobiotics
HMDB0013336	lipids
HMDB0006588	carbohydrates
HMDB0029400	xenobiotics
HMDB0031941	xenobiotics
HMDB0034773	xenobiotics
HMDB0001961	nucleotides
HMDB0114771	lipids
HMDB0035956	xenobiotics
HMDB0036546	xenobiotics
HMDB0001088	lipids
HMDB0001199	peptides
HMDB0000789	carbohydrates
HMDB0029677	xenobiotics
HMDB0029803	xenobiotics
HMDB0000995	lipids
HMDB0000736	lipids
HMDB0014802	xenobiotics
HMDB0004888	lipids
HMDB0044640	lipids
HMDB0015082	xenobiotics
HMDB0047157	lipids
HMDB0032932	xenobiotics
HMDB0028822	peptides
HMDB0013202	lipids
HMDB0014723	xenobiotics
HMDB0037793	xenobiotics
HMDB0004309	xenobiotics
HMDB0014739	xenobiotics
HMDB0007071	lipids
HMDB0029263	xenobiotics
HMDB0002261	lipids
HMDB0038447	xenobiotics
HMDB0014751	xenobiotics
HMDB0038377	xenobiotics
HMDB0002305	nucleotides
HMDB0034814	carbohydrates
HMDB0029334	xenobiotics
HMDB0030657	xenobiotics
HMDB0028708	peptides
HMDB0030084	xenobiotics
HMDB0015702	xenobiotics
HMDB0006605	cofactor & vitamins
HMDB0001018	carbohydrates
HMDB0042567	lipids
HMDB0032381	xenobiotics
HMDB0007093	lipids
HMDB0034462	xenobiotics
HMDB0001163	nucleotides
HMDB0000054	cofactor & vitamins
HMDB0127549	xenobiotics
HMDB0014682	xenobiotics
HMDB0015138	xenobiotics
HMDB0035475	xenobiotics
HMDB0054629	lipids
HMDB0031763	carbohydrates
HMDB0038183	xenobiotics
HMDB0000969	cofactor & vitamins
HMDB0014021	xenobiotics
HMDB0001941	xenobiotics
HMDB0029206	lipids
HMDB0000901	xenobiotics
HMDB0004950	lipids
HMDB0015017	xenobiotics
HMDB0001342	xenobiotics
HMDB0014646	carbohydrates
HMDB0015396	Xenobiotics
HMDB0033235	xenobiotics
HMDB0030018	xenobiotics
HMDB0030073	lipids
HMDB0013423	lipids
HMDB0011144	lipids
HMDB0060633	xenobiotics
HMDB0000148	amino acids
HMDB0039337	xenobiotics
HMDB0013480	lipids
HMDB0040820	xenobiotics
HMDB0032129	xenobiotics
HMDB0039238	lipids
HMDB0034952	xenobiotics
HMDB0062307	lipids
HMDB0003967	cofactor & vitamins
HMDB0013889	xenobiotics
HMDB0004634	xenobiotics
HMDB0012560	cofactor & vitamins
HMDB0006991	lipids
HMDB0034679	carbohydrates
HMDB0060753	xenobiotics
HMDB0012085	lipids
HMDB0013334	lipids
HMDB0029873	xenobiotics
HMDB0037722	cofactor & vitamins
HMDB0013070	xenobiotics
HMDB0031888	xenobiotics
HMDB0039596	xenobiotics
HMDB0001261	xenobiotics
HMDB0029999	xenobiotics
HMDB0001325	amino acids
HMDB0036558	xenobiotics
HMDB0014697	xenobiotics
HMDB0062353	cofactor & vitamins
HMDB0002224	nucleotides
HMDB0000722	lipids
HMDB0033097	nucleotides
HMDB0013647	nucleotides
HMDB0013327	lipids
HMDB0030477	xenobiotics
HMDB0011751	xenobiotics
HMDB0028742	peptides
HMDB0037510	xenobiotics
HMDB0000764	xenobiotics
HMDB0030254	lipids
HMDB0028979	peptides
HMDB0009146	lipids
HMDB0004025	lipids
HMDB0014462	xenobiotics
HMDB0000296	nucleotides
HMDB0031802	xenobiotics
HMDB0040793	xenobiotics
HMDB0014915	xenobiotics
HMDB0030953	xenobiotics
HMDB0031990	xenobiotics
HMDB0015490	xenobiotics
HMDB0033578	carbohydrates
HMDB0001938	xenobiotics
HMDB0014516	Xenobiotics
HMDB0005376	lipids
HMDB0014757	xenobiotics
HMDB0013164	lipids
HMDB0009964	lipids
HMDB0000534	xenobiotics
HMDB0030423	xenobiotics
HMDB0013854	xenobiotics
HMDB0002057	cofactor & vitamins
HMDB0000445	carbohydrates
HMDB0035506	xenobiotics
HMDB0000991	lipids
HMDB0129788	xenobiotics
HMDB0036968	xenobiotics
HMDB0060391	peptides
HMDB0005792	xenobiotics
HMDB0013856	xenobiotics
HMDB0015505	amino acids
HMDB0029050	lipids
HMDB0002917	xenobiotics
HMDB0033444	xenobiotics
HMDB0014045	xenobiotics
HMDB0014735	xenobiotics
HMDB0005774	peptides
HMDB0000159	amino acids
HMDB0006516	cofactor & vitamins
HMDB0033351	xenobiotics
HMDB0015213	cofactor & vitamins
HMDB0004220	cofactor & vitamins
HMDB0029820	xenobiotics
HMDB0061044	xenobiotics
HMDB0012501	xenobiotics
HMDB0059960	xenobiotics
HMDB0038686	xenobiotics
HMDB0001312	nucleotides
HMDB0015108	Xenobiotics
HMDB0013848	xenobiotics
HMDB0030208	xenobiotics
HMDB0000134	energy
HMDB0041831	xenobiotics
HMDB0059788	lipids
HMDB0059617	amino acids
HMDB0010356	cofactor & vitamins
HMDB0000413	lipids
HMDB0032870	Xenobiotics
HMDB0001518	cofactor & vitamins
HMDB0046047	lipids
HMDB0004078	xenobiotics
HMDB0005036	xenobiotics
HMDB0006941	nucleotides
HMDB0014636	xenobiotics
HMDB0015129	xenobiotics
HMDB0014671	xenobiotics
HMDB0040703	xenobiotics
HMDB0127110	xenobiotics
HMDB0015584	xenobiotics
HMDB0030109	xenobiotics
HMDB0015376	xenobiotics
HMDB0033617	xenobiotics
HMDB0013238	lipids
HMDB0015010	xenobiotics
HMDB0001563	nucleotides
HMDB0000833	lipids
HMDB0029801	lipids
HMDB0014976	carbohydrates
HMDB0034033	lipids
HMDB0006734	lipids
HMDB0040541	xenobiotics
HMDB0060343	peptides
HMDB0036105	xenobiotics
HMDB0007989	lipids
HMDB0034030	xenobiotics
HMDB0036404	xenobiotics
HMDB0031674	xenobiotics
HMDB0015092	xenobiotics
HMDB0003422	xenobiotics
HMDB0041441	xenobiotics
HMDB0013711	carbohydrates
HMDB0000379	xenobiotics
HMDB0006502	nucleotides
HMDB0014756	xenobiotics
HMDB0005419	lipids
HMDB0009215	lipids
HMDB0001112	cofactor & vitamins
HMDB0013076	xenobiotics
HMDB0001066	peptides
HMDB0034396	xenobiotics
HMDB0002242	xenobiotics
HMDB0003572	xenobiotics
HMDB0029339	Xenobiotics
HMDB0001270	lipids
HMDB0000246	xenobiotics
HMDB0013938	xenobiotics
HMDB0030770	xenobiotics
HMDB0014835	xenobiotics
HMDB0011590	lipids
HMDB0001550	carbohydrates
HMDB0013224	lipids
HMDB0011156	lipids
HMDB0001957	xenobiotics
HMDB0013131	lipids
HMDB0015331	xenobiotics
HMDB0005768	peptides
HMDB0033488	xenobiotics
HMDB0014825	xenobiotics
HMDB0030416	xenobiotics
HMDB0002220	cofactor & vitamins
HMDB0029411	xenobiotics
HMDB0033471	xenobiotics
HMDB0061087	xenobiotics
HMDB0013846	xenobiotics
HMDB0014361	xenobiotics
HMDB0036317	xenobiotics
HMDB0014659	xenobiotics
HMDB0030934	xenobiotics
HMDB0014322	xenobiotics
HMDB0038296	carbohydrates
HMDB0029261	carbohydrates
HMDB0028847	peptides
HMDB0042510	lipids
HMDB0036075	xenobiotics
HMDB0032816	xenobiotics
HMDB0000210	cofactor & vitamins
HMDB0029948	xenobiotics
HMDB0039002	amino acids
HMDB0000774	lipids
HMDB0000133	lipids
HMDB0038388	xenobiotics
HMDB0112733	lipids
HMDB0000101	nucleotides
HMDB0008092	lipids
HMDB0061636	lipids
HMDB0030632	carbohydrates
HMDB0014098	xenobiotics
HMDB0014809	xenobiotics
HMDB0030935	lipids
HMDB0002352	xenobiotics
HMDB0036434	xenobiotics
HMDB0031841	xenobiotics
HMDB0071121	lipids
HMDB0001944	xenobiotics
HMDB0037439	carbohydrates
HMDB0014895	xenobiotics
HMDB0032982	xenobiotics
HMDB0014593	xenobiotics
HMDB0014968	xenobiotics
HMDB0125180	xenobiotics
HMDB0033610	nucleotides
HMDB0015096	xenobiotics
HMDB0049407	cofactor & vitamins
HMDB0014812	xenobiotics
HMDB0031879	xenobiotics
HMDB0006921	xenobiotics
HMDB0015593	xenobiotics
HMDB0030511	xenobiotics
HMDB0015574	xenobiotics
HMDB0000444	xenobiotics
HMDB0061552	lipids
HMDB0047364	lipids
HMDB0037338	xenobiotics
HMDB0030335	carbohydrates
HMDB0039221	xenobiotics
HMDB0044855	lipids
HMDB0134684	xenobiotics
HMDB0001521	cofactor & vitamins
HMDB0034126	xenobiotics
HMDB0001176	xenobiotics
HMDB0030402	xenobiotics
HMDB0032828	carbohydrates
HMDB0060898	xenobiotics
HMDB0000259	amino acids
HMDB0011174	peptides
HMDB0029225	xenobiotics
HMDB0006318	lipids
HMDB0060506	carbohydrates
HMDB0014614	xenobiotics
HMDB0000732	amino acids
HMDB0030328	xenobiotics
HMDB0015605	xenobiotics
HMDB0036855	xenobiotics
HMDB0033939	xenobiotics
HMDB0030965	xenobiotics
HMDB0011496	lipids
HMDB0007442	lipids
HMDB0013804	Xenobiotics
HMDB0012273	lipids
HMDB0041809	xenobiotics
HMDB0000907	lipids
HMDB0030862	xenobiotics
HMDB0010040	lipids
HMDB0033212	xenobiotics
HMDB0135493	xenobiotics
HMDB0014487	Xenobiotics
HMDB0134116	xenobiotics
HMDB0041906	Xenobiotics
HMDB0034202	xenobiotics
HMDB0000290	lipids
HMDB0060333	xenobiotics
HMDB0034117	xenobiotics
HMDB0004437	xenobiotics
HMDB0000830	lipids
HMDB0005814	lipids
HMDB0035678	lipids
HMDB0015303	xenobiotics
HMDB0000385	lipids
HMDB0010340	cofactor & vitamins
HMDB0012248	lipids
HMDB0041549	lipids
HMDB0013919	xenobiotics
HMDB0037999	xenobiotics
HMDB0029532	xenobiotics
HMDB0000806	lipids
HMDB0031827	xenobiotics
HMDB0002815	lipids
HMDB0043394	lipids
HMDB0015406	xenobiotics
HMDB0000195	nucleotides
HMDB0015130	xenobiotics
HMDB0006406	xenobiotics
HMDB0014766	xenobiotics
HMDB0001847	xenobiotics
HMDB0010702	lipids
HMDB0030186	xenobiotics
HMDB0014959	xenobiotics
HMDB0008248	lipids
HMDB0013924	xenobiotics
HMDB0061144	carbohydrates
HMDB0061720	xenobiotics
HMDB0004827	lipids
HMDB0031988	xenobiotics
HMDB0011737	peptides
HMDB0033138	carbohydrates
HMDB0013287	amino acids
HMDB0003573	xenobiotics
HMDB0015280	xenobiotics
HMDB0041086	xenobiotics
HMDB0040968	xenobiotics
HMDB0037634	xenobiotics
HMDB0000001	amino acids
HMDB0029465	Xenobiotics
HMDB0060660	nucleotides
HMDB0000840	xenobiotics
HMDB0040343	xenobiotics
HMDB0015022	Xenobiotics
HMDB0031571	xenobiotics
HMDB0038735	xenobiotics
HMDB0015019	xenobiotics
HMDB0000826	lipids
HMDB0059603	xenobiotics
HMDB0015299	xenobiotics
HMDB0004094	xenobiotics
HMDB0028887	peptides
HMDB0010337	xenobiotics
HMDB0040319	lipids
HMDB0031089	lipids
HMDB0036162	xenobiotics
HMDB0011492	lipids
HMDB0007861	lipids
HMDB0015097	xenobiotics
HMDB0061005	xenobiotics
HMDB0000124	carbohydrates
HMDB0029175	xenobiotics
HMDB0015090	xenobiotics
HMDB0006766	carbohydrates
HMDB0031430	xenobiotics
HMDB0029512	xenobiotics
HMDB0003166	lipids
HMDB0043684	lipids
HMDB0029940	xenobiotics
HMDB0001188	carbohydrates
HMDB0030323	xenobiotics
HMDB0000175	lipids
HMDB0000961	xenobiotics
HMDB0007858	lipids
HMDB0014675	xenobiotics
HMDB0029373	xenobiotics
HMDB0013825	lipids
HMDB0000603	xenobiotics
HMDB0015006	xenobiotics
HMDB0014645	xenobiotics
HMDB0038482	xenobiotics
HMDB0000812	amino acids
HMDB0029682	xenobiotics
HMDB0030462	xenobiotics
HMDB0015288	xenobiotics
HMDB0041826	Xenobiotics
HMDB0035607	xenobiotics
HMDB0000629	xenobiotics
HMDB0001109	lipids
HMDB0014538	xenobiotics
HMDB0006589	xenobiotics
HMDB0011626	xenobiotics
HMDB0061711	xenobiotics
HMDB0003764	peptides
HMDB0038406	carbohydrates
HMDB0014572	xenobiotics
HMDB0041936	carbohydrates
HMDB0000881	amino acids
HMDB0000226	nucleotides
HMDB0005771	lipids
HMDB0013451	lipids
HMDB0000303	cofactor & vitamins
HMDB0014856	xenobiotics
HMDB0003701	lipids
HMDB0040792	xenobiotics
HMDB0060546	xenobiotics
HMDB0015521	xenobiotics
HMDB0007585	lipids
HMDB0014517	xenobiotics
HMDB0015494	xenobiotics
HMDB0000350	xenobiotics
HMDB0006028	amino acids
HMDB0008852	lipids
HMDB0012987	lipids
HMDB0005034	xenobiotics
HMDB0005028	xenobiotics
HMDB0001937	xenobiotics
HMDB0015269	cofactor & vitamins
HMDB0001555	carbohydrates
HMDB0012111	xenobiotics
HMDB0030340	xenobiotics
HMDB0038004	xenobiotics
HMDB0032337	carbohydrates
HMDB0015317	xenobiotics
HMDB0142450	xenobiotics
HMDB0000963	nucleotides
HMDB0015164	xenobiotics
HMDB0028751	peptides
HMDB0028730	peptides
HMDB0032022	xenobiotics
HMDB0000926	xenobiotics
HMDB0037434	xenobiotics
HMDB0012262	lipids
HMDB0000305	cofactor & vitamins
HMDB0005770	peptides
HMDB0013943	xenobiotics
HMDB0039631	xenobiotics
HMDB0000873	xenobiotics
HMDB0000482	lipids
HMDB0011648	xenobiotics
HMDB0005772	xenobiotics
HMDB0000043	amino acids
HMDB0038767	xenobiotics
HMDB0014865	xenobiotics
HMDB0001929	xenobiotics
HMDB0000447	lipids
HMDB0015344	xenobiotics
HMDB0000600	amino acids
HMDB0006482	lipids
HMDB0031656	carbohydrates
HMDB0015545	xenobiotics
HMDB0002927	xenobiotics
HMDB0000897	nucleotides
HMDB0029840	amino acids
HMDB0000289	nucleotides
HMDB0030495	xenobiotics
HMDB0001913	xenobiotics
HMDB0014928	Xenobiotics
HMDB0000222	lipids
HMDB0033288	xenobiotics
HMDB0032996	lipids
HMDB0001091	xenobiotics
HMDB0006317	lipids
HMDB0013656	lipids
HMDB0002755	xenobiotics
HMDB0060782	xenobiotics
HMDB0013816	xenobiotics
HMDB0036345	lipids
HMDB0000329	xenobiotics
HMDB0042068	lipids
HMDB0013333	lipids
HMDB0001127	lipids
HMDB0014731	xenobiotics
HMDB0060616	carbohydrates
HMDB0000052	amino acids
HMDB0013930	lipids
HMDB0000224	xenobiotics
HMDB0003379	xenobiotics
HMDB0029237	xenobiotics
HMDB0029207	lipids
HMDB0002339	amino acids
HMDB0034081	lipids
HMDB0040862	xenobiotics
HMDB0030658	amino acids
HMDB0000673	lipids
HMDB0006598	xenobiotics
HMDB0000348	lipids
HMDB0015618	xenobiotics
HMDB0040384	xenobiotics
HMDB0040655	xenobiotics
HMDB0001090	xenobiotics
HMDB0015520	xenobiotics
HMDB0002039	amino acids
HMDB0005023	xenobiotics
HMDB0000630	nucleotides
HMDB0059834	xenobiotics
HMDB0001161	lipids
HMDB0014428	xenobiotics
HMDB0031450	xenobiotics
HMDB0000307	xenobiotics
HMDB0002117	lipids
HMDB0014828	xenobiotics
HMDB0030134	xenobiotics
HMDB0033218	carbohydrates
HMDB0030819	xenobiotics
HMDB0001522	xenobiotics
HMDB0038085	xenobiotics
HMDB0000658	lipids
HMDB0012109	lipids
HMDB0032231	xenobiotics
HMDB0031751	xenobiotics
HMDB0014457	xenobiotics
HMDB0010389	lipids
HMDB0030700	Xenobiotics
HMDB0028776	amino acids
HMDB0036939	carbohydrates
HMDB0030187	xenobiotics
HMDB0037530	xenobiotics
HMDB0006738	lipids
HMDB0011482	lipids
HMDB0002186	lipids
HMDB0003012	xenobiotics
HMDB0006320	xenobiotics
HMDB0001527	xenobiotics
HMDB0015438	xenobiotics
HMDB0129736	xenobiotics
HMDB0042013	xenobiotics
HMDB0030504	xenobiotics
HMDB0007870	lipids
HMDB0001164	xenobiotics
HMDB0029488	xenobiotics
HMDB0033337	cofactor & vitamins
HMDB0031935	carbohydrates
HMDB0004821	xenobiotics
HMDB0000229	nucleotides
HMDB0011616	peptides
HMDB0000734	xenobiotics
HMDB0031479	xenobiotics
HMDB0033875	xenobiotics
HMDB0001934	xenobiotics
HMDB0001940	Xenobiotics
HMDB0032527	xenobiotics
HMDB0011104	nucleotides
HMDB0030612	lipids
HMDB0034058	xenobiotics
HMDB0003556	xenobiotics
HMDB0000291	xenobiotics
HMDB0033274	xenobiotics
HMDB0000312	lipids
HMDB0030233	carbohydrates
HMDB0029528	xenobiotics
HMDB0015294	xenobiotics
HMDB0013130	lipids
HMDB0030156	xenobiotics
HMDB0010343	carbohydrates
HMDB0011481	lipids
HMDB0038626	xenobiotics
HMDB0013125	lipids
HMDB0125581	xenobiotics
HMDB0015472	Xenobiotics
HMDB0014257	lipids
HMDB0001458	cofactor & vitamins
HMDB0000063	lipids
HMDB0002019	xenobiotics
HMDB0041432	xenobiotics
HMDB0015691	xenobiotics
HMDB0010043	lipids
HMDB0000341	carbohydrates
HMDB0030806	carbohydrates
HMDB0012230	peptides
HMDB0005020	xenobiotics
HMDB0015247	xenobiotics
HMDB0005773	peptides
HMDB0003362	xenobiotics
HMDB0032821	xenobiotics
HMDB0006078	xenobiotics
HMDB0000097	lipids
HMDB0000820	xenobiotics
HMDB0000194	amino acids
HMDB0032761	carbohydrates
HMDB0030043	xenobiotics
HMDB0010357	cofactor & vitamins
HMDB0036981	xenobiotics
HMDB0031444	xenobiotics
HMDB0034310	xenobiotics
HMDB0041882	xenobiotics
HMDB0060510	cofactor & vitamins
HMDB0031756	xenobiotics
HMDB0031082	xenobiotics
HMDB0029524	xenobiotics
HMDB0002277	cofactor & vitamins
HMDB0029517	carbohydrates
HMDB0030618	xenobiotics
HMDB0001202	nucleotides
HMDB0014446	xenobiotics
HMDB0014515	xenobiotics
HMDB0000012	nucleotides
HMDB0000893	lipids
HMDB0014337	xenobiotics
HMDB0029735	xenobiotics
HMDB0126748	xenobiotics
HMDB0036714	xenobiotics
HMDB0002214	xenobiotics
HMDB0012091	lipids
HMDB0037512	xenobiotics
HMDB0028750	amino acids
HMDB0012491	xenobiotics
HMDB0014864	xenobiotics
HMDB0041775	xenobiotics
HMDB0000545	xenobiotics
HMDB0014391	xenobiotics
HMDB0001487	cofactor & vitamins
HMDB0028739	peptides
HMDB0031124	lipids
HMDB0033506	xenobiotics
HMDB0003647	Xenobiotics
HMDB0015323	xenobiotics
HMDB0059949	Xenobiotics
HMDB0029238	carbohydrates
HMDB0030146	xenobiotics
HMDB0000532	amino acids
HMDB0011166	peptides
HMDB0010395	lipids
HMDB0003323	cofactor & vitamins
HMDB0010724	xenobiotics
HMDB0003952	lipids
HMDB0002064	amino acids
HMDB0013688	Xenobiotics
HMDB0000701	lipids
HMDB0033079	xenobiotics
HMDB0015029	xenobiotics
HMDB0030968	lipids
HMDB0127324	xenobiotics
HMDB0003546	xenobiotics
HMDB0015639	xenobiotics
HMDB0038030	lipids
HMDB0015034	xenobiotics
HMDB0038418	carbohydrates
HMDB0014574	xenobiotics
HMDB0029198	lipids
HMDB0002171	amino acids
HMDB0015596	xenobiotics
HMDB0033345	xenobiotics
HMDB0001274	nucleotides
HMDB0000508	carbohydrates
HMDB0028732	peptides
HMDB0061725	Xenobiotics
HMDB0033909	xenobiotics
HMDB0044849	lipids
HMDB0012925	xenobiotics
HMDB0031660	xenobiotics
HMDB0013022	peptides
HMDB0001238	amino acids
HMDB0000245	xenobiotics
HMDB0000906	xenobiotics
HMDB0031979	xenobiotics
HMDB0000344	lipids
HMDB0060453	carbohydrates
HMDB0035516	xenobiotics
HMDB0039921	xenobiotics
HMDB0001505	xenobiotics
HMDB0014868	xenobiotics
HMDB0029140	peptides
HMDB0011474	lipids
HMDB0014622	xenobiotics
HMDB0014451	xenobiotics
HMDB0014412	xenobiotics
HMDB0002322	amino acids
HMDB0002163	xenobiotics
HMDB0013126	lipids
HMDB0029668	xenobiotics
HMDB0037582	carbohydrates
HMDB0029995	lipids
HMDB0037548	lipids
HMDB0000756	lipids
HMDB0001265	lipids
HMDB0134078	xenobiotics
HMDB0014577	xenobiotics
HMDB0043626	lipids
HMDB0129842	xenobiotics
HMDB0041949	xenobiotics
HMDB0031020	lipids
HMDB0032642	lipids
HMDB0041323	xenobiotics
HMDB0000552	lipids
HMDB0002124	xenobiotics
HMDB0043087	lipids
HMDB0014843	xenobiotics
HMDB0015586	xenobiotics
HMDB0001849	xenobiotics
HMDB0011163	peptides
HMDB0006543	xenobiotics
HMDB0015491	xenobiotics
HMDB0002504	lipids
HMDB0038669	amino acids
HMDB0030388	xenobiotics
HMDB0126661	xenobiotics
HMDB0132365	xenobiotics
HMDB0029538	xenobiotics
HMDB0002248	peptides
HMDB0001858	Xenobiotics
HMDB0029379	xenobiotics
HMDB0061780	xenobiotics
HMDB0038016	lipids
HMDB0013205	lipids
HMDB0014571	xenobiotics
HMDB0038634	xenobiotics
HMDB0013223	xenobiotics
HMDB0030781	xenobiotics
HMDB0125287	xenobiotics
HMDB0060686	xenobiotics
HMDB0013324	lipids
HMDB0000912	lipids
HMDB0060076	xenobiotics
HMDB0038416	carbohydrates
HMDB0040381	xenobiotics
HMDB0012240	carbohydrates
HMDB0007959	lipids
HMDB0000039	lipids
HMDB0002005	amino acids
HMDB0059792	xenobiotics
HMDB0033613	peptides
HMDB0000975	carbohydrates
HMDB0005760	xenobiotics
HMDB0008240	lipids
HMDB0000168	amino acids
HMDB0029269	carbohydrates
HMDB0000192	amino acids
HMDB0003116	xenobiotics
HMDB0014455	xenobiotics
HMDB0005766	Xenobiotics
HMDB0030116	xenobiotics
HMDB0061415	lipids
HMDB0000696	amino acids
HMDB0032676	lipids
HMDB0036398	xenobiotics
HMDB0061634	lipids
HMDB0038091	xenobiotics
HMDB0038542	xenobiotics
HMDB0013166	lipids
HMDB0041257	xenobiotics
HMDB0014801	xenobiotics
HMDB0013127	nucleotides
HMDB0005777	xenobiotics
HMDB0013339	lipids
HMDB0002014	lipids
HMDB0014397	xenobiotics
HMDB0061189	carbohydrates
HMDB0028704	peptides
HMDB0030210	xenobiotics
HMDB0030102	xenobiotics
HMDB0000832	lipids
HMDB0033393	xenobiotics
HMDB0030460	carbohydrates
HMDB0001248	cofactor & vitamins
HMDB0033666	carbohydrates
HMDB0128382	xenobiotics
HMDB0040742	xenobiotics
HMDB0001169	xenobiotics
HMDB0000378	lipids
HMDB0000158	amino acids
HMDB0015563	xenobiotics
HMDB0014583	xenobiotics
HMDB0030848	xenobiotics
HMDB0015418	xenobiotics
HMDB0030558	xenobiotics
HMDB0001537	amino acids
HMDB0005021	Xenobiotics
HMDB0015594	xenobiotics
HMDB0006461	cofactor & vitamins
HMDB0014578	xenobiotics
HMDB0033234	xenobiotics
HMDB0127166	xenobiotics
HMDB0014823	xenobiotics
HMDB0000791	lipids
HMDB0029338	xenobiotics
HMDB0015641	lipids
HMDB0014754	xenobiotics
HMDB0000656	amino acids
HMDB0007699	lipids
HMDB0010156	lipids
HMDB0031748	xenobiotics
HMDB0005066	lipids
HMDB0013507	lipids
HMDB0005065	lipids
HMDB0039421	nucleotides
HMDB0030201	xenobiotics
HMDB0000216	lipids
HMDB0031791	xenobiotics
HMDB0006710	cofactor & vitamins
HMDB0035707	lipids
HMDB0007880	lipids
HMDB0029300	xenobiotics
HMDB0038739	xenobiotics
HMDB0031778	xenobiotics
HMDB0130654	carbohydrates
HMDB0041342	lipids
HMDB0035867	carbohydrates
HMDB0056268	lipids
HMDB0030224	xenobiotics
HMDB0014498	xenobiotics
HMDB0011551	lipids
HMDB0030471	xenobiotics
HMDB0031779	xenobiotics
HMDB0042042	xenobiotics
HMDB0012234	xenobiotics
HMDB0030737	xenobiotics
HMDB0029833	carbohydrates
HMDB0001044	lipids
HMDB0000848	lipids
HMDB0000086	lipids
HMDB0001031	nucleotides
HMDB0059614	nucleotides
HMDB0001659	xenobiotics
HMDB0032648	xenobiotics
HMDB0007928	lipids
HMDB0001412	cofactor & vitamins
HMDB0028707	peptides
HMDB0003581	cofactor & vitamins
HMDB0000585	nucleotides
HMDB0014544	xenobiotics
HMDB0010516	lipids
HMDB0043452	lipids
HMDB0007886	lipids
HMDB0042032	lipids
HMDB0010381	lipids
HMDB0003934	xenobiotics
HMDB0000223	energy
HMDB0060385	xenobiotics
HMDB0010379	lipids
HMDB0014024	xenobiotics
HMDB0000044	cofactor & vitamins
HMDB0134686	lipids
HMDB0135263	xenobiotics
HMDB0013331	lipids
HMDB0041887	xenobiotics
HMDB0012643	carbohydrates
HMDB0002012	cofactor & vitamins
HMDB0003665	nucleotides
HMDB0010358	carbohydrates
HMDB0000050	nucleotides
HMDB0001043	lipids
HMDB0036300	carbohydrates
HMDB0011741	peptides
HMDB0002089	lipids
HMDB0001084	cofactor & vitamins
HMDB0040571	xenobiotics
HMDB0001004	xenobiotics
HMDB0000128	amino acids
HMDB0005923	nucleotides
HMDB0015576	xenobiotics
HMDB0030967	carbohydrates
HMDB0134845	xenobiotics
HMDB0029215	xenobiotics
HMDB0124786	xenobiotics
HMDB0003671	xenobiotics
HMDB0013335	lipids
HMDB0038428	carbohydrates
HMDB0038464	xenobiotics
HMDB0060893	xenobiotics
HMDB0000056	amino acids
HMDB0014405	peptides
HMDB0029584	xenobiotics
HMDB0060072	xenobiotics
HMDB0032008	xenobiotics
HMDB0029633	xenobiotics
HMDB0006321	lipids
HMDB0033845	xenobiotics
HMDB0032719	xenobiotics
HMDB0001413	nucleotides
HMDB0060617	cofactor & vitamins
HMDB0128323	xenobiotics
HMDB0001491	cofactor & vitamins
HMDB0002096	amino acids
HMDB0000905	nucleotides
HMDB0029612	xenobiotics
HMDB0035170	xenobiotics
HMDB0029835	xenobiotics
HMDB0060791	nucleotides
HMDB0014909	xenobiotics
HMDB0001536	xenobiotics
HMDB0000017	cofactor & vitamins
HMDB0037262	carbohydrates
HMDB0014580	xenobiotics
HMDB0000005	cofactor & vitamins
HMDB0040398	carbohydrates
HMDB0061168	lipids
HMDB0000230	carbohydrates
HMDB0028719	peptides
HMDB0000401	nucleotides
HMDB0006455	lipids
HMDB0061161	xenobiotics
HMDB0030800	xenobiotics
HMDB0033199	xenobiotics
HMDB0040631	xenobiotics
HMDB0003920	xenobiotics
HMDB0032800	lipids
HMDB0038732	xenobiotics
HMDB0015487	xenobiotics
HMDB0035996	xenobiotics
HMDB0010383	lipids
HMDB0031317	xenobiotics
HMDB0029641	xenobiotics
HMDB0032684	amino acids
HMDB0003152	xenobiotics
HMDB0043125	lipids
HMDB0028733	peptides
HMDB0033425	xenobiotics
HMDB0031415	xenobiotics
HMDB0060982	xenobiotics
HMDB0000058	nucleotides
HMDB0041278	xenobiotics
HMDB0012127	lipids
HMDB0030392	xenobiotics
HMDB0010382	lipids
HMDB0028963	peptides
HMDB0000500	lipids
HMDB0000509	xenobiotics
HMDB0000517	amino acids
HMDB0060835	xenobiotics
HMDB0014394	xenobiotics
HMDB0001353	carbohydrates
HMDB0000323	amino acids
HMDB0015298	xenobiotics
HMDB0013010	lipids
HMDB0031853	xenobiotics
HMDB0031323	xenobiotics
HMDB0030656	xenobiotics
HMDB0000071	nucleotides
HMDB0010350	carbohydrates
HMDB0030155	lipids
HMDB0031710	xenobiotics
HMDB0001232	xenobiotics
HMDB0032759	xenobiotics
HMDB0001104	carbohydrates
HMDB0000294	amino acids
HMDB0040932	xenobiotics
HMDB0001180	xenobiotics
HMDB0060015	cofactor & vitamins
HMDB0001532	nucleotides
HMDB0059972	xenobiotics
HMDB0033112	xenobiotics
HMDB0033531	lipids
HMDB0003331	nucleotides
HMDB0031727	xenobiotics
HMDB0060986	xenobiotics
HMDB0004029	lipids
HMDB0009149	lipids
HMDB0033786	lipids
HMDB0007936	lipids
HMDB0010369	lipids
HMDB0003033	xenobiotics
HMDB0015018	xenobiotics
HMDB0064779	lipids
HMDB0029600	xenobiotics
HMDB0015142	xenobiotics
HMDB0032525	lipids
HMDB0043075	lipids
HMDB0034812	carbohydrates
HMDB0003265	xenobiotics
HMDB0034811	xenobiotics
HMDB0011725	xenobiotics
HMDB0031333	Xenobiotics
HMDB0001494	Xenobiotics
HMDB0001544	Xenobiotics
HMDB0013780	Xenobiotics
HMDB0015333	Xenobiotics
HMDB0002128	Xenobiotics
HMDB0030010	xenobiotics
HMDB0001866	xenobiotics
HMDB0012258	Xenobiotics
HMDB0004230	lipids
HMDB0060250	Xenobiotics
HMDB0034830	Xenobiotics
HMDB0010727	Xenobiotics
HMDB0000731	amino acids

## Sheet: Enrichment and metabolites
E9.5 versus E8.5
Pathways	Hits	Metabolites
Fructose and Mannose Degradation	11	Fructose 6-phosphate; L-Fucose; Sorbitol; Pyrophosphate; NAD; GDP-L-fucose; Glyceraldehyde 3-phosphate; Guanosine diphosphate mannose; Fucose 1-phosphate; ADP; NADH
Beta Oxidation of Very Long Chain Fatty Acids	8	L-Carnitine; L-Acetylcarnitine; Caprylic acid; Capric acid; Dodecanoic acid; Acetyl-CoA; ADP; Tetradecanoyl-CoA
Malate-Aspartate Shuttle	7	Glutamic acid; Oxoglutaric acid; Oxalacetic acid; Malic acid; NAD; NADH; Pyridoxal 5'-phosphate
Gluconeogenesis	11	Biotin; D-Glucose; Fructose 6-phosphate; Oxoglutaric acid; Oxalacetic acid; Hydrogen carbonate; Malic acid; NAD; Glyceraldehyde 3-phosphate; ADP; NADH
Glycerol Phosphate Shuttle	6	Glycerol 3-phosphate; NAD; Glyceraldehyde 3-phosphate; FAD; NADH; Quinone
Urea Cycle	16	Adenosine monophosphate; Argininosuccinic acid; Fumaric acid; Glutamic acid; Oxoglutaric acid; Ornithine; Oxalacetic acid; Pyrophosphate; Urea; L-Arginine; Hydrogen carbonate; Glutamine; NAD; ADP; NADH; Pyridoxal 5'-phosphate
Warburg Effect	25	Biotin; Citric acid; D-Glucose; Fructose 6-phosphate; Fumaric acid; Glutamic acid; Malic acid; Isocitric acid; Oxoglutaric acid; Oxalacetic acid; Hydrogen carbonate; D-Ribulose 5-phosphate; Glutamine; NAD; Lipoamide; Succinyl-CoA; D-Sedoheptulose 7-phosphate; Glyceraldehyde 3-phosphate; 6-Phosphonoglucono-D-lactone; Acetyl-CoA; FAD; 6-Phosphogluconic acid; D-Erythrose 4-phosphate; ADP; NADH
Sulfate/Sulfite Metabolism	10	Estrone; Phenol; Sulfite; Pyrophosphate; Chondroitin; Propyl alcohol; Adenosine phosphosulfate; ADP; Estrone sulfate; Phenol sulphate
Mitochondrial Beta-Oxidation of Long Chain Saturated Fatty Acids	17	Adenosine monophosphate; L-Carnitine; Pyrophosphate; Stearic acid; Stearoylcarnitine; NAD; Stearoyl-CoA; Acetyl-CoA; FAD; NADH; Tetradecanoyl-CoA; (S)-3-Hydroxyhexadecanoyl-CoA; (S)-3-Hydroxytetradecanoyl-CoA; 3-Oxotetradecanoyl-CoA; (2E)-Tetradecenoyl-CoA; 3-Oxooctadecanoyl-CoA; (S)-Hydroxyoctadecanoyl-CoA
De Novo Triacylglycerol Biosynthesis	3	Glycerol 3-phosphate; NAD; NADH
Starch and Sucrose Metabolism	10	D-Glucuronic acid; Pyrophosphate; Sucrose; Uridine diphosphate glucose; Uridine 5'-diphosphate; NAD; ADP; NADH; Pyridoxal 5'-phosphate; Amylose
Pyrimidine Metabolism	31	Deoxyuridine; Deoxycytidine; Ureidopropionic acid; beta-Alanine; Dihydrouracil; Dihydrothymine; Cytidine triphosphate; Cytidine; Cytidine monophosphate; Orotidylic acid; Orotic acid; Pyrophosphate; Thymine; Thymidine; Phosphoribosyl pyrophosphate; Uridine 5'-monophosphate; Uridine 5'-diphosphate; Uridine; Hydrogen carbonate; Glutamine; Ureidosuccinic acid; dCMP; 5-Thymidylic acid; dCDP; FAD; dTDP…
Phospholipid Biosynthesis	12	Choline; Glycerylphosphorylethanolamine; Glycerol 3-phosphate; Ethanolamine; PC(32:0); Acetylcholine; NAD; FAD; Citicoline; NADH; Phosphorylcholine; LysoPC(16:0/0:0)
Aspartate Metabolism	19	Acetic acid; Adenosine monophosphate; Argininosuccinic acid; beta-Alanine; Fumaric acid; Glutamic acid; L-Asparagine; Inosinic acid; Oxoglutaric acid; Oxalacetic acid; Pyrophosphate; L-Arginine; Adenylsuccinic acid; Glutamine; Malonic acid; N-Acetyl-L-aspartic acid; Ureidosuccinic acid; FAD; Pyridoxal 5'-phosphate
Valine, Leucine and Isoleucine Degradation	23	alpha-Ketoisovaleric acid; Biotin; Glutamic acid; Isoleucine; Oxoglutaric acid; 3-Methyl-2-oxovaleric acid; Hydrogen carbonate; NAD; Lipoamide; Dihydrolipoamide; Succinyl-CoA; 2-Methylbutyryl-CoA; Acetyl-CoA; FAD; ADP; 2-Methyl-3-hydroxybutyryl-CoA; Acetoacetyl-CoA; NADH; Pyridoxal 5'-phosphate; 3-Methylcrotonyl-CoA; Pyridoxal; 2-Methyl-1-hydroxypropyl-ThPP; S-(3-Methylbutanoyl)-dihydrolipoamide-E
Galactose Metabolism	15	Melibiose; Galactitol; D-Glucose; Glycerol; D-Galactose; Sorbitol; Pyrophosphate; Sucrose; Uridine diphosphate glucose; Uridine 5'-diphosphate; NAD; Maltotriose; ADP; NADH; Stachyose
Porphyrin Metabolism	16	Bilirubin; Protoporphyrin IX; Porphobilinogen; Uridine 5'-diphosphate; Coproporphyrin III; NAD; Farnesyl pyrophosphate; Succinyl-CoA; Protoporphyrinogen IX; Heme O; FAD; Coproporphyrinogen III; NADH; Pyridoxal 5'-phosphate; Urobilinogen; Heme A
Purine Metabolism	35	Adenine; Adenosine monophosphate; Adenosine; Cyclic AMP; Deoxyinosine; Deoxyadenosine; Guanine; Guanosine; Fumaric acid; Glutamic acid; Hypoxanthine; Inosinic acid; Inosine; Pyrophosphate; Phosphoribosyl pyrophosphate; Uric acid; Xanthine; Xanthosine; Adenylsuccinic acid; Glutamine; SAICAR; NAD; Deoxyadenosine monophosphate; Phosphoribosylformylglycinamidine; 2'-Deoxyguanosine 5'-monophosphate; 5…
Histidine Metabolism	21	1-Methylhistidine; Carnosine; Adenosine monophosphate; beta-Alanine; Glutamic acid; Histidine; Anserine; Pyrophosphate; Urocanic acid; Histamine; 1-Methylhistamine; NAD; S-Adenosylhomocysteine; S-Adenosylmethionine; FAD; ADP; NADH; Pyridoxal 5'-phosphate; 5-Formiminotetrahydrofolic acid; Tetrahydrofolic acid; Methylimidazole acetaldehyde
Mitochondrial Beta-Oxidation of Short Chain Saturated Fatty Acids	14	Adenosine monophosphate; L-Carnitine; Pyrophosphate; Caprylic acid; Octanoylcarnitine; NAD; Octanoyl-CoA; Butyryl-CoA; Acetyl-CoA; FAD; Acetoacetyl-CoA; NADH; Hexanoyl-CoA; trans-2-Hexenoyl-CoA
Folate Metabolism	11	Folic acid; Formic acid; Glutamic acid; NAD; FAD; ADP; 5-Methyltetrahydrofolic acid; NADH; Pyridoxal 5'-phosphate; 5-Formiminotetrahydrofolic acid; Tetrahydrofolic acid
Steroid Biosynthesis	13	7-Dehydrocholesterol; Cholesterol; Formic acid; Mevalonic acid; Pyrophosphate; Farnesyl pyrophosphate; (R)-5-Diphosphomevalonic acid; Acetyl-CoA; FAD; Presqualene diphosphate; ADP; Mevalonic acid-5P; Acetoacetyl-CoA
Beta-Alanine Metabolism	16	Ureidopropionic acid; Carnosine; beta-Alanine; Dihydrouracil; Glutamic acid; Histidine; Anserine; Oxoglutaric acid; Pantothenic acid; NAD; 3-Aminopropionaldehyde; Acetyl-CoA; FAD; NADH; Pyridoxal 5'-phosphate; Flavin mononucleotide
Pterine Biosynthesis	9	Tetrahydrobiopterin; Dihydrobiopterin; Folic acid; Formic acid; Sepiapterin; NAD; NADH; Tetrahydrofolic acid; Triphosphate
Amino Sugar Metabolism	15	Acetic acid; Cytidine triphosphate; Fructose 6-phosphate; Glutamic acid; N-Acetylneuraminic acid; Pyrophosphate; Uridine diphosphate-N-acetylglucosamine; Uridine 5'-diphosphate; Glutamine; N-Acetylmannosamine; Cytidine 5'-monophosphate-N-acetylneuraminic acid; Acetyl-CoA; ADP; Chitin; Chitobiose
Mitochondrial Electron Transport Chain	8	Glycerol 3-phosphate; Fumaric acid; NAD; Ubiquinol 8; Glyceraldehyde 3-phosphate; FAD; ADP; NADH
Plasmalogen Synthesis	12	Cytidine monophosphate; Stearic acid; NAD; Linoleoyl-CoA; Stearoyl-CoA; FAD; Citicoline; NADH; Octadecanol; 1-Hexadecanol; Arachidonyl-CoA; LysoPA(O-18:0/0:0)
Betaine Metabolism	15	Betaine; Adenosine; Dimethylglycine; Choline; Pyrophosphate; Methionine; Homocysteine; NAD; S-Adenosylhomocysteine; S-Adenosylmethionine; FAD; Betaine aldehyde; 5-Methyltetrahydrofolic acid; NADH; Tetrahydrofolic acid
Bile Acid Biosynthesis	13	Taurocholic acid; Cholesterol; Pyrophosphate; Taurine; Lithocholic acid glycine conjugate; Lithocholyltaurine; NAD; FAD; ADP; 24-Hydroxycholesterol; NADH; Chenodeoxycholoyl-CoA; 5b-Cyprinol sulfate
Androstenedione Metabolism	7	Androstenedione; Formic acid; Estrone; Uridine 5'-diphosphate; NAD; NADH; Androsterone glucuronide
Arachidonic Acid Metabolism	8	Glutamic acid; Arachidonic acid; Leukotriene B4; Prostaglandin F2a; Leukotriene C4; Leukotriene A4; 6-Keto-prostaglandin F1a; LysoPC(14:0/0:0)
Ammonia Recycling	16	Biotin; Adenosine monophosphate; Glutamic acid; L-Asparagine; Histidine; Oxoglutaric acid; Pyrophosphate; Urocanic acid; Glutamine; NAD; FAD; ADP; NADH; Pyridoxal 5'-phosphate; Tetrahydrofolic acid; Dihydrolipoate
Glucose-Alanine Cycle	6	D-Glucose; Glutamic acid; Oxoglutaric acid; NAD; NADH; Pyridoxal 5'-phosphate
Fatty acid Metabolism	18	Adenosine monophosphate; L-Carnitine; Pyrophosphate; NAD; Octanoyl-CoA; Butyryl-CoA; Acetyl-CoA; FAD; Acetoacetyl-CoA; NADH; Tetradecanoyl-CoA; Hexanoyl-CoA; (S)-3-Hydroxyhexadecanoyl-CoA; (S)-3-Hydroxytetradecanoyl-CoA; 3-Oxotetradecanoyl-CoA; (S)-3-Hydroxydodecanoyl-CoA; trans-2-Hexenoyl-CoA; (2E)-Tetradecenoyl-CoA
Riboflavin Metabolism	9	Adenosine monophosphate; Riboflavin; Pyrophosphate; FAD; ADP; Flavin mononucleotide; Quinone; Dimethylbenzimidazole; 7-Hydroxy-6-methyl-8-ribityl lumazine
Fatty Acid Elongation In Mitochondria	13	4-Pyridoxic acid; FAD; Pyridoxine 5'-phosphate; Pyridoxamine; Pyridoxal 5'-phosphate; Flavin mononucleotide; Pyridoxal; Pyridoxamine 5'-phosphate
Vitamin B6 Metabolism	8	4-Pyridoxic FAD; Pyridoxine 5'-phosphate; Pyridoxamine; Pyridoxal 5'-phosphate; Flavin mononucleotide; Pyridoxal; Pyridoxamine 5'-phosphate
Tyrosine Metabolism	24	3-Methoxytyramine; Tetrahydrobiopterin; Ascorbic acid; Epinephrine; Homovanillic acid; Homogentisic acid; Fumaric acid; Glutamic acid; L-Tyrosine; DOPA; Oxoglutaric acid; Norepinephrine; Oxalacetic acid; Vanillylmandelic acid; Tyramine; 4-Hydroxyphenylpyruvic acid; Normetanephrine; NAD; S-Adenosylhomocysteine; S-Adenosylmethionine; FAD; NADH; Pyridoxal 5'-phosphate; Metanephrine
Estrone Metabolism	11	2-Methoxyestrone; Estrone; Estradiol; Estriol; Uridine 5'-diphosphate; NAD; S-Adenosylhomocysteine; S-Adenosylmethionine; Estrone sulfate; NADH; Estrone glucuronide
Sphingolipid Metabolism	17	D-Glucose; D-Galactose; O-Phosphoethanolamine; Sphingosine; Sphinganine; Sphingosine 1-phosphate; Uridine diphosphate glucose; Uridine 5'-diphosphate; ADP; SM(d18:1/18:0); Sphinganine 1-phosphate; Pyridoxal 5'-phosphate; Palmitaldehyde; Phosphorylcholine; Cer(d18:1/18:0); CerP(d18:1/12:0); Donepezil metabolite M4
Tryptophan Metabolism	32	Tetrahydrobiopterin; Formic acid; Glutamic acid; Indoleacetic acid; Oxoglutaric acid; Quinolinic acid; Pyrophosphate; Serotonin; Tryptamine; 5-Hydroxy-L-tryptophan; Kynurenine; Kynurenic acid; 5-Hydroxyindoleacetic acid; Xanthurenic acid; NAD; L-Tryptophan; S-Adenosylhomocysteine; S-Adenosylmethionine; Indoleacetaldehyde; N'-Formylkynurenine; Acetyl-CoA; N-Acetylserotonin; FAD; 2-Amino-3-carboxym…
Steroidogenesis	12	Cortexolone; Deoxycorticosterone; Aldosterone; Cortisol; Cholesterol; Pregnenolone; Tetrahydrocorticosterone; NAD; Tetrahydrocortisone; NADH; Progesterone; 11-Dehydrocorticosterone
Alpha Linolenic Acid and Linoleic Acid Metabolism	8	Linoleic acid; Arachidonic acid; Docosapentaenoic acid (22n-6); Eicosapentaenoic acid; Tetracosahexaenoic acid; Docosahexaenoic acid; Adrenic acid; Tetracosapentaenoic acid (24:5n-6)
Nucleotide Sugars Metabolism	7	D-Galactose; Pyrophosphate; Uridine diphosphate glucose; NAD; UDP-D-Xylose; ADP; NADH
Glutamate Metabolism	22	Biotin; Adenosine monophosphate; Fructose 6-phosphate; Glutamic acid; Oxoglutaric acid; Oxalacetic acid; Pyrophosphate; Phosphoribosyl pyrophosphate; L-Cysteine; Glutamine; NAD; 5-Phosphoribosylamine; Adenosine diphosphate ribose; Nicotinic acid adenine dinucleotide; Acetyl-CoA; FAD; 1-Pyrroline-5-carboxylic acid; ADP; NADH; Pyridoxal 5'-phosphate; Chitin; Hydrogen carbonate
Phosphatidylethanolamine Biosynthesis	7	Cytidine triphosphate; Cytidine monophosphate; Choline; Ethanolamine;O-Phosphoethanolamine; Pyrophosphate; ADP
Selenoamino Acid Metabolism	16	2-Ketobutyric acid; Adenosine monophosphate; Adenosine; Pyrophosphate; NAD; ADP; Pyridoxal 5'-phosphate; Phosphoroselenoic acid; Selenomethionine; Se-Methylselenocysteine; Selenohomocysteine; Selenocystathionine; Gamma-Glutamyl-Se-methylselenocysteine; 3-Phosphoadenylylselenate; Se-Adenosylselenomethionine; Selenite
Inositol Metabolism	5	D-Glucuronic acid; Pyrophosphate; NAD; ADP; myo-Inositol hexakisphosphate
Oxidation of Branched Chain Fatty Acids	10	Ascorbic acid; L-Carnitine; L-Acetylcarnitine; Oxoglutaric acid; Pyrophosphate; Propionylcarnitine; Acetyl-CoA; ADP; Pristanoyl-CoA; Formyl-CoA
Citric Acid Cycle	16	Biotin; cis-Aconitic acid; Citric acid; Fumaric acid; Malic acid; Isocitric acid; Oxoglutaric acid; Oxalacetic acid; Hydrogen carbonate; NAD; Lipoamide; Succinyl-CoA; Acetyl-CoA; FAD; ADP; NADH
Cysteine Metabolism	12	Adenosine monophosphate; Glutamic acid; Oxoglutaric acid; Sulfite; Pyrophosphate; L-Cysteine; NAD; 3-Sulfinoalanine; ADP; 3-Mercaptopyruvic acid; NADH; Pyridoxal 5'-phosphate
Methionine Metabolism	27	2-Ketobutyric acid; Betaine; Adenosine monophosphate; Adenosine; Dimethylglycine; Choline; L-Cystathionine; Pyrophosphate; L-Cysteine; Methionine; L-Homoserine; Homocysteine; NAD; S-Adenosylhomocysteine; 5-Methylthioribose 1-phosphate; S-Adenosylmethioninamine; 5'-Methylthioadenosine; S-Adenosylmethionine; FAD; Spermidine; 5-Methyltetrahydrofolic acid; Putrescine; NADH; Pyridoxal 5'-phosphate; 2-…
Fatty Acid Biosynthesis	14	Biotin; Butyric acid; Acetic acid; Caprylic acid; Capric acid; Dodecanoic acid; Malonic acid; Myristic acid; Malonyl-CoA; Acetyl-CoA; 3-Oxodecanoic acid; 3-Oxododecanoic acid; 3-Oxotetradecanoic acid; (R)-3-Hydroxy-hexadecanoic acid
Threonine and 2-Oxobutanoate Degradation	10	2-Ketobutyric acid; Biotin; L-Threonine; Hydrogen carbonate; NAD; Succinyl-CoA; FAD; ADP; NADH; Pyridoxal 5'-phosphate
Glycolysis	6	D-Glucose; Fructose 6-phosphate; NAD; Glyceraldehyde 3-phosphate; ADP; NADH
Pentose Phosphate Pathway	11	Adenosine monophosphate; Fructose 6-phosphate; Gluconolactone; Phosphoribosyl pyrophosphate; D-Ribulose 5-phosphate; Deoxyribose 5-phosphate; D-Sedoheptulose 7-phosphate; Glyceraldehyde 3-phosphate; 6-Phosphogluconic acid; D-Erythrose 4-phosphate; ADP
Biotin Metabolism	5	Biotin; Lysine; Pyrophosphate; Biocytin; Biotinyl-5'-AMP
Thiamine Metabolism	5	Adenosine monophosphate; Thiamine; ADP; Thiamine triphosphate; Thiamine monophosphate
Butyrate Metabolism	10	Butyric acid; Adenosine monophosphate; Pyrophosphate; NAD; Succinyl-CoA; Butyryl-CoA; Acetyl-CoA; FAD; Acetoacetyl-CoA; NADH
Retinol Metabolism	7	Glycerophosphocholine; Vitamin A; NAD; Acetyl-CoA; Retinal; NADH; 4-oxo-Retinoic acid
D-Arginine and D-Ornithine Metabolism	2	Urea; FAD
Carnitine Synthesis	11	Ascorbic acid; L-Carnitine; Lysine; Oxoglutaric acid; NAD; S-Adenosylhomocysteine; 4-Trimethylammoniobutanoic acid; S-Adenosylmethionine; 4-Trimethylammoniobutanal; NADH; Pyridoxal 5'-phosphate
Phenylalanine and Tyrosine Metabolism	13	Adenosine monophosphate; Homogentisic acid; Fumaric acid; Glutamic acid; L-Tyrosine; Phenylalanine; Phenylpyruvic acid; Oxoglutaric acid; Pyrophosphate; 4-Hydroxyphenylpyruvic acid; FAD; Pyridoxal 5'-phosphate; Tetrahydrobiopterin
Phosphatidylcholine Biosynthesis	10	Cytidine triphosphate; Cytidine monophosphate; Choline; Ethanolamine; O-Phosphoethanolamine; Pyrophosphate; S-Adenosylhomocysteine; S-Adenosylmethionine; ADP; Phosphorylcholine
Arginine and Proline Metabolism	28	Tetrahydrobiopterin; Adenosine monophosphate; Argininosuccinic acid; Creatine; Guanidoacetic acid; Fumaric acid; Glutamic acid; Proline; Oxoglutaric acid; Ornithine; Oxalacetic acid; Pyrophosphate; Urea; L-Arginine; NAD; S-Adenosylhomocysteine; S-Adenosylmethionine; FAD; 1-Pyrroline-5-carboxylic acid; ADP; NADH; Pyridoxal 5'-phosphate; Phosphocreatine; Flavin mononucleotide; 4-Hydroxy-2-oxoglutar…
Glutathione Metabolism	6	Cysteinylglycine; Glutamic acid; Pyroglutamic acid; L-Cysteine; FAD; ADP
Pyruvaldehyde Degradation	3	S-Lactoylglutathione; Pyruvaldehyde; FAD
Ubiquinone Biosynthesis	7	Pyrophosphate; 4-Hydroxybenzoic acid; S-Adenosylhomocysteine; 3-Hexaprenyl-4-hydroxy-5-methoxybenzoic acid; S-Adenosylmethionine; Ubiquinone-1; 3-Hexaprenyl-4-hydroxybenzoic acid
Glycine and Serine Metabolism	32	2-Ketobutyric acid; Betaine; Adenosine monophosphate; Creatine; Dimethylglycine; L-Cystathionine; Glyoxylic acid; Guanidoacetic acid; Glyceric acid; Glutamic acid; L-Threonine; Oxoglutaric acid; Ornithine; Orotidylic acid; Pyrophosphate; Phosphoserine; L-Arginine; L-Cysteine; Methionine; Homocysteine; NAD; S-Adenosylhomocysteine; Succinyl-CoA; Pyruvaldehyde; S-Adenosylmethionine; Acetyl-CoA; FAD;…
Alanine Metabolism	10	Biotin; Adenosine monophosphate; Glyoxylic acid; Glutamic acid; Oxoglutaric acid; Oxalacetic acid; Pyrophosphate; Hydrogen carbonate; ADP; Pyridoxal 5'-phosphate
Nicotinate and Nicotinamide Metabolism	22	Adenosine monophosphate; Glutamic acid; Nicotinamide ribotide; Quinolinic acid; Pyrophosphate; Phosphoribosyl pyrophosphate; Glutamine; 1-Methylnicotinamide; Nicotinamide riboside; NAD; S-Adenosylhomocysteine; Nicotinic acid mononucleotide; Adenosine diphosphate ribose; Nicotinic acid adenine dinucleotide; S-Adenosylmethionine; FAD; ADP; Niacinamide; NADH; Nudifloramide; Nicotinic acid ribonucleo…
Ketone Body Metabolism	6	NAD; Succinyl-CoA; Acetyl-CoA; Acetoacetyl-CoA; NADH; Acetone
Caffeine Metabolism	7	NAD; Acetyl-CoA; FAD; NADH; Caffeine; Paraxanthine; 5-Acetylamino-6-formylamino-3-methyluracil
Spermidine and Spermine Biosynthesis	11	Ornithine; Pyrophosphate; Methionine; S-Adenosylmethioninamine; Pyruvaldehyde; 5'-Methylthioadenosine; S-Adenosylmethionine; Spermine; Spermidine; Putrescine; Pyridoxal 5'-phosphate
Cardiolipin Biosynthesis	6	Cytidine triphosphate; Cytidine monophosphate; Glycerol 3-phosphate; Pyrophosphate; NAD; NADH
Androgen and Estrogen Metabolism	12	Androstenedione; Dehydroepiandrosterone; Formic acid; Estrone; Estradiol; Uridine 5'-diphosphate; NAD; Dehydroepiandrosterone sulfate; Estrone sulfate; NADH; Testosterone glucuronide; 17-beta-Estradiol-3-glucuronide
Lysine Degradation	13	Glutamic acid; Lysine; Oxoglutaric acid; Saccharopine; Aminoadipic acid; NAD; Lipoamide; 1-Piperideine-2-carboxylic acid; Acetyl-CoA; FAD; Acetoacetyl-CoA; NADH; Pyridoxal 5'-phosphate
Thyroid hormone synthesis	2	L-Tyrosine; FAD
Ethanol Degradation	6	Acetic acid; Adenosine monophosphate; Pyrophosphate; NAD; Acetyl-CoA; NADH
Pyruvate Metabolism	21	Biotin; Acetic acid; Adenosine monophosphate; Malic acid; Oxalacetic acid; Pyrophosphate; Hydrogen carbonate; NAD; Lipoamide; Dihydrolipoamide; S-Lactoylglutathione; Pyruvaldehyde; Malonyl-CoA; Acetyl-CoA; FAD; ADP; Acetoacetyl-CoA; NADH; Acetylphosphate; Propylene glycol; 2-(a-Hydroxyethyl)thiamine diphosphate
Glycerolipid Metabolism	8	Glycerol 3-phosphate; Glycerol; Glyceric acid; NAD; FAD; ADP; NADH; Quinone
Inositol Phosphate Metabolism	3	NAD; ADP; myo-Inositol hexakisphosphate
Mitochondrial Beta-Oxidation of Medium Chain Saturated Fatty Acids	11	Adenosine monophosphate; Pyrophosphate; Dodecanoic acid; NAD; Octanoyl-CoA; Acetyl-CoA; FAD; NADH; Hexanoyl-CoA; (S)-3-Hydroxydodecanoyl-CoA; trans-2-Hexenoyl-CoA
Transfer of Acetyl Groups into Mitochondria	10	Biotin; Citric acid; D-Glucose; Malic acid; Oxalacetic acid; Hydrogen carbonate; NAD; Acetyl-CoA; ADP; NADH
Catecholamine Biosynthesis	11	Dihydrobiopterin; Ascorbic acid; Epinephrine; L-Tyrosine; DOPA; Norepinephrine; Homocysteine; Tetrahydrobiopterin; S-Adenosylhomocysteine; S-Adenosylmethionine; Pyridoxal 5'-phosphate
Pantothenate and CoA Biosynthesis	14	Adenosine monophosphate; Cytidine triphosphate; Cytidine monophosphate; Pantothenic acid; Pyrophosphate; L-Cysteine; D-4'-Phosphopantothenate; ADP; Dephospho-CoA; Pantetheine 4'-phosphate; Flavin mononucleotide; Cysteamine; Pantetheine; D-Pantothenoyl-L-cysteine
Lactose Synthesis	6	D-Glucose; Pyrophosphate; Uridine diphosphate glucose; Uridine 5'-monophosphate; Uridine 5'-diphosphate; ADP
Propanoate Metabolism	21	2-Ketobutyric acid; 2-Hydroxybutyric acid; Biotin; Adenosine monophosphate; beta-Alanine; Glutamic acid; Oxoglutaric acid; Propionic acid; Pyrophosphate; Hydrogen carbonate; NAD; Succinyl-CoA; Malonyl-CoA; Acetyl-CoA; FAD; ADP; Acetoacetyl-CoA; NADH; Pyridoxal 5'-phosphate; Pantetheine; Propinol adenylate
Taurine and Hypotaurine Metabolism	7	Taurine; L-Cysteine; Hypotaurine; 3-Sulfinoalanine; Pyridoxal 5'-phosphate; Cysteic acid; Cysteamine
Homocysteine Degradation	5	2-Ketobutyric acid; L-Cystathionine; L-Cysteine; Homocysteine; Pyridoxal 5'-phosphate
Phytanic Acid Peroxisomal Oxidation	8	Ascorbic acid; Oxoglutaric acid; Pyrophosphate; NAD; Acetyl-CoA; ADP; NADH; PFormyl-CoA
Methylhistidine Metabolism	3	Histidine; S-Adenosylhomocysteine; S-Adenosylmethionine

## Sheet: Reference metabolome
Match
1-Methylhistidine
1,3-Diaminopropane
2-Ketobutyric acid
2-Hydroxybutyric acid
2-Methoxyestrone
Deoxyuridine
Deoxycytidine
Cortexolone
Deoxycorticosterone
4-Pyridoxic acid
alpha-Ketoisovaleric acid
3-Methoxytyramine
Ureidopropionic acid
Tetrahydrobiopterin
Biotin
7-Dehydrocholesterol
Carnosine
Adenine
Taurocholic acid
Aldosterone
Dihydrobiopterin
Butyric acid
Acetic acid
Betaine
Ascorbic acid
Adenosine monophosphate
Melibiose
Adenosine
Argininosuccinic acid
Androstenedione
Bilirubin
beta-Alanine
Cyclic AMP
Adenosine 3',5'-diphosphate
L-Carnitine
Cortisol
Creatine
Cholesterol
Epinephrine
Pipecolic acid
Deoxyinosine
cis-Aconitic acid
Dopamine
Dihydrouracil
Dehydroepiandrosterone
Cysteinylglycine
Dihydrothymine
Cytidine triphosphate
Deoxyguanosine
Glycerophosphocholine
Cytidine
Dimethylglycine
Citric acid
Cytidine monophosphate
Choline
D-Xylose
L-Cystathionine
Deoxyadenosine
Galactitol
Glycerylphosphorylethanolamine
Glycolic acid
Homovanillic acid
Glyoxylic acid
Folic acid
D-Glucose
Fructose 6-phosphate
Glutathione
Glycerol 3-phosphate
D-Glucuronic acid
Guanidoacetic acid
Homogentisic acid
Glycerol
Guanine
Guanosine
Fumaric acid
Glyceric acid
Formic acid
D-Galactose
Estrone
Glutamic acid
Ethanolamine
Gluconolactone
Estradiol
Gentisic acid
Estriol
Malic acid
Hypoxanthine
L-Tyrosine
Phenylalanine
Proline
L-Threonine
L-Asparagine
Isoleucine
L-Fucose
Inosinic acid
Histidine
DOPA
Lysine
L-Cystine
Isocitric acid
Anserine
Inosine
Indoleacetic acid
L-Acetylcarnitine
Phenylpyruvic acid
N6-Acetyl-L-lysine
Oxoglutaric acid
Phenylacetic acid
Pantothenic acid
N-Acetylgalactosamine
Ornithine
Norepinephrine
Orotidylic acid
Palmitoylcarnitine
Oxalacetic acid
O-Phosphoethanolamine
Orotic acid
Mevalonic acid
Phenol
Nicotinamide ribotide
N-Acetylneuraminic acid
Quinolinic acid
Thiamine
Propionic acid
Sepiapterin
Pyridoxine
Sulfite
Protoporphyrin IX
Riboflavin
Porphobilinogen
Tetrahydrofuran
Sorbitol
Pyrophosphate
Taurine
Sphingosine
Pregnenolone
Sucrose
Serotonin
Thymine
Pyroglutamic acid
Tetrahydrocorticosterone
Sphinganine
Phosphoserine
Thymidine
Sphingosine 1-phosphate
Saccharopine
Phosphoribosyl pyrophosphate
Uridine diphosphate glucose
Uridine 5'-monophosphate
Uric acid
Uridine diphosphate-N-acetylglucosamine
Vanillylmandelic acid
Xanthine
Xanthosine 5-triphosphate
Urea
Uridine 5'-diphosphate
Uridine
Xanthosine
Urocanic acid
Tryptamine
Vitamin A
Tyramine
1beta-Hydroxycholic acid
3b-Hydroxy-5-cholenoic acid
3alpha,16beta-Dihydroxyandrostenone
3alpha,7alpha,12beta-Trihydroxy-5beta-cholanoic acid
16b-Hydroxyestrone
3b-Allotetrahydrocortisol
2-Hydroxy-3-methylpentanoic acid
2-Hydroxyadipic acid
3-Amino-2-piperidone
3-Hydroxysuberic acid
12-Ketodeoxycholic acid
2-Phenylbutyric acid
18-Oxocortisol
2-Methylbutyrylglycine
2-Octenedioic acid
2-Methoxyestradiol-3-methylether
3b,12a-Dihydroxy-5a-cholanoic acid
3-Hydroxysebacic acid
3b,15b,17a-Trihydroxy-pregnenone
3-Hydroxymethylglutaric acid
3b,17b-Dihydroxyetiocholane
16-Oxoestrone
3-(3-Hydroxyphenyl)propanoic acid
2-Methylbutyroylcarnitine
2-Methylcitric acid
2-Hydroxyestradiol-3-methyl ether
Allolithocholic acid
12a-Hydroxy-3-oxocholadienic acid
3-Hydroxydodecanoic acid
7-Ketodeoxycholic acid
2-Octenoic acid
3-Hexenedioic acid
3-Hydroxytetradecanedioic acid
2,8-Dihydroxyadenine
2-Isopropylmalic acid
2-Methyl-3-ketovaleric acid
3-Hydroxydodecanedioic acid
17-Hydroxypregnenolone sulfate
18-Hydroxycortisol
Citramalic acid
24,25-Dihydroxyvitamin D
3-Furoic acid
Alpha-Tetrasaccharide
N-alpha-Acetyl-L-lysine
7a,12a-Dihydroxy-3-oxo-4-cholenoic acid
5-Hydroxylysine
cis-4-Hydroxycyclohexylacetic acid
delta-Hexanolactone
3-Methylcrotonylglycine
Allantoin
3-Methylindole
5-Hydroxy-L-tryptophan
6-Dimethylaminopurine
7Z,10Z-Hexadecadienoic acid
Caprylic acid
7-Hydroxyoctanoic acid
Aspartylglycosamine
3-Methyl-2-oxovaleric acid
3-Methoxy-4-hydroxyphenylglycol glucuronide
5-Tetradecenoic acid
4-Hydroxybenzoic acid
7-Ketocholesterol
Ribitol
Senecioic acid
Aminoadipic acid
Capric acid
N-Acetyl-L-phenylalanine
L-Arginine
5a-Cholestane-3a,7a,12a,25-tetrol
5-Androstene-3b,16b,17a-triol
4,5-Dihydroorotic acid
5Z-Dodecenoic acid
6-Ketoestriol
Acetylglycine
Campestanol
Adenylsuccinic acid
7b-Hydroxy-3-oxo-5b-cholanoic acid
5-Hydroxymethyl-4-methyluracil
Chenodeoxycholic acid disulfate
gamma-Butyrolactone
3-Methylglutarylcarnitine
3-Methyladipic acid
Goshuyic acid
Creatinine
PC(32:0)
Galactonic acid
Cinnamic acid
Coproporphyrin III
Desmosine
L-Cysteine
DL-Homocystine
Deuteroporphyrin IX
Chondroitin sulfate
Glucosylgalactosyl hydroxylysine
Glutarylglycine
PC(36:2)
gamma-Glutamylphenylalanine
Hydrogen carbonate
Glucosylsphingosine
Galactosylhydroxylysine
cis-4-Decenedioic acid
Cobalt
D-Ribulose 5-phosphate
Glutaconic acid
Ethylmalonic acid
Dodecanedioic acid
Chondroitin
Cytosine
Dermatan sulfate
Succinylacetone
Dodecanoic acid
Galactaric acid
Glutamine
Clionasterol
Decanoylcarnitine
Cholesterol sulfate
Cysteineglutathione disulfide
CE(16:1)
Glucaric acid
Heptanoic acid
L-Thyronine
Hematoporphyrin IX
Homo-L-arginine
Indolelactic acid
Linoleic acid
Iodine
Homocitrulline
Indoxyl sulfate
Harderoporphyrin
Kynurenine
Leucine
Malonic acid
Heparan sulfate
Methionine
Lithocholic acid glycine conjugate
1-Methylnicotinamide
Hexanoylglycine
Isoxanthopterin
Aspartylphenylalanine
4-Hydroxyphenylpyruvic acid
L-Cysteinylglycine disulfide
Hexadecanedioic acid mono-L-carnitine ester
Hippuric acid
Kynurenic acid
L-Homoserine
Glycylproline
Lithocholyltaurine
4-Hydroxyproline
Isovalerylglutamic acid
L-Threoneopterin
Hydroxypropionic porphyrin III
Isobutyrylglycine
Cysteine-S-sulfate
Hydroxykynurenine
Indoleacrylic acid
Hydroxyphenylacetylglycine
Isobutyryl-L-carnitine
Homocysteine
Hexanoylcarnitine
5-Hydroxyindoleacetic acid
Hydrocinnamic acid
N-Acetyl-L-alanine
N-Acetyl-9-O-lactoylneuraminic acid
Pregnenolone sulfate
Octadecanedioic acid
Azelaic acid
N-Acetyl-7-O-acetylneuraminic acid
Pentacarboxylporphyrin I
Octanoylcarnitine
Sebacic acid
Monoiodothyronine
SAICAR
Pterin
Myristic acid
Dimethylprotoporphyrin IX dimethyl ester
N-Acetyl-L-aspartic acid
Phosphoglycolic acid
Normetanephrine
Propyl alcohol
Phenylacetylglycine
Propionylcarnitine
3'-Sialyllactose
Pentadecanoic acid
Stearic acid
Ureidosuccinic acid
Neuraminic acid
Capryloylglycine
N-Glycolylneuraminic acid
Pentaporphyrin I
Salicyluric acid
Quinaldic acid
N-Acetylgalactosamine 4,6-disulfate
Stearoylcarnitine
Pyridinoline
Nicotinamide riboside
N-alpha-Acetyl-L-citrulline
N-Acetyl-L-tyrosine
Histamine
Tetradecanedioic acid
4-Methylcatechol
Tauroursodeoxycholic acid
Trigonelline
Ergosterol
Tetrahydrodeoxycorticosterone
Xanthurenic acid
Ribothymidine
Undecanedioic acid
Suberic acid
Vinylacetylglycine
Acetylcholine
7-Methylguanine
1-Methylhistamine
Valproic acid glucuronide
NAD
Tetrahydrocortisone
Deoxyadenosine monophosphate
Trimethylamine
Sulfolithocholic acid
Tridecanoic acid
Succinyladenosine
Vanillactic acid
Pyridine
L-Tryptophan
Traumatic acid
S-Adenosylhomocysteine
Undecanoic acid
Tartaric acid
trans-Aconitic acid
Farnesyl pyrophosphate
Lipoamide
5-Methylthioribose 1-phosphate
Hypotaurine
D-myo-Inositol 1,4-bisphosphate
1,25-Dihydroxyvitamin D3-26,23-lactone
Trehalose
3-Hexaprenyl-4-hydroxy-5-methoxybenzoic acid
4-(2-Aminophenyl)-2,4-dioxobutanoic acid
Dihydrolipoamide
S-Adenosylmethioninamine
DL-2-Aminooctanoic acid
16-Dehydroprogesterone
3-Sulfinoalanine
Phosphoribosylformylglycinamidine
Adenosine phosphosulfate
Oxoamide
Biliverdin
N-Methylnicotinium
Cotinine glucuronide
N-Formyl-L-methionine
D-4'-Phosphopantothenate
UDP-D-Xylose
N,N-Dimethylaniline
Succinyl-CoA
3'-Ketolactose
Deoxyribose 5-phosphate
Dehydroepiandrosterone sulfate
Angiotensin III
Angiotensin IV
2-Methylbutyryl-CoA
Arachidonic acid
2'-Deoxyguanosine 5'-monophosphate
Enkephalin L
Dolichyl b-D-glucosyl phosphate
Ubiquinol 8
3-Hexaprenyl-4,5-Dihydroxybenzoic acid
Linoleoyl-CoA
S-Lactoylglutathione
D-Sedoheptulose 7-phosphate
2-Phenylaminoadenosine
Octanoyl-CoA
4-Aminobutyraldehyde
1-Piperideine-2-carboxylic acid
Leukotriene B4
Butyryl-CoA
(R)-5-Diphosphomevalonic acid
3-Hydroxyquinine
5a-Cholesta-8,24-dien-3-one
GDP-L-fucose
Protoporphyrinogen IX
N-Acetyl-b-glucosaminylamine
3-Aminopropionaldehyde
7-Methylguanosine
Glucosamine-1P
Glyceraldehyde 3-phosphate
Stearoyl-CoA
N-Methylformamide
Nornicotine
6-Phosphonoglucono-D-lactone
5-Phosphoribosylamine
N-Acetylmannosamine
Iminoaspartic acid
Nicotinic acid mononucleotide
Prostaglandin F2a
Octanal
Aminomalonic acid
Tricosanoic acid
4-Trimethylammoniobutanoic acid
Heme O
Guanosine diphosphate mannose
trans-1,2-Dihydrobenzene-1,2-diol
Pyruvaldehyde
2,4-Decadienoyl-CoA
4-Aminophenol
5'-Methylthioadenosine
Malonyl-CoA
Cytidine 5'-monophosphate-N-acetylneuraminic acid
(S)-Succinyldihydrolipoamide
Adenosine diphosphate ribose
Nicotinic acid adenine dinucleotide
N2-Succinyl-L-glutamic acid 5-semialdehyde
4a-Carboxy-4b-methyl-5a-cholesta-8,24-dien-3b-ol
Octanol
Methyl propenyl ketone
S-Adenosylmethionine
N1-Acetylspermine
(S)-2,3-Epoxysqualene
2(N)-Methyl-norsalsolinol
Indoleacetaldehyde
N,N'-Diacetylchitobiosyldiphosphodolichol
Leukotriene C4
N2-Succinyl-L-ornithine
N'-Formylkynurenine
dCMP
4a-Formyl-5a-cholesta-8,24-dien-3b-ol
trans-3-Hydroxycotinine glucuronide
Acetyl-CoA
Allantoic acid
Hydantoin-5-propionic acid
Tetrahydropteridine
Coumarin
5-Thymidylic acid
4-Nitrophenol
5-Aminoimidazole ribonucleotide
N-Acetylserotonin
Pseudooxynicotine
2-Aminomuconic acid
15-Keto-13,14-dihydroprostaglandin A2
dCDP
FAD
N-Acetylarylamine
Betaine aldehyde
5,6-Dihydroxyindole-2-carboxylic acid
Spermine
Spermidine
Coproporphyrinogen III
Maltotriose
Fucose 1-phosphate
4-Oxo-4-(3-pyridyl)-butanamide
Glyceric acid 1,3-biphosphate
Nicotine glucuronide
dTDP
N1-Acetylspermidine
Presqualene diphosphate
trans-D-Decenoyl-CoA
Norcotinine
1-Pyrroline-5-carboxylic acid
QH2
Diadenosine diphosphate
6-Phosphogluconic acid
Pyridoxine 5'-phosphate
D-Erythrose 4-phosphate
Oleoyl-CoA
N6,N6,N6-Trimethyl-L-lysine
2-Amino-3-carboxymuconic acid semialdehyde
Leukotriene A4
ADP
Thymidine 5'-triphosphate
Mevalonic acid-5P
4-Trimethylammoniobutanal
SM(d18:1/18:0)
2-Keto-3-deoxy-D-gluconic acid
2-Methyl-3-hydroxybutyryl-CoA
Retinal
Adenosine tetraphosphate
Cotinine methonium ion
3-Mercaptopyruvic acid
Diaminopimelic acid
Dephospho-CoA
Diguanosine triphosphate
Sphinganine 1-phosphate
N-Methylphenylethanolamine
Melatonin
5-Methyltetrahydrofolic acid
Niacinamide
7,8-Dihydropteroic acid
Citicoline
Putrescine
Pantetheine 4'-phosphate
24-Hydroxycholesterol
3-Hydroxy-N6,N6,N6-trimethyl-L-lysine
Estrone sulfate
Pyridoxamine
3-Methoxytyrosine
N-Acetyl-D-glucosaminyldiphosphodolichol
Biotin amide
Guanosine triphosphate adenosine
Diethylthiophosphate
3,4-Dihydroxyphenylglycol O-sulfate
3-Hydroxyanthranilic acid
Acetoacetyl-CoA
Octane
NADH
Nicotinic acid
Pyridoxal 5'-phosphate
gamma-Tocopherol
3-Methylcrotonyl-CoA
Acetylphosphate
Queuine
Guanosine diphosphate adenosine
Benzene
Bupropion
Phosphocreatine
Thiamine triphosphate
Glucosamine
alpha-CEHC
Flavin mononucleotide
Tetradecanoyl-CoA
Methylguanidine
S-Acetyldihydrolipoamide
3-Methylthiopropionic acid
Deoxyadenosine triphosphate
5-Formiminotetrahydrofolic acid
Formamide
6-Hydroxydopamine
Asymmetric dimethylarginine
N-Acetyllactosamine
Diguanosine hexaphosphate
m-Chlorobenzoic acid
Pyridoxal
S-Formylglutathione
Palmitaldehyde
2-Oxo-4-methylthiobutanoic acid
Pyridoxamine 5'-phosphate
Riboflavin reduced
1-Methylguanosine
Phosphorylcholine
Phenylglyoxylic acid
Acetone
Progesterone
Tetrahydrofolic acid
Caffeine
Propranolol
5-Hydroxytryptophol
p-Cresol
Acetaminophen
Paraxanthine
3,4-Dihydroxymandelic acid
Epicatechin
Epinephrine sulfate
Thymol
Propylene glycol
3-Chlorotyrosine
Menadione
5-Methoxytryptophol
Mesobilirubinogen
3-Nitrotyrosine
19-Hydroxy-PGE2
Omeprazole
Alendronic acid
Famotidine
Dextromethorphan
Clotrimazole
Atenolol
Diphenhydramine
Hydrochlorothiazide
Levofloxacin
gamma-CEHC
Metoprolol
Furosemide
Nicotine
Doxylamine
Salbutamol
Lisinopril
Medroxyprogesterone
Triamterene
Brompheniramine
Pseudoephedrine
Chlorpheniramine
Pentacarboxyl porphyrinogen III
gamma-Aminobutyryllysine
Tin
1,7-Dimethylguanosine
3-Aminosalicylic acid
Docosapentaenoic acid (22n-6)
5-Hydroxypyrazinamide
Lacto-N-difucopentaose II
4-Hydroxycyclohexylcarboxylic acid
Tungsten
Eicosapentaenoic acid
5-Methoxydimethyltryptamine
Methionine sulfoxide
2,3-Diaminopropionic acid
Tetracosahexaenoic acid
Ubiquinone-1
cis-5-Tetradecenoylcarnitine
Phytol
Glycineamideribotide
DOPA sulfate
N(6)-Methyllysine
2-Pyrrolidinone
5-Phenylvaleric acid
8-Hydroxyguanosine
Dihydroxyfumaric acid
Histidylproline diketopiperazine
Pristanoyl-CoA
Hyaluronic acid
Norepinephrine sulfate
Heptacosanoic acid
N-Acetylputrescine
O-b-D-Gal-(1->3)-O-[O-b-D-Gal-(1->4)-2-(acetylamino)-2-deoxy-b-D-Glc-(1->6)]-2-(acetylamino)-2-deoxy- D-Galactose
4-Hydroxy-2-oxoglutaric acid
O-2-(acetylamino)-2-deoxy-a-D-Gal-(1->3)-O-[6-deoxy-a-L-Gal-(1->2)]-O-b-D-Gal-(1->3)-O-2-(acetylamino)-2-deoxy-b-D-Glc-(1->3)-O-b-D-Gal-(1->4)-D-Glucose
Bisnorcholic acid
Oleoylethanolamide
N-Ribosylhistidine
3-Indolebutyric acid
Oleamide
Carnosol
Apigenin
2,4-Diamino-6-hydroxypyrimidine
3 Hydroxycoumarin
O-b-D-glucopyranosyl-(1->3)-O-2-(acetylamino)-2-deoxy-b-D-glucopyranosyl-(1->3)-O-[6-deoxy-a-L-galactopyranosyl-(1->4)]-O-b-D-galactopyranosyl-(1->4)-O-[6-deoxy-a-L-galactopyranosyl-(1->3)]-D-Glucose
3a,20b-Pregnanediol
27-Norcholestanehexol
Trihydroxycoprostanoic acid
Superoxide
Glycylprolylhydroxyproline
Silicon
3a,7a,12a-Trihydroxy-5b-cholestanoyl-CoA
Peroxynitrite
Docosahexaenoic acid
Hypogeic acid
5,6-Epoxy-8,11,14-eicosatrienoic acid
3-Hydroxycapric acid
L-Homocysteic acid
Equol
Cuminaldehyde
Glycitin
N-Acetyl-6-O-L-fucosyl-D-glucosamine
5-Methyldeoxycytidine
Adrenic acid
Capsaicin
Dehydroisocoproporphyrinogen
Gamma glutamyl ornithine
6-Methyltetrahydropterin
Dodecanoylcarnitine
Benzoyl-CoA
2-Hydroxymyristic acid
14,15-DiHETrE
Alpha-Cryptoxanthin
4-Hydroxy-L-glutamic acid
2,3-Dinor-6-keto-prostaglandin F1 a
N-Acetylcadaverine
2-Indolecarboxylic acid
Indole-3-propionic acid
5'-Phosphoribosyl-N-formylglycinamidine
Capsianoside I
Cadaverine
1,11-Undecanedicarboxylic acid
Oxalic acid
Biochanin A
5-Methoxytryptophan
Lactyl-CoA
Octacosanoic acid
Octadecanol
Capsidiol
Dicrocin
Hawkinsin
Leukotriene E3
Carnosic acid
2,4-Diaminobutyric acid
Tiglylcarnitine
Chicoric acid
Mesoporphyrin IX
N-Acetylcystathionine
Maslinic acid
N-[(3a,5b,7b)-7-hydroxy-24-oxo-3-(sulfooxy)cholan-24-yl]-Glycine
(3a,5b,7a)-23-Carboxy-7-hydroxy-24-norcholan-3-yl-b-D-Glucopyranosiduronic acid
Pyruvatoxime
Nickel
A-Ketoglutaric acid oxime
3-Sulfodeoxycholic acid
3,4,5-Trimethoxycinnamic acid
Chenodeoxycholic acid sulfate
Cholic acid glucuronide
Glycochenodeoxycholic acid 3-glucuronide
Taurolithocholic acid 3-sulfate
Taurocholic acid 3-sulfate
Thiamine monophosphate
Prostaglandin F1a
Cyanidin
Gestrinone
1-Methylinosine
Nandrolone
Guggulsterone
Thyroxine sulfate
cis-5,6-Dihydro-5,6-dihydroxy-carotene
Myricetin
Cysteic acid
Nitrite
LysoPC(18:1/0:0)
Alloxan
Docosatrienoic acid
Androsterone glucuronide
Danazol
Hexanoyl-CoA
Oxytocin
Campesterol
Deacetyldiltiazem
6-Keto-prostaglandin F1a
Ellagic acid
D-Xylitol
Naringin
Maltitol
Vitamin K1 2,3-epoxide
Cysteamine
S-2-Octenoyl CoA
Aniline
Canrenone
Triiodothyronine sulfate
Isoacitretin
Ergothioneine
(9-cis,9'-cis)-7,7',8,8'-Tetrahydro-psi,psi-carotene
Shikimic acid
Quinic acid
Stanozolol
Biocytin
N-Methylnicotinamide
16b-Hydroxystanozolol
Heme
Cortol
Testosterone glucuronide
Sedoheptulose
Amylopectin
Hesperidin
Nicotinuric acid
Phloretin
Daidzein
Cyclohexanone
Biotripyrrin-a
1-Methyladenosine
L-Dihydroorotic acid
Menthol
Chitin
Quinone
CDP-glucose
(+)-Limonene
Triphosphate
Amylose
Berberine
Formyl-CoA
Boldione
1-Hexadecanol
Pantetheine
L-Histidinol
Cinnamaldehyde
Tryptophol
(-)-trans-Carveol
D-Alanyl-D-alanine
4-Guanidinobutanoic acid
3,5-Diiodo-L-tyrosine
O-Phosphohomoserine
myo-Inositol hexakisphosphate
Salicin
Stachyose
Vitamin K1
Chitobiose
Gibberellin A3
Rosmarinic acid
Scopolamine
VPGPR Enterostatin
Dethiobiotin
Thiocysteine
(S)-Reticuline
Mercury
(R)-N-Methylsalsolinol
Perillyl aldehyde
Phosphoribosyl-ATP
2-Heptanone
Neuroprotectin D1
Dimethylbenzimidazole
Phosphoguanidinoacetate
Mesna
Resveratrol
Glutamylalanine
Cholesteryl acetate
D-Pantethine
Phosphoroselenoic acid
5-Amino-6-(5'-phosphoribitylamino)uracil
13-L-Hydroperoxylinoleic acid
2-Hydroxyethanesulfonate
2-(a-Hydroxyethyl)thiamine diphosphate
Protopine
5-Aminoimidazole
(S)-3-Hydroxyhexadecanoyl-CoA
(S)-3-Hydroxytetradecanoyl-CoA
3-Oxotetradecanoyl-CoA
(S)-3-Hydroxydodecanoyl-CoA
3-Oxododecanoyl-CoA
trans-2-Hexenoyl-CoA
(2E)-Tetradecenoyl-CoA
7-Methylinosine
cis,cis-3,6-Dodecadienoyl-CoA
Selenomethionine
4-Hydroxyphenylacetyl-CoA
Oxalosuccinic acid
Pregnanediol
11-Dehydrocorticosterone
alpha-Terpineol
3-Sulfopyruvic acid
5,6-Dihydroxyindole
Metanephrine
5-Hydroxykynurenamine
Cinnabarinic acid
6-Hydroxymelatonin
4-(2-Amino-3-hydroxyphenyl)-2,4-dioxobutanoic acid
5-Hydroxy-N-formylkynurenine
1-Benzyl-1,2,3,4-tetrahydroisoquinoline
Indoxyl
5-Methoxytryptamine
Beta-Aminopropionitrile
Se-Methylselenocysteine
Selenohomocysteine
Gold
Dopamine 4-sulfate
Urobilinogen
Urobilin
Methylimidazole acetaldehyde
5-Hydroxyindoleacetylglycine
Nudifloramide
Glutamyllysine
Biotinyl-5'-AMP
N(omega)-Hydroxyarginine
Pyrrole-2-carboxylic acid
Panthenol
7-Hydroxy-6-methyl-8-ribityl lumazine
Tyrosol
Acrylamide
Nivalenol
Farnesol
Triterpenoid
Temurin
4-Hydroxynonenal
Imidazolone
Diethanolamine
17beta-Estradiol 3-sulfate
Estrone glucuronide
Phytosphingosine
N-a-Acetyl-L-arginine
4-Chloromethandienone
S-Nitrosoglutathione
Demethylphylloquinone
MG(0:0/20:4(5Z,8Z,11Z,14Z)/0:0)
13-OxoODE
9,12,13-TriHOME
7C-aglycone
5C-aglycone
2,5-Furandicarboxylic acid
FAPy-adenine
Biotin sulfone
Bisnorbiotin
Methyl bisnorbiotinyl ketone
Lanthionine ketimine
Proline betaine
Galabiosylceramide (d18:1/9Z-18:1)
Ganglioside GM3 (d18:1/12:0)
Ganglioside GM3 (d18:1/20:0)
Trihexosylceramide (d18:1/9Z-18:1)
Trihexosylceramide(d18:1/16:0)
Ganglioside GA2 (d18:1/12:0)
Ganglioside GA2 (d18:1/25:0)
Cer(d18:1/16:0)
Cer(d18:1/18:0)
Cer(d18:1/22:0)
GlcCer(d18:1/18:0)
GlcCer(d18:1/26:0)
GlcCer(d18:1/24:0)
cis-4-Decenoic acid
Codeine
Guaifenesin
Loperamide
Loratadine
Simvastatin
Lansoprazole
Sertraline
Clopidogrel
Olanzapine
Celecoxib
Gabapentin
Venlafaxine
Risperidone
Quetiapine
Pravastatin
Zolpidem
Rabeprazole
Escitalopram
Fexofenadine
Rosiglitazone
Cetirizine
Topiramate
Ondansetron
Fluticasone propionate
Sumatriptan
Aripiprazole
15(S)-Hydroxyeicosatrienoic acid
10-Nitrolinoleic acid
Oleoylcarnitine
Tetradecanoylcarnitine
13,14-Dihydro PGF-1a
N-Acetyl-leukotriene E4
CE(20:1)
TG(16:0/16:0/20:0)
TG(16:0_34:1)
TG(16:0_34:2)
TG(16:0_38:1)
TG(16:0_36:2)
TG(16:0/20:0/20:1(11Z))
TG(16:0_32:2)
TG(16:0_34:3)
TG(16:0_38:5)
TG(16:0/20:1(11Z)/20:1(11Z))
TG(16:0_38:6)
TG(16:0_40:8)
TG(18:0/20:1(11Z)/20:1(11Z))
TG(18:0/20:1(11Z)/20:4(5Z,8Z,11Z,14Z))
TG(18:0_38:6)
TG(20:0/20:1(11Z)/20:4(5Z,8Z,11Z,14Z))
TG(16:1(9Z)/16:1(9Z)/16:1(9Z))
TG(16:1(9Z)/20:4(5Z,8Z,11Z,14Z)/20:4(5Z,8Z,11Z,14Z))
TG(18:1(9Z)/18:2(9Z,12Z)/20:4(5Z,8Z,11Z,14Z))
TG(20:1(11Z)/20:4(5Z,8Z,11Z,14Z)/20:4(5Z,8Z,11Z,14Z))
TG(18:2(9Z,12Z)/20:1(11Z)/20:4(5Z,8Z,11Z,14Z))
Dihydrodaidzein
Melanostatin
Ophthalmic acid
Norophthalmic acid
Homoanserine
Kyotorphin
Tuftsin
Rigin
Postin
Endomorphin-1
Endomorphin-2
Morphiceptin
Gingerol
Hydroxytyrosol
Indole-3-carbinol
Theaflavin
Tetrahydrocurcumin
Sulforaphane
Picrocrocin
Luteolin
p-Cymene
Gallic acid
Eriodictyol
Testosterone enanthate
3-Bromotyrosine
N4-Acetylcytidine
N-Acetylasparagine
Imidazoleacetic acid ribotide
Dityrosine
O-Phosphotyrosine
4-Hydroxyphenylacetylglutamic acid
Pregnanetriol
Putreanine
Troxerutin
3-Methylsulfinylpropyl isothiocyanate
APGPR Enterostatin
4,8 Dimethylnonanoyl carnitine
Heptadecanoyl carnitine
Naphthalene epoxide
17-beta-Estradiol-3-glucuronide
Ercalcitriol
1-a,24R,25-Trihydroxyvitamin D2
24-Hydroxycalcitriol
Demethylated antipyrine
Tetracosahexaenoyl CoA
Clupanodonyl CoA
7-a,25-Dihydroxycholesterol
4-oxo-Retinoic acid
Alpha-Linolenoyl-CoA
Chenodeoxycholoyl-CoA
trans-Hexadec-2-enoyl carnitine
Gamma-linolenyl carnitine
2,6 Dimethylheptanoyl carnitine
Docosa-4,7,10,13,16-pentaenoyl carnitine
Tetracosapentaenoic acid (24:5n-6)
Selenocystathionine
Hexacosanoyl carnitine
Pseudoecgonine
Dolichol phosphate
Ecgonine methyl ester
Arachidonoylcarnitine
Arachidyl carnitine
Linoelaidylcarnitine
4-Hydroxydebrisoquine
Calcitroic acid
LysoSM(d18:1)
2-Decaprenyl-3-methyl-6-methoxy-1,4-benzoquinone
4-Nitrophenyl sulfate
Heptadecanoyl CoA
3-Oxooctadecanoyl-CoA
P1,P4-Bis(5'-adenosyl) tetraphosphate
Phenylacetyl-CoA
Retinoyl CoA
Cervonyl carnitine
Timnodonyl CoA
Tetracosatetraenoyl CoA
Arachidonyl-CoA
3-Indoleacetonitrile
(a-D-mannosyl)2-b-D-mannosyl-N-acetylglucosamine
Debrisoquine
Hexaglutamyl folate
Lactodifucotetraose
Disialosyl galactosyl globoside
Sialyllacto-N-tetraose a
Lactosamine
Lacto-N-triaose
Alpha-Trisaccharide
Isoglobotriaose
Lacto-N-hexaose
Sialyl Lewis<sup>a</sup> penta
3'-Sialyl-3-fucosyllactose
Monofucosyllacto-N-hexaose
Disialyllactose
Ubiquinone-4
CE(14:0)
CE(20:2(6Z,9Z))
CE(20:3)
CE(19:0)
3-Carboxy-1-hydroxypropylthiamine diphosphate
Dihydroceramide
Estriol-16-Glucuronide
Indole-5,6-quinone
5-(2'-Carboxyethyl)-4,6-Dihydroxypicolinate
2-Oxo-3-hydroxy-4-phosphobutanoic acid
Propynoic acid
Propinol adenylate
Nicotinic acid ribonucleoside
3-Hexaprenyl-4-hydroxybenzoic acid
D-Pantothenoyl-L-cysteine
Tetrahymanol
2-Methyl-1-hydroxypropyl-ThPP
S-(3-Methylbutanoyl)-dihydrolipoamide-E
5b-Cyprinol sulfate
3a,7a-Dihydroxy-5b-cholestane
Heme A
Cob(I)yrinate a,c diamide
(S)-3-Hydroxy-N-methylcoclaurine
L-2-Aminoadipate adenylate
3-Hydroxy-2-methylpyridine-4,5-dicarboxylate
CDP-DG(16:0/18:1(11Z))
CDP-DG(16:0/18:2(9Z,12Z))
CDP-DG(16:0/22:3(10Z,13Z,16Z))
CDP-DG(18:0/20:4(5Z,8Z,11Z,14Z))
CDP-DG(18:1(11Z)/20:4(5Z,8Z,11Z,14Z))
CPA(16:0/0:0)
CPA(18:0/0:0)
CPA(18:1(11Z)/0:0)
CPA(18:2(9Z,12Z)/0:0)
DG(14:0/15:0/0:0)
DG(14:0/18:0/0:0)
DG(14:0/18:3(6Z,9Z,12Z)/0:0)
DG(14:0/20:5(5Z,8Z,11Z,14Z,17Z)/0:0)
DG(14:0/22:2(13Z,16Z)/0:0)
DG(14:0/22:5(4Z,7Z,10Z,13Z,16Z)/0:0)
DG(14:0/22:6(4Z,7Z,10Z,13Z,16Z,19Z)/0:0)
DG(14:1(9Z)/20:5(5Z,8Z,11Z,14Z,17Z)/0:0)
DG(15:0/16:1(9Z)/0:0)
DG(15:0/18:0/0:0)
DG(15:0/18:4(6Z,9Z,12Z,15Z)/0:0)
DG(15:0/20:0/0:0)
DG(15:0/20:1(11Z)/0:0)
DG(15:0/22:1(13Z)/0:0)
DG(15:0/24:0/0:0)
DG(15:0/24:1(15Z)/0:0)
DG(16:0/22:6(4Z,7Z,10Z,13Z,16Z,19Z)/0:0)
DG(16:0/24:0/0:0)
DG(16:1(9Z)/22:2(13Z,16Z)/0:0)
DG(16:1(9Z)/22:6(4Z,7Z,10Z,13Z,16Z,19Z)/0:0)
DG(18:0/22:5(4Z,7Z,10Z,13Z,16Z)/0:0)
DG(18:0/22:6(4Z,7Z,10Z,13Z,16Z,19Z)/0:0)
DG(18:0/24:1(15Z)/0:0)
DG(18:1/22:6)
DG(18:2(9Z,12Z)/22:6(4Z,7Z,10Z,13Z,16Z,19Z)/0:0)
DG(18:4(6Z,9Z,12Z,15Z)/18:4(6Z,9Z,12Z,15Z)/0:0)
DG(18:4(6Z,9Z,12Z,15Z)/24:1(15Z)/0:0)
DG(20:0/24:0/0:0)
DG(20:0/24:1(15Z)/0:0)
DG(20:1(11Z)/22:6(4Z,7Z,10Z,13Z,16Z,19Z)/0:0)
DG(20:1(11Z)/24:1(15Z)/0:0)
DG(20:2(11Z,14Z)/22:6(4Z,7Z,10Z,13Z,16Z,19Z)/0:0)
DG(20:2(11Z,14Z)/24:1(15Z)/0:0)
DG(20:4(5Z,8Z,11Z,14Z)/22:6(4Z,7Z,10Z,13Z,16Z,19Z)/0:0)
DG(20:4(5Z,8Z,11Z,14Z)/24:1(15Z)/0:0)
DG(20:5(5Z,8Z,11Z,14Z,17Z)/22:6(4Z,7Z,10Z,13Z,16Z,19Z)/0:0)
DG(22:1(13Z)/22:6(4Z,7Z,10Z,13Z,16Z,19Z)/0:0)
DG(22:4(7Z,10Z,13Z,16Z)/22:5(4Z,7Z,10Z,13Z,16Z)/0:0)
DG(22:4(7Z,10Z,13Z,16Z)/24:1(15Z)/0:0)
DG(22:5(4Z,7Z,10Z,13Z,16Z)/22:6(4Z,7Z,10Z,13Z,16Z,19Z)/0:0)
DG(22:5(4Z,7Z,10Z,13Z,16Z)/24:1(15Z)/0:0)
DG(22:6(4Z,7Z,10Z,13Z,16Z,19Z)/22:6(4Z,7Z,10Z,13Z,16Z,19Z)/0:0)
LysoPA(0:0/16:0)
LysoPA(0:0/18:1(9Z))
LysoPA(0:0/18:2(9Z,12Z))
PA(16:0/18:1(11Z))
PA(18:0/18:2(9Z,12Z))
PC(14:0/15:0)
PC(14:0/16:1(9Z))
PC(32:2)
PC(34:1)
PC(34:2)
PC(36:0)
PC(14:0/22:6(4Z,7Z,10Z,13Z,16Z,19Z))
PC(14:0/P-16:0)
PC(14:0/P-18:1(11Z))
PC(14:1(9Z)/14:1(9Z))
PC(14:1(9Z)/P-16:0)
PC(14:1(9Z)/P-18:1(11Z))
PC(15:0/16:1(9Z))
PC(15:0/18:2(9Z,12Z))
PC(15:0/20:2(11Z,14Z))
PC(15:0/22:2(13Z,16Z))
PC(15:0/22:4(7Z,10Z,13Z,16Z))
PC(15:0/24:0)
PC(38:4)
PC(38:5)
PC(40:1)
PC(16:0/P-18:1(11Z))
PC(38:3)
PC(16:1(9Z)/24:1(15Z))
PC(40:3)
PC(18:1(11Z)/22:6(4Z,7Z,10Z,13Z,16Z,19Z))
PC(42:2)
PC(18:1(11Z)/P-18:1(11Z))
PC(18:4(6Z,9Z,12Z,15Z)/18:4(6Z,9Z,12Z,15Z))
PC(18:4(6Z,9Z,12Z,15Z)/20:5(5Z,8Z,11Z,14Z,17Z))
PC(18:4(6Z,9Z,12Z,15Z)/22:6(4Z,7Z,10Z,13Z,16Z,19Z))
PC(42:5)
PC(20:0/24:0)
PC(20:0/24:1(15Z))
PC(20:1(11Z)/24:1(15Z))
PC(20:1(11Z)/P-18:1(11Z))
PC(20:2(11Z,14Z)/24:1(15Z))
PC(20:5(5Z,8Z,11Z,14Z,17Z)/22:6(4Z,7Z,10Z,13Z,16Z,19Z))
PC(20:5(5Z,8Z,11Z,14Z,17Z)/P-18:1(11Z))
PC(22:1(13Z)/24:1(15Z))
PC(22:2(13Z,16Z)/24:1(15Z))
PC(22:4(7Z,10Z,13Z,16Z)/22:5(4Z,7Z,10Z,13Z,16Z))
PC(22:4(7Z,10Z,13Z,16Z)/24:1(15Z))
PC(22:4(7Z,10Z,13Z,16Z)/P-18:0)
PC(22:5(4Z,7Z,10Z,13Z,16Z)/P-18:1(11Z))
PC(22:6(4Z,7Z,10Z,13Z,16Z,19Z)/24:1(15Z))
PC(22:6(4Z,7Z,10Z,13Z,16Z,19Z)/P-18:1(11Z))
PC(24:0/P-18:0)
PE(14:0/14:1(9Z))
PE(14:0/16:0)
PE(14:0/18:2(9Z,12Z))
PE(14:0/18:4(6Z,9Z,12Z,15Z))
PE(14:0/20:3(5Z,8Z,11Z))
PE(14:0/P-18:0)
PE(14:0/P-18:1(11Z))
PE(14:1(9Z)/15:0)
PE(14:1(9Z)/18:4(6Z,9Z,12Z,15Z))
PE(14:1(9Z)/22:6(4Z,7Z,10Z,13Z,16Z,19Z))
PE(15:0/18:4(6Z,9Z,12Z,15Z))
PE(16:1(9Z)/P-18:1(11Z))
PE(18:1(11Z)/22:2(13Z,16Z))
PE(18:1(11Z)/24:1(15Z))
PE(18:1(11Z)/P-18:1(11Z))
PE(18:2(9Z,12Z)/22:6(4Z,7Z,10Z,13Z,16Z,19Z))
PE(18:2(9Z,12Z)/24:1(15Z))
PE(18:3(6Z,9Z,12Z)/20:5(5Z,8Z,11Z,14Z,17Z))
PE(18:3(6Z,9Z,12Z)/24:1(15Z))
PE(18:3(6Z,9Z,12Z)/P-16:0)
PE(18:3(6Z,9Z,12Z)/P-18:1(11Z))
PE(18:4(6Z,9Z,12Z,15Z)/18:4(6Z,9Z,12Z,15Z))
PE(18:4(6Z,9Z,12Z,15Z)/24:1(15Z))
PE(18:4(6Z,9Z,12Z,15Z)/P-18:1(11Z))
PE(20:0/24:1(15Z))
PE(20:1(11Z)/24:1(15Z))
PE(20:4(5Z,8Z,11Z,14Z)/22:6(4Z,7Z,10Z,13Z,16Z,19Z))
PE(20:4(5Z,8Z,11Z,14Z)/24:1(15Z))
PE(20:4(5Z,8Z,11Z,14Z)/P-18:1(11Z))
PE(22:0/24:0)
PE(22:0/P-18:1(11Z))
PE(22:2(13Z,16Z)/P-18:1(11Z))
PE(22:5(4Z,7Z,10Z,13Z,16Z)/24:1(15Z))
PE(22:5(4Z,7Z,10Z,13Z,16Z)/P-18:1(11Z))
PE(22:6(4Z,7Z,10Z,13Z,16Z,19Z)/24:1(15Z))
PE(24:1(15Z)/24:1(15Z))
PI(16:0/16:2(9Z,12Z))
PI(16:0/18:1(11Z))
PI(16:0/18:2(9Z,12Z))
PI(16:0/22:5(4Z,7Z,10Z,13Z,16Z))
PIP(16:0/22:4(10Z,13Z,16Z,19Z))
PIP(16:0/20:1(11Z))
PIP(16:1(9Z)/16:1(9Z))
PIP(16:1(9Z)/18:0)
PIP(18:1(11Z)/18:3(6Z,9Z,12Z))
PIP2(16:0/16:2(9Z,12Z))
PIP2(16:0/18:1(11Z))
PIP2(16:0/20:2(11Z,14Z))
PIP2(16:0/20:4(5Z,8Z,11Z,14Z))
PIP2(16:0/22:4(10Z,13Z,16Z,19Z))
PIP3(18:1(11Z)/18:1(11Z))
PIP3(18:1(11Z)/20:3(5Z,8Z,11Z))
PIP3(18:2(9Z,12Z)/20:1(11Z))
PS(18:0/18:1(9Z))
19,20-DiHDPA
1-Salicylate glucuronide
Pregnanediol 3-O-glucuronide
Cortolone-3-glucuronide
3,17-Androstanediol glucuronide
Phenethylamine glucuronide
Benzoyl glucuronide (Benzoic acid)
Tyramine glucuronide
Dopamine glucuronide
Palmitoyl glucuronide
Ketoprofen glucuronide
6-Dehydrotestosterone glucuronide
Retinyl beta-glucuronide
Dextrorphan O-glucuronide
25-Hydroxyvitamin D2-25-glucuronide
Ibuprofen glucuronide
Vitamin D2 3-glucuronide
Triiodothyronine glucuronide
2-Phenylethanol glucuronide
11-beta-Hydroxyandrosterone-3-glucuronide
Cholestane-3,7,12,25-tetrol-3-glucuronide
Estriol 3-sulfate 16-glucuronide
Tetrahydroaldosterone-3-glucuronide
17-beta-estradiol 3-sulfate-17-(beta-D-glucuronide)
(23S)-23,25-dihdroxy-24-oxovitamine D3 23-(beta-glucuronide)
11-Hydroxyprogesterone 11-glucuronide
CE(18:0)
CE(18:3)
CE(22:1)
LysoPC(14:0/0:0)
LysoPC(14:1(9Z)/0:0)
LysoPC(15:0/0:0)
LysoPC(16:0/0:0)
LysoPC(16:1/0:0)
LysoPC(18:0/0:0)
LysoPC(18:2/0:0)
LysoPC(18:3(6Z,9Z,12Z)/0:0)
LysoPC(18:4(6Z,9Z,12Z,15Z)/0:0)
LysoPC(20:0/0:0)
LysoPC(20:1(11Z)/0:0)
LysoPC(20:2(11Z,14Z)/0:0)
LysoPC(20:3/0:0)
LysoPC(20:4/0:0)
LysoPC(20:5(5Z,8Z,11Z,14Z,17Z)/0:0)
LysoPC(22:0/0:0)
LysoPC(22:2(13Z,16Z)/0:0)
LysoPC(22:4(7Z,10Z,13Z,16Z)/0:0)
LysoPC(22:5(4Z,7Z,10Z,13Z,16Z)/0:0)
LysoPC(22:6(4Z,7Z,10Z,13Z,16Z,19Z)/0:0)
LysoPC(24:1(15Z)/0:0)
LysoPC(P-16:0/0:0)
LysoPC(P-18:1(9Z)/0:0)
TG(18:3(9Z,12Z,15Z)/20:4(5Z,8Z,11Z,14Z)/22:6(4Z,7Z,10Z,13Z,16Z,19Z))
TG(20:4(5Z,8Z,11Z,14Z)/14:0/18:3(9Z,12Z,15Z))
TG(20:4(5Z,8Z,11Z,14Z)/18:1(9Z)/22:6(4Z,7Z,10Z,13Z,16Z,19Z))
TG(20:4(5Z,8Z,11Z,14Z)/20:4(5Z,8Z,11Z,14Z)/22:6(4Z,7Z,10Z,13Z,16Z,19Z))
TG(22:6(4Z,7Z,10Z,13Z,16Z,19Z)/18:3(9Z,12Z,15Z)/22:6(4Z,7Z,10Z,13Z,16Z,19Z))
TG(22:6(4Z,7Z,10Z,13Z,16Z,19Z)/22:5(7Z,10Z,13Z,16Z,19Z)/22:6(4Z,7Z,10Z,13Z,16Z,19Z))
PG(16:0/22:5(4Z,7Z,10Z,13Z,16Z))
PG(16:1(9Z)/16:1(9Z))
PG(16:1(9Z)/18:3(6Z,9Z,12Z))
PG(16:1(9Z)/20:4(5Z,8Z,11Z,14Z))
PG(16:1(9Z)/22:6(4Z,7Z,10Z,13Z,16Z,19Z))
PG(18:0/18:1(11Z))
PG(18:0/22:6(4Z,7Z,10Z,13Z,16Z,19Z))
PG(18:1(11Z)/22:6(4Z,7Z,10Z,13Z,16Z,19Z))
PG(18:2(9Z,12Z)/22:6(4Z,7Z,10Z,13Z,16Z,19Z))
PG(18:3(6Z,9Z,12Z)/18:3(6Z,9Z,12Z))
Cer(t18:0/16:0)
CerP(d18:1/12:0)
CerP(d18:1/16:0)
CerP(d18:1/18:0)
CerP(d18:1/20:0)
Gamma-Glutamyl-Se-methylselenocysteine
3-Oxodecanoic acid
3-Oxododecanoic acid
3-Oxotetradecanoic acid
(R)-3-Hydroxy-hexadecanoic acid
3-Oxooctadecanoic acid
3-Phosphoadenylylselenate
5-Acetylamino-6-formylamino-3-methyluracil
5-Amino-6-ribitylamino uracil
OPC8-CoA
Phytyl diphosphate
Se-Adenosylselenomethionine
Selenite
trans-2-Enoyl-OPC4-CoA
MG(18:0/0:0/0:0)
Hypusine
LysoPA(O-18:0/0:0)
LysoPC(O-18:0/0:0)
Deoxyhypusine
MG(P-18:0/0:0/0:0)
LysoPA(P-16:0/0:0)
PA(O-20:4(5Z,8Z,11Z,14Z)/2:0)
Glutamylhydroxyproline
L-beta-aspartyl-L-alanine
L-beta-aspartyl-L-aspartic acid
L-beta-aspartyl-L-glutamic acid
L-beta-aspartyl-L-glycine
L-beta-aspartyl-L-leucine
L-beta-aspartyl-L-serine
gamma-Glutamylisoleucine
Isoleucylproline
Phenylalanylproline
Prolylproline
TG(8:0/8:0/8:0)
TG(12:0/12:0/12:0)
LysoPE(0:0/14:0)
LysoPE(0:0/16:0)
LysoPE(0:0/16:1(9Z))
LysoPE(0:0/18:2(9Z,12Z))
LysoPE(0:0/18:4(6Z,9Z,12Z,15Z))
LysoPE(0:0/20:0)
LysoPE(0:0/20:1(11Z))
LysoPE(0:0/20:2(11Z,14Z))
LysoPE(0:0/20:3(11Z,14Z,17Z))
LysoPE(0:0/20:5(5Z,8Z,11Z,14Z,17Z))
LysoPE(0:0/22:0)
LysoPE(0:0/22:1(13Z))
LysoPE(0:0/22:2(13Z,16Z))
LysoPE(0:0/22:4(7Z,10Z,13Z,16Z))
LysoPE(0:0/22:5(4Z,7Z,10Z,13Z,16Z))
LysoPE(0:0/22:6(4Z,7Z,10Z,13Z,16Z,19Z))
LysoPE(0:0/24:6(6Z,9Z,12Z,15Z,18Z,21Z))
MG(0:0/14:0/0:0)
MG(0:0/16:1(9Z)/0:0)
MG(0:0/18:1(11Z)/0:0)
MG(0:0/18:3(6Z,9Z,12Z)/0:0)
MG(0:0/20:3(11Z,14Z,17Z)/0:0)
MG(0:0/20:5(5Z,8Z,11Z,14Z,17Z)/0:0)
MG(0:0/22:0/0:0)
MG(24:6(6Z,9Z,12Z,15Z,18Z,21Z)/0:0/0:0)
Queuosine
3-Oxoalanine
4-(Methylnitrosamino)-1-(3-pyridyl)-1-butanone
Adenosine 2',3'-cyclic phosphate
All-trans-13,14-dihydroretinol
Arachidyl alcohol
Decyl alcohol
Dodecanol
Farnesylcysteine
p-Cresol sulfate
Tetradecanol
1-(beta-D-Ribofuranosyl)-1,4-dihydronicotinamide
Glycerophosphoinositol
11beta,20-Dihydroxy-3-oxopregn-4-en-21-oic acid
2-(3-Carboxy-3-(methylammonio)propyl)-L-histidine
2-(3-Carboxy-3-aminopropyl)-L-histidine
2,8-Dihydroxyquinoline-beta-D-glucuronide
2-Methylerythritol
3-Methylene-indolenine
Geranylgeranylcysteine
Inosine 2',3'-cyclic phosphate
Phenylbutyrylglutamine
Ribose 1,5-bisphosphate
SM(d19:1/24:1(15Z))
TG(15:0/16:0/20:2(11Z,14Z))
TG(15:0/18:1(9Z)/16:0)
UDP-N-acetylmuraminate
5-Sulfosalicylic acid
Bicine
gamma-Glutamylglutamic acid
gamma-Glutamyltyrosine
N-Acetyl-L-methionine
Ciliatine
2-Piperidinone
3-Methoxybenzenepropanoic acid
Cer(d18:0/12:0)
Cer(d18:0/14:0)
Cer(d18:0/18:0)
Cer(d18:0/20:0)
Cer(d18:0/22:0)
Cer(d18:0/26:0)
Ganglioside GM3 (d18:0/14:0)
Ganglioside GM3 (d18:1/18:1(11Z))
LysoSM(d18:0)
SM(d18:0/12:0)
SM(d18:0/14:0)
SM(d18:0/22:0)
SM(d18:0/24:0)
SM(d18:1/14:0)
5,6-Dihydroxyprostaglandin F1a
(+)-(1R,2R)-1,2-Diphenylethane-1,2-diol
(22alpha)-Hydroxy-campest-4-en-3-one
(R)-2-Benzylsuccinate
(R)-Amphetamine
2-Amino-4-oxo-4-alpha-hydroxy-6-(erythro-1',2',3'-trihydroxypropyl)-5,6,7,8-tetrahydroxypterin
2-Amino-4-oxo-6-(1',2',3'-trihydroxypropyl)-diquinoid-7,8-dihydroxypterin
2-Hexaprenyl-3-methyl-5-hydroxy-6-methoxy-1,4-benzoquinol
2-Hexaprenyl-6-methoxy-1,4-benzoquinol
5-Aminopentanamide
5-Methyltetrahydropteroyltri-L-glutamic acid
Aminopropylcadaverine
Arsenate
Chorismate
CMP-N-glycoloylneuraminate
Diethylphosphate
Dihydrolipoate
Dihydrozeatin-7-N-glucoside
Dihydrozeatin
Dimethylarsinous acid
Dodecaprenyl diphosphate
dTDP-4-acetamido-4,6-dideoxy-D-galactose
Emopamil
Entacapone
Erythrohydrobupropion
Gamma-glutamyl-L-putrescine
Geranylfarnesyl diphosphate
Histidinal
Hydroxybupropion
Inositol-P-ceramide
Isopentenyladenine-9-N-glucoside
Kinetin-7-N-glucoside
Kynuramine
L-3-Aminobutyryl-CoA
L-Canaline
Linoleoyl ethanolamide
Maltohexaose
Methylarsonate
Methylarsonite
Molybdopterin-AMP
N-Succinyl-2-amino-6-ketopimelate
N-Succinyl-L,L-2,6-diaminopimelate
Palmitic amide
Phytosphingosine-1-P
Ribose-1-arsenate
Trimethyl sulfonium
3-O-Sulfogalactosylceramide (d18:1/14:0)
3-O-Sulfogalactosylceramide (d18:1/16:0)
3-O-Sulfogalactosylceramide (d18:1/18:0)
3-O-Sulfogalactosylceramide (d18:1/24:1(15Z))
3-O-Sulfogalactosylceramide (d18:1/26:1(17Z))
PS(14:0/14:1(9Z))
PS(14:0/16:0)
PS(14:0/18:1(9Z))
PS(14:1(9Z)/20:4(5Z,8Z,11Z,14Z))
PS(14:1(9Z)/22:6(4Z,7Z,10Z,13Z,16Z,19Z))
PS(16:0/18:2(9Z,12Z))
PS(16:0/20:3(8Z,11Z,14Z))
PS(22:6(4Z,7Z,10Z,13Z,16Z,19Z)/22:6(4Z,7Z,10Z,13Z,16Z,19Z))
(-)-Epigallocatechin sulfate
(3E,5Z,8Z)-Tetradecatrienoyl-CoA
(3S)-Hydroxy-tetracosa-6,9,12,15,18,21-all-cis-hexaenoyl-CoA
Norlaudanosoline
1,2,3,4-Tetrahydro-beta-carboline
1,2,3,4-Tetrahydroisoquinoline
1,4-Benzothiazine-O-quinonimine
1-Lyso-2-arachidonoyl-phosphatidate
1-Pyrroline
10,11-Dihydro-12R-hydroxy-leukotriene E4
10,11-dihydro-20-trihydroxy-leukotriene B4
11'-Carboxy-alpha-tocotrienol
11'-Carboxy-gamma-tocotrienol
11-Hydroxyeicosatetraenoate glyceryl ester
12-Oxo-20-carboxy-leukotriene B4
12-Oxo-20-trihydroxy-leukotriene B4
13'-Carboxy-alpha-tocopherol
13'-Carboxy-gamma-tocotrienol
13'-Hydroxy-alpha-tocotrienol
13E-Tetranor-16-carboxy-LTE4
18-Carboxy-dinor-LTE4
2-Hydroxyestrone sulfate
20-COOH-leukotriene E4
20-Hydroxy-leukotriene E4
20-Trihydroxy-leukotriene-B4
4-Hydroxyestrone sulfate
5'-Carboxy-gamma-chromanol
5-Aminopentanal
9'-Carboxy-gamma-tocotrienol
Acetylcarnosine
Dehydrospermidine
Docosanoyl-CoA
Dynorphin A (6-8)
Dynorphin A 1-8
Dynorphin B (6-9)
gamma-Tocotrienol
Hypothiocyanite
Kinetensin 4-7
Kinetensin 4-8
Leukotriene C5
Leukotriene D5
Maltoheptaose
N-Heptanoylglycine
Neuromedin N (1-4)
Neuromedin N
6,9,12,15,18,21-Tetracosahexaenoic acid
Omega-Carboxy-trinor-leukotriene B4
Palmitoylglycine
Paraoxon
Prostaglandin E2 ethanolamide
Prostaglandin PGE2 1-glyceryl ester
Psychosine sulfate
S-(11-hydroxy-9-deoxy-delta12-PGD2)-glutathione
Salsoline-1-carboxylate
Sinapyl alcohol
Spermic acid 2
Spermine dialdehyde
Stearoylethanolamide
trans-4,5-epoxy-2(E)-decenal
Tridecanoyl-CoA
1-Undecanol
LysoPC(P-18:0/0:0)
Propenoylcarnitine
Hydroxypropionylcarnitine
Butenylcarnitine
3-Hydroxybutyrylcarnitine
Glutarylcarnitine
3-Hydroxyhexanoylcarnitine
Methylmalonylcarnitine
Fumarycarnitine
1-Hydroxypyrene
12-Hydroxy-12-octadecanoylcarnitine
2,3-Diaminosalicylic acid
2-Hexenoylcarnitine
2-Hexenoylcholine
2-Hydroxyfluorene
2-Hydroxylauroylcarnitine
2-Hydroxymyristoylcarnitine
4-Aminobiphenyl
6-Keto-decanoylcarnitine
6-Succinoaminopurine
9-Decenoylcarnitine
9-Decenoylcholine
Alanyltryptophan
Beta-Citryl-L-glutamic acid
Butyrylcholine
Caproylcholine
Capryloylcholine
Decanoylcholine
Heptanoylcarnitine
Heptanoylcholine
Leucylphenylalanine
Margaroylglycine
N-Decanoylglycine
N-Lauroylglycine
N-Nonanoylglycine
N-Undecanoylglycine
Ne,Ne dimethyllysine
Pentadecanol
Phenylalanylphenylalanine
Pristanoylglycine
Stearoylglycine
Tricosanoylglycine
Tryptophanamide
Undecanoylcholine
2-Octenoylcarnitine
2-trans,4-cis-Decadienoylcarnitine
trans-2-Dodecenoylcarnitine
Dodecanedioylcarnitine
Pimelylcarnitine
3-Hydroxy-cis-5-tetradecenoylcarnitine
3, 5-Tetradecadiencarnitine
3-Hydroxy-5,8-tetradecadienoylcarnitine
3-Hydroxy-9-hexadecenoylcarnitine
9,12-Hexadecadienoylcarnitine
3-Hydroxyhexadecadienoylcarnitine
3-Hydroxyhexadecanoylcarnitine
3-Hydroxy-11Z-octadecenoylcarnitine
PC(O-36:0)
PC(O-38:0)
PC(O-42:0)
PC(O-44:3)
PC(O-42:5)
Hydroxysphingomyeline C14:1
Hydroxysphingomyeline C24:1
PGP(16:0/18:1(11Z))
PGP(16:0/18:3(6Z,9Z,12Z))
PGP(16:0/20:3(5Z,8Z,11Z))
PGP(16:0/20:4(5Z,8Z,11Z,14Z))
PGP(16:0/22:5(4Z,7Z,10Z,13Z,16Z))
PGP(16:1(9Z)/16:1(9Z))
PGP(16:1(9Z)/20:4(5Z,8Z,11Z,14Z))
PGP(16:1(9Z)/22:6(4Z,7Z,10Z,13Z,16Z,19Z))
PGP(18:0/18:2(9Z,12Z))
PGP(18:0/20:3(5Z,8Z,11Z))
PGP(18:1(11Z)/22:6(4Z,7Z,10Z,13Z,16Z,19Z))
PGP(18:3(6Z,9Z,12Z)/18:3(6Z,9Z,12Z))
PGP(18:3(6Z,9Z,12Z)/22:6(4Z,7Z,10Z,13Z,16Z,19Z))
1,3-Dichloropropene
10Z-Nonadecenoic acid
Alpha-Linolenoyl ethanolamide
Adrenoyl ethanolamide
Cervonoyl ethanolamide
PGF2a ethanolamide
(S)-Hydroxyoctadecanoyl-CoA
Adenosine thiamine triphosphate
Adenosine thiamine diphosphate
Palmitoleoylethanolamde
15-deoxy-delta12,14-Prostaglandin J2-2-glycerol ester
2-Arachidonyl Glycerol ether
Docosahexaenoyl Ethanolamide
Platinum
1,2,3-Trihydroxybenzene
Nookatone
Nootkatol
Peonidin-3-glucoside
Secoisolariciresinol
Urolithin B
6-Methylnicotinamide
Lanthanum
Neodymium
Rhenium
1,2,4-Trimethylbenzene
2-Furanmethanol
2-Methylfuran
Dimethyl trisulfide
beta-Damascenone
1,3-Diisopropylbenzene
(E)-2-octenal
1-Nitrohexane
2,4-Di-tert-butylphenol
2,6-Di-tert-butylbenzoquinone
2-Methyl-2-phenyl-undecane
2-Pentylfuran
4-(1,1,3,3-Tetramethylbutyl)-phenol
N-Desmethylaminopyrine
O-Deethylated candesartan
SR 49498
E-3179
4-Hydroxyvalsartan
N4-Acetylsulfamethoxazole
4-Hydroxycyclophosphamide
Chloroacetaldehyde
AFN911
CGP71422
CGP72383
3-Hydroxytamoxifen (Droloxifene)
cis,trans-5'-Hydroxythalidomide
S-6-Hydroxywarfarin
E-10-Hydroxyamitriptyline
E-10-Hydroxynortriptyline
N-Desmethylvenlafaxine
3'-HPPH
N-Desmethyleletriptan
2-Chloroticlopidine
Thienodihydropyridinium
R-95913
Promazine 5-sulfoxide
Alpha-hydroxyalprazolam
O-Desmethylcarvedilol
Donepezil metabolite M4
O-Desmethylverapamil (D-702)
Verapamil metabolite D-617
Hydroxyzileuton
N-Deschlorobenzoyl indomethacin
5'-Hydroxylornoxicam
Hydroxycelecoxib
Hydroxylansoprazole
5-Hydroxyomeprazole
4-Hydroxypropofol
N-Desmethylcitalopram
para-Trifluoromethylphenol
2-Hydroxychlorpropamide
p-Chlorobenzene sulfonyl urea
7-Hydroxygliclazide
6-Hydroxyfluvastatin
3-Methoxymorphinan
5'-Hydroxypiroxicam
5'-Hydroxytenoxicam
Trifluoroacetic acid
Tafluprost free acid
E-10-Hydroxydesmethylnortriptyline
R-138727
Desmopressin
Phosphatidylserine
Fluvoxamine
Valsartan
Amphetamine
Cevimeline
Esmolol
Bortezomib
Phentermine
Indecainide
Betaxolol
Reserpine
Adapalene
Remikiren
Torasemide
Eletriptan
Bethanidine
Moxifloxacin
Nelfinavir
Glimepiride
Indinavir
Guanadrel
Enflurane
Cefotiam
Methyclothiazide
Reboxetine
Oxiconazole
Alclometasone
Butalbital
Cladribine
Benzatropine
Ziprasidone
Methysergide
Cabergoline
Idoxuridine
Phenytoin
Doxycycline
Diethylstilbestrol
Lymecycline
Sulfanilamide
Cycloserine
Crotamiton
Cefmenoxime
Ropinirole
Chlorotrianisene
Isradipine
Diatrizoate
Disopyramide
Lidocaine
Pamidronate
Clemastine
Acarbose
Travoprost
Etomidate
Etonogestrel
Morphine
Ropivacaine
Tenofovir
Flucloxacillin
Tranexamic Acid
Mitomycin
Talbutal
Bexarotene
Chlorthalidone
Pentobarbital
Zolmitriptan
Gefitinib
Dihydroergotamine
Floxuridine
Nitroprusside
Indomethacin
Ipratropium bromide
Pyrazinamide
Metixene
Diltiazem
Alfuzosin
Minoxidil
Megestrol
Thioguanine
Methylergonovine
Buclizine
Vinorelbine
Grepafloxacin
Cidofovir
Mirtazapine
Meprobamate
Thiethylperazine
Timolol
Trihexyphenidyl
Mexiletine
Procyclidine
Nimodipine
Beclometasone dipropionate
Carisoprodol
Zoledronate
Griseofulvin
Eszopiclone
Loxapine
Remoxipride
Pramipexole
Miglustat
Promazine
Spironolactone
Methylphenidate
Methocarbamol
Famciclovir
Triprolidine
Streptozocin
Carboprost Tromethamine
Cefpiramide
Prochlorperazine
Cyproheptadine
Bendroflumethiazide
Ceftazidime
Trimethoprim
Gemcitabine
Betamethasone
Teniposide
Droperidol
Meperidine
Cefalotin
Nabumetone
Methylscopolamine
Metharbital
Enoxacin
Montelukast
Fluoxetine
Chlorpromazine
Rimantadine
Amikacin
Altretamine
Sotalol
Buspirone
Miglitol
Fosinopril
Cefotaxime
Darifenacin
Haloperidol
Ritonavir
Nitazoxanide
Triflupromazine
Acetyldigitoxin
Albendazole
Carteolol
Bentiromide
Oxaliplatin
Dibucaine
Erlotinib
Cyclophosphamide
Cefdinir
Ciprofloxacin
Benazepril
Amoxapine
Adinazolam
Zafirlukast
Propylthiouracil
Lamotrigine
Hydroxyzine
Zanamivir
Bosentan
Tigecycline
Doxapram
Cephalexin
Vinblastine
Sulfamethizole
Carbenicillin
Nizatidine
Lisuride
Ethosuximide
Oxytetracycline
Gadoteridol
Labetalol
Linezolid
Butorphanol
Amodiaquine
Candoxatril
Demeclocycline
Imatinib
Triamcinolone
Clorazepate
Guanabenz
Clofarabine
Docosanol
Sulfacetamide
Astemizole
Butoconazole
Pemetrexed
Mebendazole
Dyclonine
Propoxyphene
Mitotane
Mecamylamine
Acamprosate
Flumethasone Pivalate
Sulfametopyrazine
Nilutamide
Pirenzepine
Cefixime
Galantamine
Isoflurophate
Losartan
Trovafloxacin
Fludrocortisone
Flurazepam
Moexipril
Phentolamine
Ergotamine
Tizanidine
Nicergoline
Eplerenone
Naltrexone
Delavirdine
Sufentanil
Ibandronate
Paroxetine
Nedocromil
Adefovir Dipivoxil
Azatadine
Imiquimod
Trimipramine
Nitroglycerin
Rocuronium
Thiabendazole
Riluzole
Zileuton
Modafinil
Prilocaine
Epinastine
Dolasetron
Mometasone
Benzquinamide
Olopatadine
Hydrocortamate
Clidinium
Hydroflumethiazide
Propiomazine
Nalidixic Acid
Phenelzine
Marimastat
Aciclovir
Perindopril
Tripelennamine
Haloprogin
Sulfasalazine
Candesartan
Gentamicin
Tazarotene
Minaprine
Pentoxifylline
Tropicamide
Biperiden
Phenylbutazone
Fentanyl
Propofol
Carprofen
Phenmetrazine
Trifluoperazine
Clocortolone
Dobutamine
Nalbuphine
Dacarbazine
Chlorphenesin
Terbinafine
Tacrolimus
[truncated: 2,224 more rows]
