# Supplementary material for: Dynamics of the Mammalian Placental Metabolome in Placentogenesis and Embryonic Development
Source: Adv Sci (Weinh). 2026 Jan 28;13(19):e07928. doi: 10.1002/advs.202507928 (PMC13045311; doi:10.1002/advs.202507928)
Supplement: Supplementary file 5 — Supporting File 5: advs74069‐sup‐0005‐TableS4.xlsx. [file ADVS-13-e07928-s003.xlsx]

## Sheet: count
gene_id	gene_name	E8.5_1	E8.5_2	E8.5_3	E9.5_1	E9.5_2	E9.5_3	E10.5_1	E10.5_2	E10.5_3	E11.5_1	E11.5_2	E11.5_3	E12.5_1	E12.5_2	E12.5_3	E13.5_1	E13.5_2	E13.5_3	E14.5_1	E14.5_2	E14.5_3
ENSMUSG00000000001	Gnai3	6718	4738	6776	8233	8061	8498	6569	5460	7508	7722	7244	7328	8353	9648	8533	9935	7946	9517	9325	8940	9020
ENSMUSG00000000003	Pbsn	0	0	0	0	0	0	0	0	0	0	0	0	0	0	0	0	0	0	0	0	0
ENSMUSG00000000028	Cdc45	656	716	467	639	627	701	692	472	780	647	637	661	629	772	459	329	343	282	203	229	208
ENSMUSG00000000031	H19	13388.1	51340.8	20869.6	135809	117965	120559	220464	82546.1	167422	215305	273117	243890	314700	395225	236884	241320	335984	274690	221444	272964	281703
ENSMUSG00000000037	Scml2	63	22	25	24	16	19	11	9	21	16	15	6	8	1	3	8	7	13	8	0	4
ENSMUSG00000000049	Apoh	6.21	3	16.54	79.62	91	112.7	151.44	55.79	208.89	283.78	142.45	186.84	90.11	261.79	145.38	323.93	153.44	247.62	175.51	149.09	172.6
ENSMUSG00000000056	Narf	791	542	883	711	871	766	911	722	896	821	902	826	1117	1085	853	879	1106	1070	1007	924	897
ENSMUSG00000000058	Cav2	90	161	226	184	226	239	175	208	233	223	229	228	166	177	158	253	241	199	286	225	213
ENSMUSG00000000078	Klf6	2092	2551	2361	3498	3445	3730	4599	3191	5072	5538	5935	5512	7446	8224	6751	8640	7383	8382	11848	8111	8854
ENSMUSG00000000085	Scmh1	331	335	271	321	317	296	253	367	291	249	209	297	283	277	257	270	299	289	360	347	352
ENSMUSG00000000088	Cox5a	3154.99	2805	2935	2736	3030	3010	3243	2817	3200	2819	3493	3134	2688	3655	2447.99	2428	2994	2671.99	1832	2258	2295
ENSMUSG00000000093	Tbx2	48	69	64	89	75	64	167	33	112	185	303	186	293	310	243	280	462	360	494	423	453
ENSMUSG00000000094	Tbx4	26	59	49	120	78	138	117	14	46	69	113	71	70	87	54	69	112	70	124	81	90
ENSMUSG00000000103	Zfy2	0	0	0	0	0	0	0	0	0	0	0	0	0	0	0	0	0	0	0	0	0
ENSMUSG00000000120	Ngfr	228	187	218	84	72	129	41	7	23	38	33	20	50	32	39	105	42	154	107	8	16
ENSMUSG00000000125	Wnt3	2	2	1	15	7	8	43	19	63	52	52	39	29	35	23	58	54	51	70	23	19
ENSMUSG00000000126	Wnt9a	17	13	20	23	31	19	45	61	50	85	68	89	77	102	76	76	125	111	121	94	142
ENSMUSG00000000127	Fer	1002	714	1043	1298	1233	1269	990	1182	1346	1107	1023	1353	1190	1434	1469	1338	845	1352	1263	1131	1080
ENSMUSG00000000131	Xpo6	1284	1271	1096.51	1541	1564	1728	2026	863	1865	1837	2166	1763.55	2175	2529	2000	2023.11	2132	2160	1783	1625	1779.02
ENSMUSG00000000134	Tfe3	1053	731	946	951	959	976	1135	737	1053	1101	1179	1026	1160	1371	1126	1158	1424	1291	1366	1255	1261
ENSMUSG00000000142	Axin2	443	426	540	668	781	751	643	930	1091	779	339	835	690	325	446	424	282	509	269	353	231
ENSMUSG00000000148	Brat1	342	221	327	427	381	442	479	268	443	470	529	450	553	668	514	497	669	571	507	551	592
ENSMUSG00000000149	Gna12	1191.95	886.23	1178.24	1405.24	1397.23	1358.17	1893.04	1129.55	1868.62	2162.2	2368.11	2115.89	2587.17	3095.87	2387.84	2331.16	3531.52	3118.38	2965.83	2808.51	3250.25
ENSMUSG00000000154	Slc22a18	43	75	49	270	267	335	858	83	545	815	952	647	1265	1133	833	1515	2398	1467	1012	1224	1115
ENSMUSG00000000157	Itgb2l	0	0	0	0	0	0	0	0	0	0	0	0	0	0	0	0	0	0	0	0	0
ENSMUSG00000000159	Igsf5	27	14	20	26	35	24	6	20.52	21	18	5	11	7	17	11	14	37	17	10	5	9
ENSMUSG00000000167	Pih1d2	21	14	20.76	16	18	26	23	16	26	23	22	29.12	28	41	22	26	27	24	12	15	19
ENSMUSG00000000168	Dlat	2389	1303	1535	1739	1688	1623	1775	1176	1634	1795	1741	1503	1950	2113	1421	1509	1995	1593	1143	1306	1354
ENSMUSG00000000171	Sdhd	2996	1697	2330	1850	1905	1979	1714	1515	1875	1669	1812	1707	1879	2158	1625	1575	1883	1710	1406	1385	1607
ENSMUSG00000000182	Fgf23	0	0	0	0	0	0	0	0	0	0	0	0	0	0	0	0	0	0	0	1	0
ENSMUSG00000000183	Fgf6	0	0	0	0	0	0	0	0	0	0	0	0	0	0	0	1	0	0	0	1	1
ENSMUSG00000000184	Ccnd2	167	158	136.27	183	172	187.01	256.49	47.18	155.82	228.3	288	198.33	369.13	335	224.85	396	591	529	726	547	490.82
ENSMUSG00000000194	Gpr107	1523	1369.33	1656.02	2043	2098.96	2147.94	2534	1817.01	2683	3046	3235.46	3030	3850	3984	3322	3940	4667	4520	4867	4756	4854
ENSMUSG00000000197	Nalcn	4	8	5	9	4	10	1	0	2	1	0	0	2	1	1	5	2	2	4	0	1
ENSMUSG00000000202	Btbd17	0	4	2	5	3	0	1	2	1	7	2	1	6	5	4	4	5	7	4	4	8
ENSMUSG00000000204	Slfn4	368	924	1515	154	149	237	109	352	236	176.72	55	249	57	45	117	35	40	66	221	91	131
ENSMUSG00000000214	Th	0	6	0	4	5	0	12	0	2	6	24	19	16	18	18	14	15	17	12	28	37
ENSMUSG00000000215	Ins2	0	0	0	0	0	2	0	0	0	0	1	0	0	0	0	0	2	1	0	0	2
ENSMUSG00000000216	Scnn1g	69	90	84	124	109	101	60	134	121	108	106	141	203	314	287	131	238	157	244	166	161
ENSMUSG00000000223	Drp2	70	30	130	75	64	78	34	37	24	47	38	44	38	62	105	71	114	80	101	49	102
ENSMUSG00000000244	Tspan32	17	57	29	18.39	8	13	104	8	58	51.99	77	50	21	17	14	16	14.46	12	25	17.69	9.12
ENSMUSG00000000247	Lhx2	4	44	16	160	133	159	224	56	211	275	342	308	323	386	273	219	352	262	362	432	449
ENSMUSG00000000248	Clec2g	0	4	2	4	8	5	0	2	3	1	2	2	4	1	4	0	10	3	0	3.74	2
ENSMUSG00000000253	Gmpr	226	152	198	265	190	249	376	170	367	249	351	291	327	347	292	204	388	284	222	351	301
ENSMUSG00000000263	Glra1	0	0	0	0	0	0	0	0	0	0	0	0	0	0	0	0	0	0	0	0	0
ENSMUSG00000000266	Mid2	757	245	445	402	475	447	291	327	357	317	287	302	374	369	286	361	425	349	519	417	404
ENSMUSG00000000275	Trim25	2593	2152	2799	3394	3421	3491	3334	1957.98	3722	3394	3997	3397	4719	5667	4299	3734	5073.94	4299	4539.15	4110	4755
ENSMUSG00000000276	Dgke	169	144	96.24	325	223	300	349	152	341	401	503	373	573	601	465	520	423	589.04	564	418.04	465
ENSMUSG00000000278	Scpep1	5662	7538	6157	7907	7399	6159	6313	11023	9341	6375	4964	7927	7192	6287	6886	5933	5380	6210	5312	5678	6013
ENSMUSG00000000282	Mnt	851	487	691	854	835	825	1181	633	1070	1400	1686	1320	1844	2139	1661	1323	1638	1964	1790	1640	1895
ENSMUSG00000000290	Itgb2	1957	591	766	1119	1537	1274	705	1053	911	598	186	612	394	172	148	110	515	296	1013	274	457
ENSMUSG00000000295	Hddc2	194	172	151	167	158	159	128	164	161	134	124	107	123	144	90	106	98	94	45	67	73
ENSMUSG00000000296	Tpd52l1	429	153	239	112	141	144	58	63	69	54	37	68	43	66	47	43	38	42	22	21	39
ENSMUSG00000000301	Pemt	35	35	31	28	37	32	45	28	42	51	49	53	46	46	33	47	49	52	28	42	50
ENSMUSG00000000303	Cdh1	579	1217	598	2433	1963	2571	4141	758	2874	4342	6358	3621	6272	5907	3964	5605	8019	5836	5913	5268	5534
ENSMUSG00000000305	Cdh4	42	295	129	111	42	85	116	81	78	108	111	85	149	244	140	145	125	92	90	57	61
ENSMUSG00000000308	Ckmt1	26	49	43	34	34	28	99	58	66	112	131	79	148	133	87	181	281	197	159	130	179
ENSMUSG00000000317	Bcl6b	223	276	482	590	634	539	279	565	515	343	265	365	233	222	264	207	214	266	205	178	178
ENSMUSG00000000318	Clec10a	88	27	35.8	36	51	39.75	26	55.76	39	6	1	22	0	9.94	6	11	13	8.99	5	10	6
ENSMUSG00000000320	Alox12	32	123	72	13	17	19	84	23	56	96	162	162	93	120	75.01	84	95	78	86	58	69
ENSMUSG00000000325	Arvcf	1936.24	1568	2563.64	3020.66	3002	3164	1779	2228	2575	1679.2	1838	1900.71	1682	2141	1825	1487.23	1674.28	1723	1720	1865.18	1833
ENSMUSG00000000326	Comt	1427.32	593.68	1200.69	1001.16	1164.33	1021.11	991.1	946.75	1101.12	938.72	840.06	844.51	1069.78	1002.1	818.91	809.74	954.65	1137.41	1003.12	943.76	1072.52
ENSMUSG00000000339	Rtca	754.33	622.61	650.49	788.75	795.19	700.6	793.69	576.68	928.8	779.49	868.54	1020.66	777	1071.8	743.85	649.56	847.34	691.53	673.5	766.84	664.5
ENSMUSG00000000340	Dbt	688	520	521	552	594	593	599	351	574.94	510	520	420	540	582	411	560	480	418	397	379	409
ENSMUSG00000000346	Dazap2	4012	3187	4165	4200	4656	4360	4169	4355	4764	4105	3616	4143	4420	4271	3642	3561	4134	4009	4010	3664	4023
ENSMUSG00000000355	Mcts1	415	282	327	282	307	314	251	357	303	252	196	263	186	212	243	216	168	251	209	184	212
ENSMUSG00000000359	Rem1	626	214	391	261	384	351	173	289	198	190	66	136	98	61	61	65	53	83	60	54	60
ENSMUSG00000000365	Rnf17	41	22	10	120	75	100	121	43	145	108	190	87	248	312	189	186	137	43	88	122	262
ENSMUSG00000000374	Trappc10	1231	1285	1076	1632	1526	1613	2299	1044	1825	2101	2260	1742	2368	2736	2121	2265	2587	2351	1999	2111	2230
ENSMUSG00000000378	Ccm2	698	698	667	1015	1080	970	1375	820	1250	1673	1657	1694	2026	2541	1678	1818	2057	2243	1780	2005	2134
ENSMUSG00000000381	Wap	1	0	0	0	0	0	0	0	0	0	0	0	0	0	0	0	1	0	1	0	0
ENSMUSG00000000384	Tbrg4	896	717	468.3	910	876.92	974.06	1155.45	430.49	1137.98	942	1194	978.11	1136.15	1277.38	858	810.03	932	748	596.42	655	648
ENSMUSG00000000385	Tmprss2	20	146	85	471	255	439	736	32	461	818	1160	726	1728	1548	1144	1907	3348	1742	2090	2099	2025
ENSMUSG00000000386	Mx1	50	51	58.19	35	41	54.43	21	24	32	15	8	28	13	2	16	10	20	16	64	17	31.19
ENSMUSG00000000392	Fap	11	1	9	7	3	5	1	7	0	1	0	5	2	0	0	0	1	0	1	3	3
ENSMUSG00000000394	Gcg	0	0	0	0	0	0	0	0	0	0	0	0	0	0	0	0	0	0	0	0	0
ENSMUSG00000000399	Ndufa9	1687	1240	1367	1389	1582	1511	1636	1180	1744	1643	1651	1654	1816	2026	1450	1470	1683	1568	1130	1335	1285
ENSMUSG00000000402	Egfl6	0	2	5	4	1	0	5	3	5	5	14	5	6	14	9	7	7	4	11	8	11
ENSMUSG00000000409	Lck	198	77	70	100	140	128	128	53	125	84	111	84	97	108	63	40	64	53	19	25	38
ENSMUSG00000000411	Tssk3	0	0	1	9	4	3	3	6	4	7	7	4	10	7	1	7	11	9	6	3	9
ENSMUSG00000000416	Cttnbp2	130	88	157.9	173	173	166	52	108	110	90	89	79	19	40	60	27	15	24	17	18	17
ENSMUSG00000000420	Galnt1	5148.73	5692.73	5141.54	5719.42	5498.73	5384.55	3869.57	5425.14	5206.28	4222.51	3731.53	4383.96	4074	3974.53	3461.09	3780.04	3321.37	3562.94	3124.95	3187.72	3291.83
ENSMUSG00000000435	Myf5	0	0	0	0	0	0	0	0	0	1	0	0	0	0	0	0	0	0	0	0	0
ENSMUSG00000000439	Mkrn2	426.22	395.43	408.51	576.78	519.69	513.67	670.82	512.41	643.39	740.02	844.2	724.46	787.04	886.51	754.12	689.43	756.05	862.83	785.11	752.49	778.95
ENSMUSG00000000440	Pparg	25	250	56	772	698	885	2636	234	1712	2999	4003	3488	4566	5823	4158	4694	4851	5008	5256	6215	5568
ENSMUSG00000000441	Raf1	1641.57	1332.63	1332.25	1673.24	1698.12	1871.23	2404.09	1225.74	2169.49	2542.12	2642.64	2445.95	2757.8	3242.14	2479.54	2723.33	3035.3	2824.26	2676.67	2673.96	2791.15
ENSMUSG00000000486	45901	138	168	115	96	152	112	81	91	70	52	38	47	62	50	38	41	44	51	51	61	64
ENSMUSG00000000489	Pdgfb	158	303	237	219	221	181	477	198	316	462	733	630	850	801	544	1037	1613	1219	2053	1832	1641
ENSMUSG00000000530	Acvrl1	714	762	1079	1450	1473	1297	1280	1135	1298	1559	1961	1866	1964	2290	1854	1888	3033	2423	4003	3869	4354
ENSMUSG00000000531	Grasp	117	133	160	212	211	153	284	114	225	256	347	281	486	538	287	335	727	538	595	728	665
ENSMUSG00000000532	Acvr1b	419	426	454	500	514	565	782	358	608	980	1188	865	1252	1372	1147	1385	1669	1589	1992	1644	1784
ENSMUSG00000000538	Tom1l2	1048.62	887	1061.17	1091	1152	1082	840	855	975.39	832	857	827	1084	996	906.33	838	1009	1166	1020	983	1025
ENSMUSG00000000544	Gpa33	13	18	45	44	46	35	17	23	31	19	8	12	7	6	18	4	1	10	8	6	5
ENSMUSG00000000552	Zfp385a	181	103	121	134	136	139	238	86	116	153	250	199	224	223	116	216	367	254	426	284	332
ENSMUSG00000000555	Itga5	9993	5621	9381	7402	8545	7970	5791	5433	7074	5771	5951	6117	6720	7462	6405	7142	8246	8531	7887	7721	8154
ENSMUSG00000000560	Gabra2	102	15	76	28	53	37	4	10	9	1	0.93	1	1	0	1	0	0	0	0	0	0
ENSMUSG00000000561	Wdr77	1255.06	863.82	661.81	1089.42	1064.06	1198.5	1129.87	443.57	1320.21	1000.52	1206.41	1034.01	1468.67	1633.7	860.9	815.63	1026.03	985.3	925.01	744.86	887.34
ENSMUSG00000000562	Adora3	12	6	6	3.91	10	5	1	7.41	5	2.21	1	2	4.9	1.91	3	3	1	0	1	4	1
ENSMUSG00000000563	Atp5f1	5119	3528	3594.68	4126.99	4181.92	4419.99	4967	2866	4789.68	4671	5011.72	4604	5240.98	5705.2	3958.9	4325.68	4542.89	4104	2995.88	3604.85	3661.85
ENSMUSG00000000567	Sox9	9	13	10	23	24	33	36	29	36	46	59	69	91	72	73	42	92	65	80	94	83
ENSMUSG00000000568	Hnrnpd	3590.24	3088	2455.63	3723.64	3411	3859.81	4640.81	1920	4048.3	3925.77	4485.5	4818.27	4328.74	5473.38	3377	3611.72	3478	3536.3	2220.55	2678	2821.71
ENSMUSG00000000579	Dynlt1c	291.37	196.59	235.98	317.83	327.61	260.84	242.08	141.22	266.07	303.87	185.13	190.25	340.2	348.29	480.02	333.09	301.58	314.54	297.67	298.51	335.03
ENSMUSG00000000581	C1d	884	785	900	944	811	890	789	868	885	841	621	856	705	866	681	626	665	579	599	658	629
ENSMUSG00000000594	Gm2a	4140	14491	12414	6921	5889	6540	11008	4493	7903	12157	15464	11812	17760	20210	14744	15363	20967	18674	17040	17009	18509
ENSMUSG00000000600	Krit1	864.23	650.55	950.85	889.92	1021.16	1037.57	778.31	872.43	1069.66	799.41	727.28	789.16	815.55	877.8	756.68	849.82	772.85	764.91	1061.51	860.99	831.01
ENSMUSG00000000605	Clcn4	998.79	866.1	1045	997	1095.75	1009.56	803.48	862.23	1006	972	932.93	994	1040.76	1218.89	1052.66	1208	1099	1150.23	1374.07	1235.62	1268
ENSMUSG00000000606	Vmn2r88	0	0	0	0	0	0	1.5	0	0	0	6	0	0	2	0	1	3	4	4.86	1	0
ENSMUSG00000000617	Grm6	0	0	2	0	0	0	0	0	0	0	0	2	0	0	1	0	0	0	1	0	0
ENSMUSG00000000627	Sema4f	3	8	7	7	5	9	10	6	11	2	6	6	10	14	7	5	9	11	5	2	5
ENSMUSG00000000628	Hk2	7671	3314	6603	5152	6735	6420	3415	6443	5987	3541	1239	2567	3837	2054	2588	1994	1693	2685	3230	2379	2511
ENSMUSG00000000631	Myo18a	785	1191	540	2137	1907.97	2221	4296	831	3480	4651	5201	3866	5916	6870	4627	5138	6608	6118	5098	5643	6032
ENSMUSG00000000632	Sez6	2	1	0	2	0	2	2	1	1	2	0	0	1	2	3	0	9	4	0	1	5
ENSMUSG00000000673	Haao	39	11	10	42	61	48	41	64	36	32	13	17	23	7	27	3	34	5	13	7	6
ENSMUSG00000000682	Cd52	583	160	232	195	322	244	139	232	159	171	46	97	80	45	30	31	54	73	162	54	65
ENSMUSG00000000686	Abhd15	38.54	81.33	55.99	87	65.46	62	94.08	32.8	54.8	83	122.84	97.99	107.94	126	93.14	103.13	99.73	128.51	102.45	143.21	118.33
ENSMUSG00000000690	Hoxb6	41	80	75	48	48	49	24	52	48	18	6	25	1	12	11	8	6	8	14	8	7
ENSMUSG00000000693	Loxl3	80.65	43.47	61.57	27.83	48.16	33.41	61.91	27.83	29.34	60.34	80.26	47.96	76.26	84.98	51.94	70.47	129.44	96.4	93.91	90.71	103.03
ENSMUSG00000000701	Tcl1b5	0	0	0	0	0	0	0	0	0	0	0	0	0	0	0	0	0	0	0	0	0
ENSMUSG00000000706	Btn1a1	4	8	2	4	4	1	1	6	0	5	2	1	10	13	10	2	20	0	7	1	3
ENSMUSG00000000708	Kat2b	1636	1620	2000	1643	1772	1695	935	1774	1645	929	642	1121	904	862	812	920	693	900	905	834	756
ENSMUSG00000000711	Rab5b	2049.66	1770.47	2011	2717.7	2790	2615	3285.88	2303	3153.75	3652.78	3827.76	3594.63	4402.16	5106.58	3932.7	4224.74	5274.93	4879.71	4924.29	4961.4	5076.27
ENSMUSG00000000724	Cryba1	0	0	0	0	0	0	0	0	0	0	0	0	0	0	0	0	0	0	0	0	0
ENSMUSG00000000730	Dnmt3l	9	40	11	48	45	65	117	4	54	121	143	99	122	157	94	159	209	194	223	307	307
ENSMUSG00000000731	Aire	0	1	0	1	2	1	2	0	0	3	0	2	1	2	2	5	0	3	3	1	4
ENSMUSG00000000732	Icosl	115	109	76	38	38	55	30	41	35	40	56	28	64	65	31	47	97	51	53	64	50
ENSMUSG00000000738	Spg7	1298	717	941	804	1042	959	858	884	1064	1118	997	1103	1145	1142	969	893	1082	1106	897	1061	1085
ENSMUSG00000000739	Sult5a1	104	237	292	208	183	194	73	241	170	77	26	75	37	24	29.01	18	8	14	15	14	15
ENSMUSG00000000740	Rpl13	22321.1	14540.4	18217	16927	19732.5	17902	16360.2	14881.1	16275	13473.4	13627	14520	13661	16507.2	11486	10787	12172	12284	8851.01	10119.1	10109
ENSMUSG00000000743	Chmp1a	2123	1715	2279	2194	2416	2171	2347	2460	2415	2528	2398	2475	2689	2865	2350	1398	2636	1649	2517	2524	2591
ENSMUSG00000000751	Rpa1	2286	1589	1424	1995	2035	2069	2365	1171	2265	1800	2196	1834	1742	2171	1414	1357	1531	1357	855	916	980
ENSMUSG00000000753	Serpinf1	292	109	215	52	102	76	36	32	26	42	38	33	71	34	44	34	133	27	33	25	32
ENSMUSG00000000759	Tubgcp3	1530	758	1087	1133	1338	1371	948	727	1061	929	971	802	964	1103	852	964	910	952	716	752	771
ENSMUSG00000000766	Oprm1	0	0	0	0	0	0	0	0	0	0	0	0	0	1	0	0	0	0	0	0	0
ENSMUSG00000000776	Polr3d	758	604	539	800	778	816	822	587	936	769	894	889	970	1308	908	808	907	877	802	751	783
ENSMUSG00000000782	Tcf7	298	463	249	300	279	291	365	61	298	236	324	254	226	202	162	129	195	122	107	120	89
ENSMUSG00000000787	Ddx3x	10571	9090	9274	13772	12402.9	14663	14461	9614	14733	15027	15323	12930.6	16707	18679	14388.8	16297	13549	15276	13147	12212	12729.5
ENSMUSG00000000791	Il12rb1	400	75	118	142	263	241	73	125	98	82	14	40	30	12	15	25	11	28	6	28	14
ENSMUSG00000000792	Slc5a5	4	211	19	67	90	92	117	14	113	180	275	146	424	360	205	266	539	233	520	369	385
ENSMUSG00000000794	Kcnn3	37	86	36	11	8	12	31	4	13	7	13	11	26	19	19	5	25	11	3	1	4
ENSMUSG00000000804	Usp32	799	1147	936	1414	1280	1400	1699	1159	1766	1940	2273	1801	2470	2584	2216	2839	2623	2504	2828	2642	2454
ENSMUSG00000000805	Car4	149	601	333	1821	1470	1851	6762	758	3683	7167	7930	4867	8899	8715	5827	9668	16720	11320	12431	12628	12992
ENSMUSG00000000811	Txnrd3	321	92	146	155	196	197	138	131	138	139	127	129	170	155	141	149	114	137	89	126	137
ENSMUSG00000000817	Fasl	193	150	71	140	180	178	137	114	120	128	67	100	62	28	47	31	14	27	5	24	15
ENSMUSG00000000823	Zfp512b	938	509	726	775	867	1012	998	575	888	960	1187	952	1112.97	1289	984	938	1230	1090	1022	994	1185
ENSMUSG00000000826	Dnajc5	2322	2035	1997	2972	2814	3065	2680	2265	3067	3096	3027	2902	3457	3551	2871	3521	4022	3408	4029	4085	3917
ENSMUSG00000000827	Tpd52l2	1454	1121	1303	1307	1260	1319	1542	1259	1473	1451	1483	1474	1478	1796	1485	1529	1756	1595	1554	1739	1631
ENSMUSG00000000838	Fmr1	1486.01	1475	1309.02	1942.96	1746.07	1900.84	2223.02	2333.02	2681.91	2714.02	2011.96	2519.86	2260.4	2310.07	1852.99	2330.93	1855.05	2056.08	1898.89	1843.34	1917.04
ENSMUSG00000000861	Bcl11a	8	19	5	5	6	8	22	5	12	12	39	16	21	17	9	10	10	6	7	9	8
ENSMUSG00000000869	Il4	40	16	18	20	19	27	29	20	35.19	32	43	35	33	40	32	38.25	31	38	49	40	31
ENSMUSG00000000876	Pxmp4	431	215.53	370	375	402.29	448	709	274	600	906	1100	829	1064	1155	818	1202	1649	1176	1371	1364.52	1552.3
ENSMUSG00000000881	Dlg3	225	414	249	602	536	522	1244	689	1044	1996	2334	2027	2376	3631	2833	2458	3016	2802	3464	2939	3176
ENSMUSG00000000884	Gnb1l	92	42	40	85	71	68	94	57	71.2	98	97.52	121	97	100	88	73	100	83	90	80	83.36
ENSMUSG00000000889	Dbh	0	0	0	0	0	0	0	0	0	0	0	0	0	0	0	0	0	0	0	0	0
ENSMUSG00000000901	Mmp11	73	304	156	551	468	456	706	623	818	1275	938	1443	1091	932	1058	1042	804	1573	1100	978	988
ENSMUSG00000000902	Smarcb1	1141	1164	985.06	1418.18	1366	1413.05	1987	1167.06	1782.02	2134	2328	2059	2180	2792.01	2069.33	1969.28	2379.84	2188.43	1537.42	1888	1905.02
ENSMUSG00000000903	Vpreb3	0	1	2	4	0	0	1	1	5	4	6	1	3	1	2	0	2	1	1	2	1
ENSMUSG00000000915	Hip1r	716	999.44	726.94	1102.8	1372.52	1245.49	1586.82	1231.81	1804.8	1989.01	1794.44	1653.07	1855.72	2526.76	2076.14	2107.59	1866.86	2490.36	1984.78	2143.34	2021.36
ENSMUSG00000000916	Nsun5	239.54	228.11	209.48	293.35	304.43	295.94	356.8	179.47	365.05	304.9	401.06	371.89	400.95	434.56	270.62	258.61	280.71	306.69	235.81	202.23	198.42
ENSMUSG00000000934	Top1mt	321	315	238	361	399	429	546	215.99	545	611	587	521	531	807	599	673	544	671	387	526	586
ENSMUSG00000000938	Hoxa10	9095	4606	10320	7576	8998	7770	3657	9954	8340	2611	825	3630	2447	1410	2408	1355	476	1501	643	667	593
ENSMUSG00000000942	Hoxa4	3	0	1	1	2	2	3	1	0	1	4	0	1	5	2	5	6	7	3	4	5
ENSMUSG00000000948	Gm38393	6	19.02	6.1	31.09	32.29	57.17	26.02	4.75	41.52	43.09	26	21.09	38.24	28	22.06	59.99	48.55	42	73.08	39.99	55.93
ENSMUSG00000000957	Mmp14	3005.82	3144.31	3155	2736.66	3350.02	2881.86	2403	5362.18	3601	3434.99	2889	4941.51	4169.16	2685	3069	4070	3462	5252	3673	4745	4934.19
ENSMUSG00000000958	Slc7a7	153	164.05	207.58	338	281	292.1	618.2	165.01	306.13	626.37	535.41	448	754.35	810.46	672.47	1213.23	1530.17	1520.71	1711.48	1537.83	1708.93
ENSMUSG00000000959	Oxa1l	1094	780.95	956.42	950	1008	1011.9	1144.8	663.99	1036.87	1008.63	1194.59	1066	1289.65	1441.54	979.53	1036.77	1555.83	1254.29	1072.52	1122.17	1340.07
ENSMUSG00000000976	Heatr6	331	232	249	277	333	291	272	196	315	237	301	238	344	382	275	278	310	356	306	287	281
ENSMUSG00000000982	Ccl3	75	297	280	9	18	9	14	31	11	12	1	19	12	6	18	7	12	7	42	1	15
ENSMUSG00000000983	Wfdc18	0	4	1	2	0	0	1	3	0	0	0	3	3	1	4	1	1	1	0	2	1
ENSMUSG00000001014	Icam4	109.89	234.32	199.06	171.13	147.54	150	141.33	208.63	233.03	104.55	53.89	117.5	91.54	43.65	80.32	32.19	21.86	64.25	19.81	35	23.73
ENSMUSG00000001016	Ilf2	1399.17	1183.67	1008.72	1309.94	1271.24	1285.28	1749.45	783.47	1553.15	1444.54	1692.15	1496.49	1631.45	2060.29	1352.66	1397.26	1518.6	1342.59	1047.6	1151.09	1049.16
ENSMUSG00000001017	Chtop	3222	2487	2806	2861	2970	2946	3104	2366	3269	3086	2969	3259	3523	3974	2718	3110	3417	3148	2723	2907	2960
ENSMUSG00000001018	Snapin	762.84	770.6	838.43	913.07	961.13	970.99	904.77	906.2	895.95	1141.5	967.85	1087.53	1005.94	1035.71	786.34	783.75	1041.12	813.45	829.42	897.94	1020.84
ENSMUSG00000001020	S100a4	4641.12	11772.6	9707.35	3641.76	3963.91	3210.26	709	3957.56	1558	458	94	487	230.62	135	251	81	197	123	235	118	262
ENSMUSG00000001021	S100a3	45.96	296.96	186	54	37.88	30	16	256.32	24.12	16	14	11	23.7	13	12	13.13	10.02	12	11	9	13
ENSMUSG00000001023	S100a5	1	4	10	10	17	16	20	7	17	27	17	20	10	24	18	21	9	23	7	13	21
ENSMUSG00000001025	S100a6	26879	44536	38159	23883	28284	21995	13913	40601	20035	13123	7946	14382	11529	12649	12860	13611	9055	16668	7762	11237	13621
ENSMUSG00000001027	Scn4a	3	5	2	1	1	0	1	2	1	0	1	3	6	2	0	4	8	6	8	14	4
ENSMUSG00000001029	Icam2	411	358	600	518	694	527	370	504	548	346	316	374	232	273	216	288	426	344	294	326	298
ENSMUSG00000001034	Mapk7	528	280	392	500	482	546	564	317	577	537	660	622	665	724	526	506	730	552	594	611	650
ENSMUSG00000001036	Epn2	498	570	470	687	590	611	723	562	851	932	1101	1015	1163	1276	1201	1405	1645	1445	1768	1580	1723
ENSMUSG00000001039	B9d1	143	115	110	136	110	149	177	96	177	193	189	201	251	274	179	137	175	191	115	166	151
ENSMUSG00000001052	Sec24b	1214	1039	1038	1449	1450	1615	1766	1143	1764	1890	2285	1837	2079	2765	2086	2156	2483	2218	2585	2310	2398
ENSMUSG00000001053	N4bp3	338	506	521	682	698	610	483	575	689	567	575	615	335	550	521	488	372	442	360	469	378
ENSMUSG00000001054	Rmnd5b	575	466	562	753	918	807	651	703	723	661	555	700	595	689	613	609	602	747	570	578	600
ENSMUSG00000001056	Nhp2	1528	1502	936	1781	1551	1667	1981	849	1831	1737	1688	1678	1626	1912	1154	925	933	920	607	659	686
ENSMUSG00000001062	Vps9d1	304	194	209.32	197	272	237	217	232	244	240	239	265	235	278	260	245	251	269	328	266	339
ENSMUSG00000001065	Zfp276	319.06	294.88	342.16	314.95	315	381.44	303.86	279.04	343.66	345.27	378.98	281.53	356	357.32	373.22	351.64	408.13	363.69	452.13	447.49	409.65
ENSMUSG00000001076	C1ql4	1	5	4	17	36	11	9	12	23	16	8	5	6	10	9	0	7	13	6	3	2
ENSMUSG00000001082	Mfsd10	1095	656	869	753	998	946	811	760	849	818	710	839	839	722	615	589	705	756	676	700	687
ENSMUSG00000001089	Luzp1	1823	1603	1684	2491	2446	2557	2750	1849	2866	3134	3205	2587	3310	3936	3208	4467	3633	4235	4430	3767.2	3688
ENSMUSG00000001095	Slc13a2	6	3	1	7	4	9	30	10	10	40	25	14	21	27	22	28	46	23	17	8	10
ENSMUSG00000001098	Kctd10	3621.54	6360.18	5290.39	5447.21	5128.55	5089.19	4510	4906.12	5081.48	5458.31	5730	5889.98	6776.21	7911.56	6650.55	6652.73	6879.37	7743.85	7886.54	8245.07	8404.85
ENSMUSG00000001100	Poldip2	1555	801.45	1000.96	1043	1094.58	1182.92	1251.02	848.44	1174.07	1273	1477.23	1257.35	1652	1775.01	1178	1366.92	1711.86	1536	1312	1379	1432.61
ENSMUSG00000001103	Sebox	0	0	0	0	0	0	0	0	0	0	0	2	0	0	0	0	0	0	0	0	0
ENSMUSG00000001105	Ift20	750	626	826	731	846	755	773	810	901	990	845	1020	1062	1201	923	1096	1181	1298	1441	1240	1214
ENSMUSG00000001119	Col6a1	5843	1329	2747	404	1050	801	445	339	270	282	378	267	787	448	289	466	1034	412	293	517	496
ENSMUSG00000001120	Pcbp3	319	145	211	347	339	373	287	280	302	237	252	246	204	264	257	203	288	235	212	243	199
ENSMUSG00000001123	Lgals9	2690	3271	3187	7296	7631	7241	11713	4100	10168	13026	13597	13150	11605	19756	15950	16459	15249	17182	12666	15494	17604
ENSMUSG00000001127	Araf	1315	763	1131	1046	1326	1214	1076	1008.42	1206.04	1161	1112.86	1236	1352	1365	1049	1186	1284	1295	1260	1174	1258
ENSMUSG00000001128	Cfp	135	110	108	53	81	70	32	67	46	42	26	44	25	26	19	17	96	38	133	41	47
ENSMUSG00000001131	Timp1	1675	359	1598	800	1191	1043	622	868	667	349	170	322	325	202	150	104	141	141	61	81	80
ENSMUSG00000001134	Uxt	250.97	170	225	189	188	196.97	197	246.93	213.87	201.96	150	187.93	165.93	202	148	119.96	134.96	141	126.96	98.98	165
ENSMUSG00000001138	Cnnm3	389	366	423	481	566	596	526	494	666	619	636	577	795	790	597.02	717	998	825	896	721	817
ENSMUSG00000001143	Lman2l	510.04	392.35	485.03	701.85	710.8	709.72	939.19	484.16	803.07	820.16	949.11	919.16	1182.59	1443.01	1015	844	1081	1115	893	742.02	846.45
ENSMUSG00000001150	Mcm3ap	932	769	700.74	1187.89	1173	1234.9	1446	679	1303	1234	1301	1033	1376.9	1678.86	1303	1404	1411	1378.9	1170	1401	1296.89
ENSMUSG00000001151	Pcnt	972	662	586	885	836	991	982	457	1024	981	1166	779	1243	1357	998	960	938	1046	701	763	827
ENSMUSG00000001155	Ftcd	1	0	0	4	2	5	5	0	0	16	5	0	11	0	27	0	96	2	1	0	0
ENSMUSG00000001156	Mxd1	591	1423	994	670	618	596	718	1722	739	820	535	701	975	898	717	695	794	813	694	533	720
ENSMUSG00000001157	Gmcl1	600.05	669.32	518.86	697.05	725.01	659.14	841.65	582.56	811	817	777.99	877	945.01	1011.16	816.4	843	768.04	857	967.66	884	852
ENSMUSG00000001158	Snrnp27	675	577	636	656	694	665	683	688	823	721	648	780	712	805	524	612	591	670	571	525	536
ENSMUSG00000001166	Oas1c	53	31	59	133	146	158	220	65	171	300	322	253.99	272	389	337	356	418	401	339	348	391
ENSMUSG00000001168	Oas1h	1	0	0	0	1	1	3	0	2	1	0	0	0	1	2	0	0	1	0	0	0
ENSMUSG00000001173	Ocrl	526	294	485	426.09	473.25	491	385.14	355.45	445	368	295	371.01	382	378.02	344	376	433.3	427.49	415	405	387
ENSMUSG00000001175	Calm1	14519	8825	10995	14633	16183	15724	16097	11039	16736	15819	15658	15470	18483	19154	15021	16455	18037	16573	15831	15784	15744
ENSMUSG00000001211	Agpat3	2797	1694	2401	2227	2416	2492	1948	1803	1974	2069	2224	1701	2762	2608	2139	2320	3370	2785	2598	2477	2745
ENSMUSG00000001225	Slc26a3	0	0	0	1	0	0	4	0	1	2	3	3	1	0	1	3	4	0	5	2	3
ENSMUSG00000001227	Sema6b	441	294	412	389	479	447	169	343	315	169	148	251	177	149	126	132	165	134	118	120	146
ENSMUSG00000001228	Uhrf1	1099	1304	610	1824	1361	1902	2859	388	2344	1862	2550	1864	1918	2588	1520	1250	1397	1126.99	499	757	574
ENSMUSG00000001229	Dpp9	1214	681	867	1004	1087	1030	900	681	1020	878	971	840	1016	1145	967	940	1052	982	877	840	927
ENSMUSG00000001240	Ramp2	830.78	501.06	1010.9	653.71	739.05	684.02	612.96	571.52	649.54	563.47	663.74	632.69	496.7	653.22	356.39	431.98	795.86	547.3	611.6	699.72	666.87
ENSMUSG00000001247	Lsr	169.87	370.88	238.69	565.22	535.86	616.46	874.04	232.94	776.01	1232.91	1355.48	1019.59	1782.78	1731.35	1163.44	1284.01	2025.58	1156.57	1262.2	1220.75	1033.94
ENSMUSG00000001248	Gramd1a	1275	658	1214	709	923.91	1097	1041	560	960.96	1200.97	1430	1307.98	1289	1705.96	1319	1353	1462.98	1470.9	1333.91	1512.97	1563.82
ENSMUSG00000001249	Hpn	21	39	32	95	49	85	101	23	87	73	87	54	109	53	84	24	261	47	25	18	13
ENSMUSG00000001260	Gabrg1	10	0	2	1	3	2	0	0	0	0	0	0	0	0	0	0	0	1	0	0	0
ENSMUSG00000001270	Ckb	1742	3410.96	4265	6189.86	5984.7	5941.94	4759.67	5527	5131.63	4962.9	2993.45	4426.93	5310.77	3694.93	3538	3276	4085	4240.96	3453.76	4412	4441.97
ENSMUSG00000001280	Sp1	2349	1678	1902	2449	2259	2634	2677	1616	2693	2598	3058	2377	3337	4042	3105	3254	2893	3172	3080	2857	2956
ENSMUSG00000001281	Itgb7	227	374	386	296	416	333	115	469	425	100	55	295	188	316	609	171	144	183	107	85	91
ENSMUSG00000001285	Myg1	544.48	332	377	360	415.83	452.48	486.59	326	494	456.47	449.18	421.47	541	571.55	370.63	412	397.39	428.03	298.9	371.46	356.41
ENSMUSG00000001288	Rarg	1562	772	1110	910	1050	893	594	1153	993	541	414	687	537	422	500	376	428	458	356	389	356
ENSMUSG00000001289	Pfdn5	1894.52	1445	1824	1494	1807.17	1593.52	1555.41	2229	1961	1720.53	1251.82	1803.53	1514	1814.45	1344.37	1359	1644.61	1584.97	1411.08	1532.52	1462.57
ENSMUSG00000001300	Efnb2	3398	1325	2448	1429	1693	1763	1512	780	1587	1707	2220	1927	1578	2233	1668	1547	1369	1514	1330	1241	1207
ENSMUSG00000001305	Rrp15	640	616	367	748	702	797	831	293	854	656	697	741	641	817	501	543	483	429	333	410	338
ENSMUSG00000001313	Rnd2	249.29	496.18	364.15	1471.17	1316.31	1520.33	3513.18	991.42	2724.33	3707.56	4253.69	3700.51	4702.07	5324.51	3907.22	3829.31	5958.77	5048.5	3580.58	4787.57	5388.71
ENSMUSG00000001323	Srr	459.59	443.23	495.71	661.86	643.02	562.23	849.52	533.24	874.75	904.76	1026.03	925.62	1226.18	1194.06	1067.68	1563.71	1793.78	1690.96	2050.85	1768.4	1911.42
ENSMUSG00000001333	Sync	15.36	21.26	34.77	50.29	53.36	61.49	80.99	52.71	91.61	116.16	118.03	79.59	191.91	230.52	153.98	221.36	301.74	240.42	225.7	215.52	203.15
ENSMUSG00000001334	Fndc5	69	30	64	9	13	12	34	6	10	81	118	113	203	192	143	172	344	268	572	523	727
ENSMUSG00000001348	Acp5	273	832	304	797	683	679	1036	374	702	714	806	614	1190	1021	811	313	657	459	1042	709	349
ENSMUSG00000001349	Cnn1	43	109	103	10	32	12	12	10	6	9	12	11	19	18	5	12	11	8	8	11	5
ENSMUSG00000001366	Fbxo9	510	461	410	554	550	547	579	529	634	621	774	682	677	769	693	570	670	580	634	577	624
ENSMUSG00000001376	Vps50	598	576	494	776	763	840	814	455	936	816	818	794	829.01	1035	662	843	736	709	761	768	656
ENSMUSG00000001380	Hars	1943	1442.23	1401.89	1666.72	1718.25	1781.78	1930.75	1214.45	1866.54	1789.86	1711.1	1829.25	1838.2	2078.42	1454.45	1339.55	1672	1433.6	1195.78	1205.81	1316.62
ENSMUSG00000001383	Zmat2	1597	1374	1396	1616	1696	1636	2170	1487	2161	2246	1987	2360	2384	2547	1883	2079	2228	2184	1883	2119	2154
ENSMUSG00000001403	Ube2c	1595	1000	1007	655	693	810	1053	217	879	743	1189	966	764	1048	534	533	620	455	242	265.26	257
ENSMUSG00000001415	Smg5	1419	1522	1077	2055	2023	2185	2829	1261	2423.06	2917	3426.4	2773	3355	4246	3115	3636.06	3937.05	3870	3632.41	3613.75	3770.94
ENSMUSG00000001416	Cct3	6628	4890	4245	6097	6421	6663	7167	4132	7387	6158	6901	6650	6600	8166	5535	5480	5795.06	5377	3655	4153	4057
ENSMUSG00000001418	Glmp	2872.55	3187.95	3382.68	3856.27	3988.3	3668.81	3945.18	5028.94	4823.26	5064.79	4555.09	5370.07	5362.83	5850.04	5032.53	4769.59	6093.73	5646.42	5963.94	5511.12	5681.66
ENSMUSG00000001419	Mef2d	2049.41	1386.31	1731.4	2365.4	2343.92	2328.77	2573.94	2415.79	2799.85	2911.83	3071.73	3066.79	3758.98	4612.97	3357.89	3541.22	4653.68	4182.41	4522.78	4404.92	5044.57
ENSMUSG00000001420	Tmem79	28.45	77.05	31.32	181.73	96.31	135.19	159.71	113.05	203.74	223.21	316.91	237.93	265.17	281.96	212.47	226.41	484.27	247.58	285.06	325.88	289.34
ENSMUSG00000001424	Snd1	7510.88	7547.46	5949.92	7922.94	8188.91	7886.33	7311.14	6491.82	7917.78	7238.47	8951.8	7502.75	7619.95	11489.2	8869.07	8546.72	8610.82	9357.18	7620.86	7508.99	7522.92
ENSMUSG00000001435	Col18a1	2189	1789	2501	1801	2061	1840	1388	1550	1948	1507	2233	1601	1594	1744	1457	1495	2469	1681	1953	1875	2043
ENSMUSG00000001436	Slc19a1	595	720	255	467	461	430	440	344	370	370	390	297	476	522	335	391	606	508	345	411	426
ENSMUSG00000001440	Kpnb1	9683	8153	6175	10473	9468	10908.9	11964	5612	11320	9783	11297	9114	9785	12463	8505	8653	8249	8269	6146	6521	6257
ENSMUSG00000001441	Npepps	2699	1826.09	2994	2422	2821	2804	2439	2836	3364.04	2624	2076	2164.03	2649	2590	2078	2391.99	2677.08	2375.01	2323.15	2036	2204
ENSMUSG00000001444	Tbx21	43	6	11	10	33	20	10	14	10	6	2	9	2	1	2	2	0	1	0	2	1
ENSMUSG00000001445	Mrpl10	1378	819.99	936.85	1208.44	1159.94	1152	1317	934	1276	1441.97	1352	1300	1526	1683	1085	1444.99	1412	1443	1257	1179	1145
ENSMUSG00000001467	Cyp51	2684.98	712.95	1609.62	2289.97	2728.99	2517.99	1431.97	1920.98	2184.68	1062.9	1364.96	1475	1041.96	1383.93	1406.94	837.66	676	812	434.8	643	511
ENSMUSG00000001472	Tcf25	3725	3127	3607	4437	4743	4609	4321	4246	4997	4717	5024	4508	5545	5763	4535	4579	5366	5236	5159	4803	5028
ENSMUSG00000001473	Tubb6	4006	4168	3545	3703	3404	3143	2051	2903	2765	1830	1638	1772	1945	2355	1546	1287	1157	1402	620.07	650	798
ENSMUSG00000001482	Def8	739	448	625	639	594	635	563	496	575	561	567	643	826	858	719	623	993	817	1278	988	1026
ENSMUSG00000001493	Meox1	17	43	39	28	28	11	3	13	15	11	4	7	8	1	3	2	2	6	6	5	11
ENSMUSG00000001494	Sost	0	1	2	2	0	1	3	0	1	0	0	0	4	0	0	1	2	3	0	0	0
ENSMUSG00000001496	Nkx2-1	0	0	0	0	0	0	0	0	0	0	0	0	0	0	0	0	0	1	0	0	0
ENSMUSG00000001497	Pax9	0	1	0	4	3	6.13	7	5	8	7	8	8	19	19	14	4.37	14	4	12	14	10
ENSMUSG00000001504	Irx2	26	118	14	129	103	127	146	22	132	158	229	147	194	298	125	102	217	102	146	186	143
ENSMUSG00000001506	Col1a1	15302	7586	12781	2929	4748	3613	5815	725	2413	3846	8930	5229	13104	8672	4585	6169	11036	4996	3456	4611	4841
ENSMUSG00000001507	Itga3	4315	3665	4735	5968	6283	6087	5908	5712	6764	7495	7457	8043	7276	9385	9710	7128	6972	8273	7312	9142	8251
ENSMUSG00000001508	Sgca	2	0	0	1	1	0	1	2	1	0	1	0	0	1	4	3	1	0	0	0	0
ENSMUSG00000001510	Dlx3	5	181	7	636	526	752	1664	61	1083	1783	1970	1314	3047	3005	1932	2677	3981	3216	2590	2560	2901
ENSMUSG00000001517	Foxm1	825	382	490	374	419	434	595	165	490	412	581	484	496	592.97	316	341	328	290	183	180	160
ENSMUSG00000001518	Itfg2	245	190	176	207	223.02	200	190	125	210	204	166	236	238	221.92	199	144	161	238	159	154	152
ENSMUSG00000001520	Nrip2	60	56	51	33	36.41	35	57	3.01	7.04	31	13.5	16	47	12	15	11	15.01	15.58	8	4	7
ENSMUSG00000001521	Tulp3	1152.66	430.32	847.53	655.28	820.36	786.22	495	517.74	648.16	483	349.01	479.51	393.96	353.08	352.86	336	356	383	273.01	281	259.1
ENSMUSG00000001524	Gtf2h4	292	210	216	245	301	338	430	167	399	366	474	390	483	521	392	372	572	424	315	425	445
ENSMUSG00000001525	Tubb5	14330	11916	9355.93	16582	16422.9	16524	21586	10065.7	19470.9	17138.8	19939.9	17556.9	15938.9	22819.9	15366	13375	13370.9	14329.9	7619.72	10447	10157.8
ENSMUSG00000001542	Ell2	536	1017	646	777	723	675	666	723	744	614	561	582	545	637	481	504	606	561	746	619	634
ENSMUSG00000001552	Jup	1339	2652	1553	5162	4685	5085	8511	2787	7529	9145	11922	9720	11060	15925	11525	10994	14300	13637	12670	13191	13873
ENSMUSG00000001555	Fkbp10	1638.95	797.99	1609.99	749	921	824.97	550	627	651.98	549.85	644.83	778	788.96	843.95	599.97	660.94	1113.87	730.99	640.97	632	646.96
ENSMUSG00000001558	Klhl10	1	3	6	0	5	5	8	0	4	6	12	7	4	13	5	9	14	14	7	11	22
ENSMUSG00000001566	Mnx1	0	0	0	0	0	0	0	0	0	1	5	0	3	4	0	9	8	1	1	6	0
ENSMUSG00000001569	Nom1	975.5	766.95	675.63	1027.74	1004.21	1083.84	1032.56	745.17	1050.83	1069.34	1040.11	1035.11	1192.5	1296.33	1002.92	1005.49	1022.65	941.37	901.06	973.43	1000.23
ENSMUSG00000001576	Ergic1	2456	1214	1867	1894	1984	1855	1579	1627	1798	1547	1474	1462	1624	1814	1594	1343	2258	2064	1262	1666	2027
ENSMUSG00000001583	Tnk1	13.66	37.42	17.21	50.93	39.47	50.74	69.95	1	40	71.34	117.92	99.08	84.67	81.41	50.92	47.3	89.85	38.61	14.94	37	18.51
ENSMUSG00000001588	Acap1	620	100	236	291	441	402	264	310	262	248	59	108	152	51	86	58	31	62	36	26	35
ENSMUSG00000001604	Tcea3	4	24	6	28	18	20	21	9	23	31	23	24	17	16	12	20	55	46	26	26	42
ENSMUSG00000001622	Csn3	4	6	15	28	40	39	29	2	14	9	12	7	6	6	9	4	5	3	1	5	1
ENSMUSG00000001627	Ifrd1	1455.02	2108.78	1767.33	2039.96	1999.19	1871.74	1715.7	2813.89	2169.12	1902.92	1894.78	2249.19	2014.97	2474.53	2251.41	1852.72	1738.88	2004.54	2876.32	2381.84	2347.71
ENSMUSG00000001630	Stk38l	226.92	351.61	282.07	320.81	337.57	324.64	418.79	473.7	474.99	524.26	383.28	422.45	496.53	590.64	456.44	551.71	567.24	512.1	679.28	495.07	582.19
ENSMUSG00000001632	Brpf1	1089	1026	1084	1384	1429	1521	1463	915	1599	1476	1567	1443	1586	1909	1446.97	1514	1703	1578.05	1500	1696	1667
ENSMUSG00000001642	Akr1b3	2429.83	2611.71	2192.51	2109.86	2228.4	1905.3	1377.6	2573.87	1965.18	1062.18	759.97	1068.69	1000.46	1161.48	1015.82	605.88	555.8	679.89	408.75	463.91	452
ENSMUSG00000001655	Hoxc13	1	2	1	2	8	12	12	1	12	13	19	21	40	28	24	87	91	68	61	66	50
ENSMUSG00000001656	Hoxc11	5	2	12	1	5	4	8	10	1	6	6	0	6	0	2	0	2	1	1	2	1
ENSMUSG00000001657	Hoxc8	0	1	5	5	2	7	11	0	0	8.01	13	5	8	10	5	10	22	6	2	2	1
ENSMUSG00000001661	Hoxc6	3	3	3	5	2	2	1	4	2	8	11	2	6	11	4	7	16	10	9	15	20
ENSMUSG00000001663	Gstt1	8	6	5	4	1	6	4	4	5	6	12	4	16	12	5	27	22	21	16	3	11
ENSMUSG00000001665	Gstt3	73	74	58	83	90	79	136	65	107	125	130	127	134	159	124.53	103	148	98	74	146	130.74
ENSMUSG00000001666	Ddt	486	377	395	461	475	481	646	349	568	594.96	519	576	531	586	474.99	366	437	379	234	353	339.95
ENSMUSG00000001670	Tat	0	0	2	0	0	0	0	0	0	0	0	0	0	0	1	0	1	0	1	1	0
ENSMUSG00000001672	Marveld3	16	30	7	66	42	57	131	45	123	155	174	149	217	215	115	219	369	197	249	261	223
ENSMUSG00000001674	Ddx18	1286.98	1254	781.8	1347.96	1332.98	1395.9	1460.99	678.97	1504.84	1227	1470.41	1326.77	1232.98	1555.99	1108.98	1039.99	1039.98	988.94	734.32	833.98	822.08
ENSMUSG00000001687	Ubl3	771	778	800	866	1060	918	874	1043	1093	990	874	1066	994	1182	948	1070	1070	1088	1116	1207	1123
ENSMUSG00000001700	Gramd3	575	669	622	745	738	668	619	891	869	694	689	792	809	983	820	499	744	593	605	640	696
ENSMUSG00000001707	Eef1e1	759	711	411	703	703	802	866	458	880	681	724	787	648	830	559	608	522	449	387	448	348
ENSMUSG00000001729	Akt1	6012	4840	4159	6865	7243	7013	9058	4543	8099	9066	11165	10127	10895	14318	10480	10905	11131	11796	9431	10988	10599
ENSMUSG00000001739	Cldn15	266	92	201	177	221	146	91	208	136	49	18	58	17	8	17	24	12	48	7	9	9
ENSMUSG00000001741	Il16	73	92.09	58.64	57.8	68	74.04	30	80	54.76	21.47	14	46	31	24.39	28	27	42.46	32	28.35	27.44	23.57
ENSMUSG00000001750	Tcirg1	886.98	838	1043	885	1036	1130	846	892	1021	902	865	899	899	917	684	595	944	764	821	702	641
ENSMUSG00000001751	Naglu	1593	1262	1920	1595	2065	1843	1464	2056	1990	1585	524	1490	1806	644	1008	852	678	1204	775	926	736
ENSMUSG00000001755	Coasy	732	340	573	396	559	500	436	393	451	482	476	451	489	548	491	451	581	531	510.3	491	471
ENSMUSG00000001761	Smo	1271	675	977	587.2	591	615	357	420	404	310	334	358	438	313	275	317	520	432	483	399	467
ENSMUSG00000001763	Tspan33	22	173	56	159	124	141	561	164	339	535	570	543	565	604	563	757	625	826	719	858	1076
ENSMUSG00000001767	Crnkl1	972	772	823	907	884	948	1129	791	1134	982	1133	1107	1249	1417	1004	1133	1034	1083	918	880	1011
ENSMUSG00000001768	Rin2	915	1288	1681	1123	1323	1208	904	1494.77	1681	1174	1038	1432	1061	1115.02	976	1135	1427	1044	1733	1201	1198
ENSMUSG00000001773	Folh1	0	0	0	0	0	0	0	0	0	0	0	0	0	0	0	0	0	0	0	0	0
ENSMUSG00000001774	Chordc1	1334	1271	1204	1477.22	1479	1594	1479	1061.02	1996.1	1342	1567	1434	1341	1837	1375	1578	1237.04	1252.93	1159	1156	890
ENSMUSG00000001783	Rtcb	2578	1922	1967	2330	2551	2406	2738	1805	2731	2513	2658	2657	2687	3287	2461	2410	2922	2702	2329	2422	2623
ENSMUSG00000001785	Pwp1	803	667	508	811	726	821	928	468	870	679	739	760	774	937	661	650	611	542	476	458	443
ENSMUSG00000001786	Fbxo7	257	201.6	234.76	173.72	232.94	205	266.36	233	230.26	236.44	323.72	284.59	352.17	378	287	261	453	311.34	503.52	524.79	518.5
ENSMUSG00000001794	Capns1	7343	5432	6550	6953	7856	6761	5523	7371	7093	5542	4773	6197	5788	6034	4999	4557	5660	5711	4888	5273	4991
ENSMUSG00000001802	Lrp3	231	74	182	71	98	96	76	97	104	78	53	88	134	145	60	56	175	95	192	244	273
ENSMUSG00000001804	Dsg4	0	0	0	6	3	3	8	2	5	15	15	11	13	18	21	12	11	12	19	8	17
ENSMUSG00000001815	Evx2	1	0	0	0	1	0	0	0	0	0	0	0	0	0	0	0	0	0	0	0	1
ENSMUSG00000001819	Hoxd13	0	1	0	1	5	0	5	3	0	6	3	4	2	10	4	7	3	13	5	17	12
ENSMUSG00000001823	Hoxd12	0	0	3	0	0	0	0	1	0	0	0	0	0	0	0	0	0	0	0	0	0
ENSMUSG00000001827	Folr1	17	79	48	368	198	317	1152	72	563	1371	1506	1097	1819	1899	1349	2261	5174	2934	3939	3537	3812
ENSMUSG00000001829	Clpb	698	504	492	699	809	760	981	487	1051	1072	1429	1170	1226	1601	1170	1149	1308	1136	843	1025	1137
ENSMUSG00000001833	45907	4097	3526	3863	4269	4472	4583	3419	3575	4396	3817	3134	3770	3563	3884.02	3186	4035	3081	3233	3377	3108	3073
ENSMUSG00000001844	Zdhhc4	405	267	330	362	351	372	366	335	389	424	393	417	401	438	379	349	449	418	416	382	497
ENSMUSG00000001847	Rac1	7394.91	5855.91	6981.66	6373.19	7212.09	6773.33	6755.71	5901.83	7274.77	6974.51	7448.08	8488.52	8530.96	9531.14	7024.4	8483.29	9655.28	8785.12	7937.24	8706.34	8924.29
ENSMUSG00000001855	Nup214	876	747	584	1057	1056	1228.99	1288.96	695.99	1363	1260	1602	1134	1426.84	1813	1276	1317	1277	1284	1057	1049	1041
ENSMUSG00000001864	Aif1l	2956	10346	7617	12489	10671	9209	6791	21298	14622	7582	3017	10326	8118	7138	10669	5642	3541	6294	3821	4180	4304
ENSMUSG00000001865	Cpa3	34	14	27	16	13	12	22	15	18	27	49	179	122	26	27	6	6	10	13	1	10
ENSMUSG00000001870	Ltbp1	227	555	377.01	338.03	341.29	307.08	513.01	676.08	422.04	517	395.98	616.36	558.01	390.97	186.96	434.82	803.31	396.22	408	413.03	351.01
ENSMUSG00000001891	Ugp2	2435	2243	2663	4633	5004	4794	5358	4554	6353	6258	4228	4629	5243	4940	4512	4846	3803	4664	3380	3860	4347
ENSMUSG00000001901	Kcnh6	122.64	317.28	147	497.6	502.75	639.73	577.01	349.96	672.4	742.09	744.58	630.18	607.12	1092.34	657.97	835.86	855.45	1183.3	770.49	940.83	845.11
ENSMUSG00000001909	Trmt1	736	576.03	538	669	647	655	753	395	655	624	931	754	841	1041	695	663	798	770	765	745	795
ENSMUSG00000001910	Nacc1	1990.97	1000.5	1407.85	1189.76	1400.94	1237.83	952	1171	1179	1109.88	998.65	1004.56	1331.63	1330.65	1082	1293.64	1852	1667.75	1882.91	1665.12	1820.79
ENSMUSG00000001911	Nfix	883	183	505	214	419	333	129	263	175	115	54	140	105	61	66	81	73	88	71	85	101
ENSMUSG00000001918	Slc1a5	2009	765	997	808	1182	1112	1115	661	949	1177	1164	981	1552	1485	990	1699	2675	1864	2201	1985	2104
ENSMUSG00000001924	Uba1	9242	5361	5832	8292	8554	8522.02	8478	6423	7755	7008	7462	7007	7038	8078	6305	6006	6750	7211	5411	5258	5713
ENSMUSG00000001930	Vwf	1466.88	486.05	2034.99	2970	3218	2753	1300	2102.02	2463.47	1275.32	698.03	1050	553.91	666	966.01	510.52	547.04	683.82	560	445	438.99
ENSMUSG00000001942	Siae	283.73	868.29	301.18	474.93	400.03	366.81	542.22	607.48	459.83	602.23	693.94	658.77	818.87	934.83	843.92	864.92	1012.4	880.05	1012.51	1042.9	953.78
ENSMUSG00000001943	Vsig2	305	190	465	228	325	296	95	284	263	100	70	118	47	43	43	46	80	73	53	45	43
ENSMUSG00000001946	Esam	1500	2408	2663	3091	3200	2944	2617	2926	3118	2875	3288	3443	3454	4352	3442	2625	3964	3488	4412	4435	4454
ENSMUSG00000001948	Spa17	8	13	12	9	10	2	16	12	13	18	15	17	17	30	13	18	12	17	41	34	29
ENSMUSG00000001962	Fam50a	942	753	1016	976	1088	1123	963	1201	1224	1061	741	923	1135	1103	929	900	1061	998	846	818	757
ENSMUSG00000001964	Emd	1009.64	725.12	764.11	930.05	900.14	964.1	1155.11	634.31	1034.29	1137.2	1383.37	1347.32	1284.26	1560.3	1040.22	993.06	1110.23	1043.29	761.2	708.16	844.11
ENSMUSG00000001983	Taco1	237.73	205.92	176.79	275.88	263.86	264.91	363.94	151.96	268.94	286.67	294.88	281.93	374.65	352.72	281.97	335.93	321.98	278.92	302.97	261.95	263.88
ENSMUSG00000001985	Grik3	3	13.2	4	7.74	8	10	28	16	17.08	64	122	70.99	189	210	105	320.24	464	368.59	961	865.03	879
ENSMUSG00000001986	Gria3	21	22	28	5	24	5	12	9	11	9	16	13	27	18	13	22	25	17	17	21	14
ENSMUSG00000001988	Npas1	3	0	1	0	0	2	4	0	1	2	2	1	4	0	2	3	3	1	4	3	3
ENSMUSG00000001995	Sipa1l2	1137	2419	1723	2512	2124	2040	2024	2789	2675	2643	3310	3004	2798	4114	3857	2574	2532	3134	2865	2852	3223
ENSMUSG00000001998	Ap4e1	371	283.31	297.52	426.61	384	463.02	375.52	251.36	428.37	342	393.61	347	434.13	456.47	423.18	453.04	391.04	403	469	333	353.02
ENSMUSG00000001999	Blvra	529	488	357	479	603	574	701	467	645	752	701	652	774	1003	601	716	919	777	765	722	843
ENSMUSG00000002006	Pdzd4	154	60	73	38	49	47	28	34	27	17	40	38	39.32	46	25	30	32	19	29.94	40.39	28
ENSMUSG00000002007	Srpk3	8	6	0	1	4	9	2	2	1	0	1	1	4	3	2	1	8	1	0	1	0
ENSMUSG00000002010	Idh3g	3001	1521	2297	1700	1961	2085	1688	1279	1678	1459	1679	1568	1905	2217	1475	1387	1675	1507	1036	1130	1099
ENSMUSG00000002012	Pnck	5	7	7	6	7	8	25	6	9	36	41	24	30	29	27	29	74	52	56	46	52
ENSMUSG00000002014	Ssr4	3611	3608	3766	3288	3746	3132	2406	3819	2663	2587	2033	2884	2893	2928	2599	2349	2465	2948	3106	3113	2733
ENSMUSG00000002015	Bcap31	5282	7208	6099	5670	5949	5538	5463	6956	6773	6349	5158	6417	6639	6677	5487	5434	6985	6332	6920	7232	7187
ENSMUSG00000002017	Fam98a	1048	812	749	1010	991	1000	1004	783	1090	1083	1090	1133	1309	1460	991	1236	1352	1337	1695	1236	1305
ENSMUSG00000002020	Ltbp2	58	64	57.72	41.68	50.25	52.79	72.82	19.28	44.36	55.74	75.44	64.41	89.33	161	105.7	131.17	125.14	140.49	201.92	243.3	202.79
ENSMUSG00000002028	Kmt2a	1399	1196.99	1128	1759	1670	1989.99	1771	1324	1650	1917	1992	1283	2026	2124	1988	2169	1614	2207	2003.08	1706	2080.99
ENSMUSG00000002031	Ift46	618	456	640.07	530	647	533	729	626	627.04	701.62	670	739	896.36	894	673	576	805	889	649	633	571
ENSMUSG00000002032	Tmem25	13	5	8	8	8	8	9	1	15	15	19	15	20	18	24	13	14	21	27	18	20
ENSMUSG00000002033	Cd3g	156	34	131	103	158	173	100	267	294	57	19	129	30	4	2	8	4	24	4	5	7
ENSMUSG00000002043	Trappc6a	323	247	296	273	348	327	313	442	376	417	264	403	441	358	287	272	394	378	262	287	326
ENSMUSG00000002052	Supt6	2886.32	2523.86	2300.79	3392.82	3332.54	3577.97	3611.98	2750.76	3962.8	3663.34	4041.88	3517.2	4820	5475.07	4120.53	4306.09	4662.86	4631.69	4398.56	4350.23	4204.94
ENSMUSG00000002055	Spag5	604	320.26	250.29	328.44	269.96	392.86	513.12	104	386	397.17	553	394.07	491.51	601	324	348	370.33	389	256	278	255.92
ENSMUSG00000002057	Foxn1	0	7	2	4	9	6	12	12	11	24	18	29	11	27	10	23	44	40	19	20	31
ENSMUSG00000002058	Unc119	409	355	241	863	934	785	1149	543	966	1155	1338	1143	1545	1595	978	1135	1843	1341	1311	1511	1389
ENSMUSG00000002059	Rab34	887	479	645	399.07	425	399	225	433	342	213	147	208	245	135	164	140	154	165	147	147	119
ENSMUSG00000002064	Sdf2	1236.68	1260.14	1350.21	1319.18	1382.46	1226.03	1381.02	1567.24	1519.2	1450.66	1451.12	1666.8	1776	2152.93	1765.47	1672.91	1751.14	1867.31	1869.44	1827.77	1675.06
ENSMUSG00000002068	Ccne1	590	693	305	940	853	1069	1530	220	1314	1243	1817	1282	1582	1806	964	537	549	435	151	163	145
ENSMUSG00000002076	Hsf2bp	141	43	71	51	65	59	49	31	52	59	58	79	64	81	48	90	72	58	43	63	50
ENSMUSG00000002083	Bbc3	53	79	70	67	69	79	70	86	85	92	83	94	106	96	83	86	178	117	147	106	155
ENSMUSG00000002100	Mybpc3	0	53	6	14	15	18	20	0	22	20	36	33	48	82	29	58	66	52	65	70	30
ENSMUSG00000002102	Psmc3	3827	2839	2941	3326	3588	3486	3728	2804	3752	3290	3311	3469.01	3558	4067	2687	2847	3352	3003	2312	2615	2513
ENSMUSG00000002103	Acp2	819.69	662.28	782.97	918.27	950.58	912.46	931.83	867.35	1004.32	1067.31	1014.99	1141.33	1261.13	1200.49	1101.61	1267.29	1504.39	1552.48	1540.33	1418.89	1336.13
ENSMUSG00000002104	Rapsn	3	1	5	15	14	8	8	17	28	15	7	17	18	8	11	6	1	14	5	3	2
ENSMUSG00000002105	Slc39a13	881	749	1031	961	1092	1110	616	1323	1193	776	589	920.99	875	791	747	776	971	1009	1072	1044	1119
ENSMUSG00000002107	Celf2	815.92	404.46	446.41	962.24	926.81	1160.57	774.71	409.57	824.63	1325.75	909.25	673.4	991.43	1493.64	1656.55	1645.59	987.27	1341.82	2056.39	1071.73	1162.93
ENSMUSG00000002108	Nr1h3	302	101	262	143	180	198	90	156	171	136	83	136	130	96	118	113	196	121	159	127	158
ENSMUSG00000002109	Ddb2	105.31	62.72	90.03	49.73	85.42	86.54	93.17	67.65	84.68	120.69	122.01	87.67	117.87	100.51	91.39	86.71	121.61	91.52	100.67	125.11	89.87
ENSMUSG00000002111	Spi1	166	183	175	99	118	107	84	118	79	73	58	82	71	59	43	70	176	78	216	85	155
ENSMUSG00000002129	Sf3a1	1796	1285	1090	1659	1737	1855	2265	945	2046	1819	2554	2029	2399	2919	1878	1985	2406	2250	1774	1954	1957
ENSMUSG00000002147	Stat6	3066	1375	2282	2468	2813	2689	1916	2258	2106	1909	963	1464	1967	1325	1288	1215	1072	1464	1466	1294	1265
ENSMUSG00000002190	Clgn	0	0	4	1	2	2	3	0	7	11	8	6	2	13	4	7	16	3	6	2	4
ENSMUSG00000002204	Napsa	354.48	214	157	174	200	166	122.87	223	162	141	38	84	136	111	56.95	51	47	102	264	54	62
ENSMUSG00000002205	Vrk3	831	535	685	670.4	683	625	682	606	801	790	909	705.35	1014	1178	779	895	1438	1216.11	716	956.43	918
ENSMUSG00000002210	Smg9	270	296	243	294	299	316	308	277	330	304	302	333	304	413	294	241	310	265	195	246	214
ENSMUSG00000002221	Paxip1	569	493.03	435	706	682.01	712	789.14	419.75	852.96	798.01	937.13	841.45	942	1038.3	752.08	687.2	738.97	669.65	496.07	533.56	547
ENSMUSG00000002222	Rmnd5a	1762	1517	1667	1623	1730	1676	1581	1739	1976	1823	1829	1666	1944	2104	1789	1931	1851	1952	1860	1757	2065
ENSMUSG00000002227	Mov10	904	386	569	1011	996	1135	2080	354	1477	1935	2448	1777	2937	3016	1867	2711	3852	3029	2111	2165	2593
ENSMUSG00000002228	Ppm1j	72	42	47	37	76	56	45	55	42	57	42	60	43	35	28	29	35	52	34	36	39
ENSMUSG00000002233	Rhoc	4898	7604	7967	6462	7166	6063	4964	10386	7314	5883	3146	5826	5815	5035	4550	4406	4934	5543	4301	4051	5193
ENSMUSG00000002240	Prr27	0	0	0	0	0	0	0	0	0	0	0	0	0	0	0	0	0	0	0	0	0
ENSMUSG00000002249	Tead3	534	422	395	686	701	768	1446	457	1028	1440	1976	1289	2551	2431	1806	2035	3377	2618	1915	2180	2452
ENSMUSG00000002250	Ppard	1773	2331	1979	3031	2831	3050	1871	1571	2136	1726	1621	1718	1815	2210	1872	1556	1343	1854	1599	1539	1563
ENSMUSG00000002257	Def6	545.89	118.98	298	345	522.28	453	309	430.78	309	305	104	211.61	138	95	98.93	61	90	121	84.69	93.85	80
ENSMUSG00000002265	Peg3	182	2293	574	7204	5806	8067	17903	2155	13602	22054	26121	16777	27983	33477	27134	32604	29707	32619	36375	29161	29578
ENSMUSG00000002266	Zim1	4	103	21	276	225	312	1192	35.1	625	1908.04	2230.62	1333	2609	2942	1993	4029.66	4278	4227	7473	5226	5384
ENSMUSG00000002274	Metrn	248.52	114.92	143	113.7	153.03	139.1	132.75	69	129.58	92	115.99	110.08	113.6	124	80.58	88.54	94	103.87	88	82.83	109
ENSMUSG00000002279	Lmf1	494	437	426	447	492	491	338	368	336	335	440	415	475	552	488	448	481	514	469	471	423
ENSMUSG00000002280	Narfl	516.48	327.87	450.67	417.07	410.84	406.65	474.37	322.27	450.8	494.73	521.74	537.41	557.38	664.52	440.2	552.81	626.11	556.79	483.81	492.01	517.95
ENSMUSG00000002289	Angptl4	97	153	147	120	167	147	160	146	222	333	248	175	266	345	254	281	489	305	522	547	487
ENSMUSG00000002297	Dbf4	658	612.01	378	778	706	785	1065	319	1007	972	1083	909	835	1148	714	791	673	557	350	385	363
ENSMUSG00000002307	Daxx	955	532	692	1013	899	1041	1374	596	1311	1346	1863	1439	1990	2323	1625	1682	2379	1998	2057	1868	2341
ENSMUSG00000002308	Cd320	291	222	210	452	493	528	1919	200	1087	2103	2544	1918	2924	3078	1760	3037	5477	3995	6324	4951	5198
ENSMUSG00000002319	Ipo4	2518.38	1734.31	1822.5	2389.65	2529.22	2573.53	2541.6	1848.79	2714.21	2354.98	2825.7	2513.41	2610.24	3437.55	2447.03	2578.45	3118.21	2660.45	2334.95	2356.85	2128.91
ENSMUSG00000002320	Tm9sf1	2629.56	1701.62	2035.45	1960.96	2136.71	2106.16	1513.3	1631.79	1832.91	1784.12	1837.52	2012.81	2015.84	2160.61	1846.88	1688.67	1936.28	1848.71	1621.95	1723.84	1782.3
ENSMUSG00000002324	Rec8	3	3	5	29	22	40	189	4	87	225	253	153	302	262	258	300	433	321	153	161	255
ENSMUSG00000002325	Irf9	1116.69	483.25	1020.2	855.91	1109.18	1011.63	874.33	698.14	960.9	973.71	1308.5	1140.69	1034.82	1236.76	1274.77	1469.47	1817.24	1541.57	1850.17	1537.09	1978.15
ENSMUSG00000002326	Gmpr2	448.92	287.59	370.95	312.35	341.54	356.18	409.11	245.03	367.5	305.49	377.76	360.71	378.7	484.18	329.47	335.37	356.42	332.21	322.3	348.13	373.18
ENSMUSG00000002329	Mdp1	541	374	503	519	554	545	621	539	671	645	614	668	609	732	575	592	668	616	502	577	615
ENSMUSG00000002332	Dhrs1	635	475	519	497	533	557	677	445	564	746	796	757	731	936	674	800	1050	885	826	827	876
ENSMUSG00000002341	Ncan	0	0	0	0	0	1	3	0	1	0	0	0	0	3	0	2	1	2	5	2	1
ENSMUSG00000002342	Tmem161a	544	397	491	441	498	509	519	496	533	626	639	679	781	724	649	692	842	783	783	801	788
ENSMUSG00000002343	Armc6	349.81	319.74	236	370	329.21	351.45	383.27	200.71	392.67	272.32	387.39	328.44	376.25	431.47	325.08	272.46	345.15	300.71	213.59	251.16	265.61
ENSMUSG00000002345	Borcs8	423	254	350	335	383	385	340	352	451	436	414	430	394	454	310	372.99	414	507	417	401	488
ENSMUSG00000002346	Slc25a42	66	34	45	87.06	65	60	58.1	51	68	41.03	64	37.79	77	88	82	84	111	63	63	92	62.29
ENSMUSG00000002365	Snx9	2992	3300	3011	4448	4293	4217	5221	3751	5119	5987	6422	6403	6786	8569	6035	6458	7879	7468	6561	7276	8026
ENSMUSG00000002372	Ranbp3	1346	1233.01	1172	1615.11	1613	1711	1980	1224.01	2008	2057	2073	1924	2316	2737	1866	1862.04	2267	2104	1679	1918	2018
ENSMUSG00000002379	Ndufa11	1034	752	857	840	960	912	1107	851	1126	1000	1142	1127	1166	1362	963	945	1169	1172	774.99	932	1007
ENSMUSG00000002384	Bmp8b	16	118.36	17.01	154.98	113.07	185.99	182.25	17.03	190.25	181.29	310	210.71	269.97	354.15	217.91	246	419.06	329.05	330.15	271.44	301.96
ENSMUSG00000002393	Nr2f6	956.41	957.23	859.51	1225.2	1324.77	1318.49	1538.46	971.35	1697.71	1704.31	1720.82	1798.72	1844.83	2309.91	1653.21	1763.01	1672	2273.4	1418.9	1744.21	2000.22
ENSMUSG00000002395	Use1	1332	802	1257	1090	1241	1077	979	1349	1067	966	694	1068	976	990	782	678	984	919	825	932	940
ENSMUSG00000002396	Ocel1	399.59	406.77	409.49	399.8	410.23	403.51	452.54	718.65	620.29	516.69	464.18	608.28	551.17	465.09	436.79	434.99	426	498.6	316.1	323.79	302.78
ENSMUSG00000002409	Dyrk1b	324	255	298	235	293	281	344	371	306	417	457	423	569	638	486	542	603	645	449	520	572
ENSMUSG00000002413	Braf	755	1043	642	1521	1407	1652	1934	874	1910	2323	2477	2063	2255	3093.87	2502	2858	1630.79	2439	2075	2310	2222
ENSMUSG00000002416	Ndufb2	899.99	495	569	545	657.89	582	810	540	706.99	694	676	826	817.99	900.13	559	588	728.21	686	379.99	485	592
ENSMUSG00000002428	Hltf	668	510	646	670	732	706	606	655	719	704	560	589	700	666	607	701	533	637	639	527	521
ENSMUSG00000002455	Prpf6	1372	1116	1183	1534	1529	1501	1747	1223	1630	1742	1878	1790	2111	2398	1729	1954	2287	1913	1795	1872	1871
ENSMUSG00000002458	Rgs19	488	256	280	285	363	358	190	272	283	206	161	238	176	179	125	110	154	114	113	108	108
ENSMUSG00000002459	Rgs20	2	1	4	1	1	2	3	4	2	3	6	3	2	6	1	4	7	8	5	1	6
ENSMUSG00000002475	Abhd3	26	37	31	146	103	139	394	36	257	369	511	350	507	555	458	648	898	647	781	569	605
ENSMUSG00000002477	Snrpd1	1364	1012	863	1095	1128	1271	1508	730	1257	1389	1389	1373	1143	1504	1017	1124	1025	1001	832	824	881
ENSMUSG00000002486	Tchp	214	117	168	196	175	200	173	127	204	242	257	234	270	283	241	220	246	311	270	253	287
ENSMUSG00000002489	Tiam1	208	736	168	877	732	863	1380	304	1071	1224	1431	991	1067	1729	1266	1491	753	1334	945	1207	1086
ENSMUSG00000002496	Tsc2	1224.73	761.21	1003.28	1080.04	1220.8	1297.63	1281.02	694.8	1346.97	1248.3	1475.7	1147.69	1535.45	1704.92	1276.65	1301.88	1425.69	1360.23	1258.31	1182.13	1197.2
ENSMUSG00000002500	Rpl3l	0	6	0	3	6	11	11	0	6	14	15	10	4	22	11	12	10	25	10	36	16
ENSMUSG00000002504	Slc9a3r2	1126	535	1090	791	944	807	687	686	702	610	661	729	535	536	396	477	677	543	560	635	686
ENSMUSG00000002524	Puf60	2357	1961	1765	2400	2543	2658	3077	1951	3161	3010	3308	3242	3655	4313	2984	3042	3719	3624	3019	3317	3606
ENSMUSG00000002546	Golga2	2116	1415	1839	2174	2447	2496	2263	2061	2489	2609	2871	2742	3307	3805	3091	2868	3367	3518	3158	3243	3248
ENSMUSG00000002550	Uck1	760.96	569	652	803	884	811.86	862.95	738	932.91	942	929	1094	1282	1251	879	973	1198	1007	927	979	1040.93
ENSMUSG00000002565	Scin	3501	1443	2888	3024	3782	3296	1475	2464	2158	1180	253	933	432	151	257	122	21	295	47	100	75
ENSMUSG00000002578	Ikzf4	26	58	30	115	76	60	46	66	61	27	28	49	32	44	34	40	51	32	22	16	18
ENSMUSG00000002580	Mien1	757	686	698.99	696	789.98	660.99	607	1032.99	732	579	454	673	572	559	471	491	538	554	505	448	476
ENSMUSG00000002588	Pon1	0	0	0	0	1	0	0	0	1	1	0	2	3	0	0	2	0	0	0	1	0
ENSMUSG00000002602	Axl	5355	1171	3800	1779	2556	2219	1084	1461	1767	1111	980	1364	1400	1161	1325	1524	1564	1698	1824	1455	1544
ENSMUSG00000002603	Tgfb1	1591	958.65	1206	1552.46	1952.56	1612	1275	1537.8	1662	1457	1005.23	1710	1410	1100.03	1175	969	1122	1372	927.96	1145	1214.32
ENSMUSG00000002608	Ccdc97	641	523	587	662	768	766	777	647	822	708	840	834	896	1086	701	785	1003	894	643	809	755
ENSMUSG00000002617	Zfp40	78	48	74	82	77	78	66	58	70.33	51	45	52	33	50	34	61	40	47	62	44	39
ENSMUSG00000002625	Akap8l	334	220	327	294	346	345	358	310	370	416	441	353	468	508	381	432	500	446	365	419	440
ENSMUSG00000002633	Shh	0	0	0	0	0	0	1	0	0	1.59	1	3	1	1	0	1	1	1	0	0	1
ENSMUSG00000002635	Pdcd2l	223	222	195	248	237	240	315	205	278	210	316	374	339	382	259	232	341	280	303	242	272
ENSMUSG00000002658	Gtf2f1	1498	1063	1106	1308	1453	1402	1612	1221	1647	1604	1571	1734	1907	2100	1556	1531	1688	1493	1322	1407	1381
ENSMUSG00000002660	Clpp	784	678	649	697	731	753	844	605	884	769	902	920	942	1084	694	730	1003	818	734	736	783
ENSMUSG00000002661	Alkbh7	228	138	178	142	159	147	207	152	173	164	161	203	191	198	112	135	158	143	116	163	140
ENSMUSG00000002664	Pspn	1	0	0	0	0	0	1	0	0	0	2	1	0	1	0	0	1	0	0	0	0
ENSMUSG00000002668	Dennd1c	70	39	41	49	92	63	57	33	43	57.93	53	40	56	60	32	75	105	72	93	56	62
ENSMUSG00000002679	Med6	342	321	332	478	439	460	581	327	631	609	574	597	667	721	534	589	560	571	523	584	558
ENSMUSG00000002688	Prkd1	155	60	124	52	71	70	25	57	45	28	28	40	33	38	29	29	39	38	33	19	33
ENSMUSG00000002699	Lcp2	161	132	106	75	103	104	70	65	66	87	70	83	65	58	44.32	43	94	65	104	56	67
ENSMUSG00000002718	Cse1l	2307	2022	1343	2820	2305	2810	3061	1264	2895	2820	3397	2723	3178	4071	2918	2889	2577	2422	1955	1984	1775
ENSMUSG00000002728	Naa20	1199	1077	1138	1182	1271	1288	1193.37	1410	1461	1182	986	1212	1046	1140.73	879.87	984	1013	952	936	771	817
ENSMUSG00000002731	Prkra	443	263	362	309	302	281	298	291	319	237	202	284	237	322	180	226	237	273	273	280	303
ENSMUSG00000002732	Fkbp7	264	121	266	153	188	159	92	186	160	137	86	176	145	96	98	125	102	146	131	112	139
ENSMUSG00000002733	Plekha3	987.14	1132	1053.25	1229	1019.94	994	571.6	1575	1050.23	757	605.56	787	766.08	794	706.65	749	886.28	769	1105	963	966
ENSMUSG00000002741	Ykt6	2304	1916	2135	2721	2962	2727	3058	2518	3130	3329	2959	3304	3404	3917	2960	2912	3398	3315	2824	3143	3170
ENSMUSG00000002748	Baz1b	3904	2543	2804	3099	3171	3441	3443	2573	3537	3298	3948	3013	3742	4315	3380	3410	3208	3614	3195.01	3083	3097
ENSMUSG00000002763	Pex6	1239	779	1016	1000	999	947	1184	834	1186	1102	1276	1179	1366	1617	1100	1136	1459	1271	1104	1239	1178
ENSMUSG00000002767	Mrpl2	845	700	747	871	907	893	1177	613	1155	1088	1307	1187	1411	1553	1023	1046	1458	1234	1063	1259	1230
ENSMUSG00000002768	Mea1	744.94	636.79	768.91	878.1	931.03	856.18	955.77	1022.93	1110.53	1089.61	1113.24	1259.37	1199.55	1406.82	976.54	1019.22	1265.09	1223.81	1022.21	1125.89	1139.34
ENSMUSG00000002769	Gnmt	2	2	6	1	2	5	5	2	1	2	0	7	4	2	3	3	0	2	0	1	0
ENSMUSG00000002771	Grin2d	81	48.65	74.86	41	69.14	55.94	51.47	41	62	58	62	69.47	79.8	81	54.35	49.13	62.95	66.69	23.45	44	49.32
ENSMUSG00000002778	Kdelr1	2715	2386	2835	2361	2864	2537	2121	2682	2618	2620	2830	2789	2855	3392	2839	2685	2973	3199	2643	2761	2757
ENSMUSG00000002781	Tmem143	272	110	186	163	143	178	202	85	165	177	223	192	254	300	197	191	300	268	200	218	199
ENSMUSG00000002791	Pdxk-ps	0	0	0	0	0	2	1	0	0	0	0	0	0	0	0	1	0	0	1	0	1
ENSMUSG00000002797	Ggct	69	49	57	62	65	62	60	54	45	62	37	59	47	56	28	47	29	35	33	23	38
ENSMUSG00000002799	Jag2	423	371	570	745	687	761	1055	304	683	1266	1528	989	1648	1733	1080	1685	2514	2149	1294	1833	1965
ENSMUSG00000002803	Btbd6	181	117	178	143	191	119	127	132	161	116	118	157	151	143	97	115	190	137	113	125	123
ENSMUSG00000002804	Nudt14	272	154	228	200	195	185	199	191	199	201	189	183	226	188	178	259	297	279	203	233	225
ENSMUSG00000002808	Epdr1	1718	2038	2125	1763	1787	1523	484	1642	1152	386	102	561	628	403	536	501	226	511	282	194	148
ENSMUSG00000002812	Flii	3223	2306	2574	3201	3563	3443	3451	2839	3644	3226	3278	3103	3774	4006	3122	3401	4599	4048	3778	3611	3954
ENSMUSG00000002814	Top3a	258	162	157	277	265	326	457	132	404	385	473	330	505	605	401	349	380	374	261	290	314
ENSMUSG00000002820	Atg4d	518.57	571.92	566.29	690.21	644.99	711.39	1133.05	651.75	969.66	1308.86	1550.39	1311.17	1301.23	1850.42	1326.66	1154.35	1442.22	1432.03	1245.28	1280.5	1415.09
ENSMUSG00000002825	Qtrt1	270	209	167	172	192	194	221	131	247	213	208	191	152	242	110	117	203	151	80	125	125
ENSMUSG00000002831	Plin4	1111	161	767	447	675	801	127	209	196	98	88	81	187	153	144	244	490	336	445	421	505
ENSMUSG00000002833	Hdgfl2	1086.05	735	828	1119.25	1176.78	1175	1529.16	810.05	1519.2	1514.33	1732.07	1546.89	1704	2097.47	1435.63	1454	1528.29	1573.91	1253	1295.6	1336
ENSMUSG00000002835	Chaf1a	762.28	674.73	436.71	880.76	731.2	981.44	1379.83	290.88	1097.96	971.85	1312.94	996.02	1071.91	1367.37	806.67	675.49	733.95	672.03	267.71	353	357.19
ENSMUSG00000002844	Adprh	2003.08	1111.49	1449	1467	1684	1653.95	1923	1156	1806	1869	1981	1868	1965	2293	1664	1810	2186	2155	1677	1836	1912
ENSMUSG00000002845	Tmem39a	1192	971	1294	1207	1323	1291.99	1102	995	1294	1363	1603	1557	1656	2168	1879	1624	1652	1736	1914	1737	1605
ENSMUSG00000002846	Timmdc1	688	410	506	481	518	542	476	461	573	435	493	521	471	549	493	429	453	553	538	560	503
ENSMUSG00000002847	Pla1a	421	44	302	855	1112	933	965	1074	1260	1434	367	1036	1060	208	345	637	202	1124	122	313	297
ENSMUSG00000002870	Mcm2	1810	1367	972	1540	1415	1705.01	2361	496	1799	1494	2128	1575	1742	2396.62	1279	1194	1346	1062	414	625	622
ENSMUSG00000002871	Tpra1	542	407	566	557	551	590	690	546	613	735	849	725	1022	993	834	868	1432	1078	1042	1110	1066
ENSMUSG00000002881	Nab1	1098	917	985	1359	1281	1256	1151	1191	1326	1147	998	1078	1011	1178	1076	1212	865	1173	1069	1070	995
ENSMUSG00000002885	Adgre5	866.75	884.71	862.75	833.59	843.79	830.93	492.45	841.98	684.37	505.78	571.42	647.93	484.97	529.5	485.97	515.77	896.97	592.9	830.96	641.81	681.92
ENSMUSG00000002897	Il17ra	652	503	593	427	516	464	401	579	512	459	486.79	497	456	511	453	386	568	498	527	501.08	459
ENSMUSG00000002900	Lamb1	1466	3163	5013	5448	4800	5048	7739	3482	6220	9499	12852	12358	11369	17607	13997	15216	15798	13116	10214	15970	13117
ENSMUSG00000002908	Kcnn1	38	13	15	22.01	20	18	14.07	12	22	12	12	9	19	18	9	14	15	13	44	39	45
ENSMUSG00000002910	Arrdc2	134	77	101	92	85	122	82	87	95	124	93	89	113	125	109	75	111	81	110	142	148
ENSMUSG00000002930	Ppp1r17	0	0	1	0	0	0	0	0	0	0	0	0	0	0	0	0	0	0	0	0	0
ENSMUSG00000002944	Cd36	356	308	468	213	188	217	476	158	288	590	915	669	849	921	595	1137	1810	1205	2370	1645	1953
ENSMUSG00000002948	Map2k7	1053.73	852.09	922.64	988.23	1034.25	1075	947.68	973.11	1081.37	918.97	992.34	1028.35	1233.27	1287.82	952.17	1136.85	1365.33	1251	1228.05	1110.91	1191.6
ENSMUSG00000002949	Timm44	1079	855	875	929	921	914	1004	611	1011	996	1141	944	1127	1208	854	873	993	880	787	830	773
ENSMUSG00000002957	Ap2a2	4596	2313	3318	3581	3751	3917	5449	2022	4130.53	5229	6211	4404	6873.99	7359	5218	7701	11310	8733.99	9456	8095	8908
ENSMUSG00000002963	Pnkp	550	286	401	408	581	441	554	372	505	588	547	553	587	706	494	532	679	628	611	578	552
ENSMUSG00000002968	Med25	1369.87	1011	1041.01	1336.42	1290.78	1381	1299	906.02	1459	1438	1798	1460	2048	2090.5	1549	1741.1	2420	2033	1891.01	1820	1837
ENSMUSG00000002980	Bcam	2994	2301	3394	1599	2150	1782	1212	1396	1385	934	1110	1118	866	675	537	402	773	516	592	602	604
ENSMUSG00000002981	Clptm1	2639	2129	2266	2844	2938	2869	3158	2220	3132	3596	4228	3593	4283	4977	4088	4178	5541	4826	4512	4948	5204
ENSMUSG00000002983	Relb	372	234	333	315	347	286	211	369.1	298	212	185	245	230	210	182	214	273	265	223	297	305
ENSMUSG00000002984	Tomm40	1950	1570	1184	1830	1735	1784	2149	948	2121.17	1813.98	2208	1830.86	2399	2398	1672	1537	1853	1593.95	1232	1395	1498
ENSMUSG00000002985	Apoe	3149	2539	3193	3858	2834	2857	1239	2716	1639	1726	1291	1559	2417	1414	2002	1445	7721	2907	12601	4936	3380
ENSMUSG00000002992	Apoc2	29	31	118	289	27	63	19	8	18	62	35	6.64	80	3	78	8	259	11	61	17	13
ENSMUSG00000002996	Hbp1	2731.77	2266.13	3273.76	2526.66	2714.36	2473.67	2032.11	2941.51	2715.5	2539.5	2317.27	2553.51	3276.56	3639.28	2913.05	3198.87	3559.74	3513.97	3406.1	3646	3778.48
ENSMUSG00000002997	Prkar2b	939	573	810	559	604	621	499	650	697	472	388	475	502	376	384	387	244	414	248	370	304
ENSMUSG00000003031	Cdkn1b	1562	1115	1633	1236	1457	1286	1122	1543	1400	1271	1008	1323	1291	1348	1109	1141	1143	1095	1344	1063	1109
ENSMUSG00000003032	Klf4	2611.41	799	2423.44	1451.91	1937.66	1759.25	837	1480.29	1265.79	723	617.95	972	916.5	916.44	753	1008.39	903.88	951.9	936.84	927.92	996.97
ENSMUSG00000003033	Ap1m1	1277	806	981	1055	1228	1090	981	970	1140	981	1019	1116	1067	1306	921	947	978	1020	818	792	862
ENSMUSG00000003037	Rab8a	2090	1635	1699	2325	2397	2328	2643	1852	2760	2781	2665	2885	3094	3821	2683	2790	2973	3133	2867	2692	2989
ENSMUSG00000003038	Hmgn2	2859.58	1470.67	1892.4	1963.73	1733.38	2160.37	3287.91	944.04	2500.33	3249.92	3677.75	3804.38	4013.9	4480.67	2532.83	2526.68	3899.28	3043.01	2681.74	3059.46	3439.03
ENSMUSG00000003039	Fam32a	1521.93	1362	1430	1521.97	1596	1515	1716	1760	1759	1876.07	1672.67	1985	2124	2243.99	1692	1762	1993	2068	1951	1981	2047.64
ENSMUSG00000003051	Elf3	118	658	245	850.99	744	956	1275.98	378.98	1044.99	1443.97	2148	1533	2330.99	2553.99	1369.97	1227.99	2095	1362	1030	1175.98	1248
ENSMUSG00000003053	Cyp2c29	0	0	0	1	0	1	0	2	2	1	0	0	0	1	0	2	1	0	1	0	0
ENSMUSG00000003062	Stard3nl	764	532	1030	821	899	800	688	921	915	869	750	891	740	812	701	671	760	812	673	825	760
ENSMUSG00000003068	Stk11	2164.94	1668	1734.99	1987.97	2064.98	2085.95	2331.92	1838.97	2388.94	2389.98	2390.99	2457.88	2868	2948.91	2185	2210	2809.78	2483.99	2354.9	2426.93	2606
ENSMUSG00000003070	Efna2	110	108	124	76	74	78	49	59	78	66	52	63	66	72	53	48	66	61	58	45	63
ENSMUSG00000003072	Atp5d	4937	2826	3371	3112	3599	3462	3993	2657	3798	3637	4068	3798	4219	4593	3295	3466	4462	4252	3092	3313	3526
ENSMUSG00000003099	Ppp5c	1278	740	942	805	902	937	858	414	960	631	778	748	697	941	596	621	640	766	570	608	635
ENSMUSG00000003119	Cdk12	1113	912	822	1313	1301	1530	1410	685	1309	1341	1338	1125.99	1657	1846	1324	1478	1364	1382	1262	1197	1191
ENSMUSG00000003123	Lipe	217.95	148	196	153.91	209	174	103.78	131.8	133	99	88.87	110	75	93.93	61	66	81	82.89	113	105	106
ENSMUSG00000003131	Pafah1b2	2965	1926	2689	3088	3393	3173	2816	2519	3045	2875	2943	3095	3114	3502	2746	3104	3253	3296	3111	3069	3229
ENSMUSG00000003134	Tbc1d8	305.12	201.12	472.29	463.1	545.34	531.2	409.16	429.2	597.31	585.14	630.21	549.2	557.1	674.18	606.09	750.12	527.13	843.24	554.12	702.11	708.27
ENSMUSG00000003135	Cnot11	590	535	500	624	629	563	723	451	673	701	846	704	791	872	676	730	883	708	619	723	693
ENSMUSG00000003153	Slc2a3	6610.32	3091.69	5929.91	5655.99	4363.89	4701.7	2250.77	3099.04	3432.08	1771.25	929.24	1640.17	1287.31	937.16	1290	1284.55	1487.44	1548.34	1485	1731.17	1476
ENSMUSG00000003154	Foxj2	405	427	424	508	459	432	486	542	565	645	729	686	711	840	777	789	1052	899	1239	1076	1132
ENSMUSG00000003161	Sri	3020	3262	3902	4534	5149	5050	6079	5730	6767	7364	6576	7858	6939	9008	7266	7268	6454	7682	5914	7244	7779
ENSMUSG00000003166	Dgcr2	1927.42	1477.6	1815.72	1890.92	1870.32	1999.06	2105	1369.21	2187.24	2038.84	2289.03	1886.14	2367.98	2533.15	2115.59	2216.14	2782.97	2529.03	2128	2110.17	2279.89
ENSMUSG00000003184	Irf3	979	665	803	681	802	802	839	794	977	854	877	825	936	911	648	857	971	888	928	807	812
ENSMUSG00000003190	Bcl2l12	235	126	130.82	162	152.39	155	194	93	197.42	221	256.97	200	214	255	178	199.72	255	220	206.38	205.56	214
ENSMUSG00000003198	Zfp959	73	56	79	89	77.42	86	45	67	80	52.33	48.57	62.58	58.08	71.43	54	79	53	75	57	75	41
ENSMUSG00000003199	Mpnd	1003	453	703	524	627	551	458	568	533	393	442	443	515	377	374	376	529	465	426	440	444
ENSMUSG00000003200	Sh3gl1	1945	1554	1872	2321	2424	2269	2535	1806	2572	2465	2872	2842	3069	3484	2563	2603	3537	3133	3022	3007	3141
ENSMUSG00000003206	Ebi3	5	9	10	7	16	10	1	4	5	5	5	7	3	6	4	7	12	10	15	14	9.47
ENSMUSG00000003208	Yju2	225	170	190	240	225	220	335	188	309	267	302	313	333	420	298	277	292	264	227	257	284.22
ENSMUSG00000003226	Ranbp2	5027	3570	3671	5454.76	5920	6217	4797	3826	5199	5298	4618	3982	4724	5857	4661	5345	3962	4496	5427	4502	4056
ENSMUSG00000003227	Edar	9	2	10	3	9	6	2	0	8	0	1	7	6	6	5	0	6	6	7	3	4
ENSMUSG00000003228	Grk5	1022	461	1046.78	1191	1248	1147	488.06	785	806	560.83	346.91	479	372	507	420.41	475	429.41	484	452.27	473	464
ENSMUSG00000003233	Dvl3	1130.58	936	1008	1501.41	1468.07	1611.85	2238.99	1037	2072.95	2632	2840.53	2341.76	3368.38	3885	2704	3422	4831.21	4369.99	3649	3451.63	4170.94
ENSMUSG00000003234	Abcf3	1141	976	1044	1108	1261	1201	1170	965	1289	1248	1263	1199	1273	1539	1125	1139	1257	1215	986	1164	1123
ENSMUSG00000003235	Eif2b5	1838	1441	1783	1995	2146	1975.54	2002.55	1393.01	2007.99	1716	1966	1711.19	1735.01	2229	1486.92	1854	2051	1925	1482	1567	1576
ENSMUSG00000003269	Cyth2	1278.96	955.99	1205.99	1141.99	1326	1352.99	1475	1273.51	1680.98	1717.96	1881.99	2041.98	1946.94	2141.99	1686	1680.99	1701.99	1825.97	1533	1778	1686.99
ENSMUSG00000003271	Sult2b1	16	17	15	10	13	14	40	6	19	34	53	30	78	58	57	71	168	104	105	100	120
ENSMUSG00000003273	Car11	41	60	45	40	48	48	24	81	18	19	8	8	46	9	9	11	6	16	12	12	10
ENSMUSG00000003279	Dlgap1	8	31	9	3	2	4	0	0	6	8	3	4	6	7	5	7	12	5	8	0	3
ENSMUSG00000003282	Plag1	7	10	4	27	13	24	26	8	39	36	51	35	50	52	38	56	59	39	59	46	46
ENSMUSG00000003283	Hck	129	212	122	82	117	119	41	104	55	53	32	62	43	34	15	16	87	47	131	31	88
ENSMUSG00000003299	Mrpl4	1286	926	1093	1035	1136	1089	1180	855	1137	1171	1233	1138	1261	1345	1114	1075	1160	1279	981	1132	1135
ENSMUSG00000003308	Keap1	1234.85	689.96	1118.89	1090.97	1216.96	1112.89	1293.92	997.91	1353.86	1325.86	1445.95	1378.76	1293.98	1587.86	1299.86	1271.94	1537.79	1645.9	1487.82	1426.83	1507.92
ENSMUSG00000003309	Ap1m2	33	165	44	377	259	418	897	57	588	987	1402	912	1405	1526	960	1060	1944	1332	1121	1189	1117
ENSMUSG00000003316	Glg1	4441	2954	3811	4275	4311	4318	3880	2891	4327	4745	5071	4237	6163	6706	6048	6007	5822	6791	6886	6098	6227
ENSMUSG00000003341	Atp8b3	4	12	3	11	4	13	11	2	10	20	12	11	14	16	19	21	8	24	17	17	24
ENSMUSG00000003344	Btbd2	838	369	665	527	642	491	434	435	505	463	458	547	596	577	539	494	744	726	530	631	687
ENSMUSG00000003345	Csnk1g2	2473	1743	2199	2629	2729	2800	3048	2454	3197	3183	3472	3477	3851	4453	3362	3196	3688	3766	3101	3500	3656
ENSMUSG00000003346	Abhd17a	1397	1206	1448	1402	1495	1325	1610	1583	1701	1676	1684	1653	1932	1860	1548	1574	2042	2027	2037	1976	2137
ENSMUSG00000003348	Mob3a	1188.72	1041.72	910.54	1636.03	1787.49	1694.02	2253.63	1516.02	2038.62	2402.74	3013.48	2790.72	2831.75	3614.99	2791	1986.63	3320.66	2197.11	3064.42	3077.43	3213.6
ENSMUSG00000003352	Cacnb3	250	270	251	271	329	269	523	319	501	608	628	713	683	936	790	986	587	1122	742	1071	1038
ENSMUSG00000003354	Ccdc65	3	6	4	3	0	1	0	2	0	1	1	3	0	4	1	2	2	1	3	6	5
ENSMUSG00000003355	Fkbp11	395.04	410.01	407	431.01	398.92	318.18	204.07	360.17	229	206	366.04	359.03	353	476	416	388	407	522	694	684	475.1
ENSMUSG00000003360	Ddx23	1852	1338	1382	1512	1664	1674	1797	1273	1929	1704	1688	1651	1828	2131	1504	1518	1814	1751	1430	1581	1574
ENSMUSG00000003363	Pld3	1544	997	1406	1419	1841	1584	1728	1592	1939	2093	1840	2073	2726	2493	2002	2156	3411	2796	3615	2989	2915
ENSMUSG00000003378	Grik5	36	23	38	36	43	36	75	16	62	93	166	104	130	158	103	154	203	165	161	214	177
ENSMUSG00000003379	Cd79a	5	92	23	2	0	6	1	24	3	2	0	7	3	1	0	1	11	4	4	0	1
ENSMUSG00000003380	Rabac1	1881	1866	2143	1869	2162	1756	1898	3389	2281	1925	1440	2135	2042	2062	1624	1317	1917	1959	1900	1939	1991
ENSMUSG00000003382	Etv3	637	486	673	694	726	778	893	511	883	860	918	713	1295	1245	913	1444	1663	1409	1291	1172	1181
ENSMUSG00000003402	Prkcsh	4138	3777	3763	3509	3770	3605	3742	3667	3967	4361	4891	5038	5285	6565	5399	5341	6324	6338	6180	6275	6217
ENSMUSG00000003410	Elavl3	0	4	0	10	11	19	29	2	32	66	52	40	108	142	97	68	82	71	35	35	43
ENSMUSG00000003411	Rab3b	0	3	1	10	10	14	30	9	28	39	46	37	66	75	73	48	88	38	42	39	24
ENSMUSG00000003418	St8sia6	121	58	176	456	650	480	206	456	488	432	112	274	92	119	256	176	16	243	64	137	56
ENSMUSG00000003420	Fcgrt	1201	439	885	553	747	621	472	949	601	598	257	597	719	283	507	324	1548	427	300	328	354
ENSMUSG00000003421	Nosip	900	586	672	840	867	840	945	628	1007	1006	1136	1096	1324	1531	1033	1192	1624	1419.79	1493	1650	1604
ENSMUSG00000003423	Pih1d1	529.42	325	397.71	371.24	373	431	517.19	316.4	478.27	485.4	480.49	532.21	490.28	558.76	355.54	365.87	436.24	407.78	270	350.52	273.52
ENSMUSG00000003429	Rps11	13888	9183	12209	11014.8	12229.7	11436	10431	9123.59	11238.6	9715.3	8022	10403	9883.55	11070.6	7024.9	6908.96	7804.99	7519.96	5259	6058	6102
ENSMUSG00000003435	Supt5	2747.08	2862.52	2240.46	3897.1	3750.97	3890.88	4793.75	3249.56	4488.71	4876.23	5590.33	5093.61	6458.97	7978.01	5877.85	6259.95	8028.43	7139.72	6690.86	7555.27	7388.95
ENSMUSG00000003436	Dll3	1	2	0	3	4	3	4	0	3	7	3	7	2	2	3	4	6	3	1	5	4
ENSMUSG00000003437	Paf1	2145	1151	1621	1684	1920	1999	1909	1632	2024	2013	2171.61	2053	2393	2568	1803	1929	2616	2118	2139	2267	2176
ENSMUSG00000003438	Timm50	971	742	611	912	844	828	1101	582	979	1054	1205	1128	1088	1240	792	840	1032	930	690	788	795
ENSMUSG00000003444	Med29	513	308.59	326	526	538.86	499.95	585.93	457.75	505.94	574.62	649.53	664.98	639.93	780.97	531.99	527.93	663.93	618.55	540	606	607.84
ENSMUSG00000003452	Bicd1	103.83	40.55	47.09	55.28	72.87	69.47	22	47.87	44.16	20.06	24.62	20.83	31.43	33.05	20.59	36	29	38.74	61.05	37.4	48.28
ENSMUSG00000003458	Ncstn	2128.89	1530.72	2092	2252	2415.44	2509.87	2325.05	1614.1	2402	2609.71	2566.97	2477.55	3076.68	3324.48	2694.87	3066.5	3800.56	3490.07	3202.49	3261.51	3348.24
ENSMUSG00000003464	Pex19	1679	1141	1296	1761	1767	1670	2408	1409	2122	2278	2494	2224	2909	3437	2309	3103	4100	3412	3794	3798	4137
ENSMUSG00000003469	Phyhip	3	0	2	4	3	0	2	2	6	4	3	3	6	4	0	3	10	0	4	1	1
ENSMUSG00000003476	Crhr2	0	0	3	0	0	0	1	2	0	9	0	5	1	2	0	3	2	0	1	0	4
ENSMUSG00000003477	Inmt	11	3	4	0	3	0	0	2	1	4	4	3	3	4	3	1	0	1	1	0	1
ENSMUSG00000003484	Cyp4f18	23	89	58	21	24	18	42	38	22	108	121	79.97	77	165	135	93	142	144	249	169	133
ENSMUSG00000003500	Impdh1	1244	973	892	1128	1287	1046	800	981	982	935	647	898	912	753	659	759	1053	943	959	931	1003
ENSMUSG00000003505	Psg18	1	1	13.37	33	40	56	1575.21	13.31	290	6633.43	10243.7	7297.99	15141.6	16241.5	17776.6	26377.2	20645.5	28229.2	38512.2	36499.2	26928.7
ENSMUSG00000003518	Dusp3	861.72	893.03	1202.87	1341.26	1623.06	1311.48	1293.15	1863.03	1927.94	1409.06	1213.02	1447.29	1457.74	1401.36	1284.84	1536.27	1952.42	1736.12	1757.02	1503.64	1670.02
ENSMUSG00000003526	Prodh	393	253	279	205	307	296	198	181	196	134	180	118	120	135	113	204	252	204	134	160	162
ENSMUSG00000003527	Ess2	338	244	276	273	378	333	426	285	408	425	465	480	520	537	436	498	601	532	451	532	501
ENSMUSG00000003528	Slc25a1	1501	843	1375	1361	1588	1428	957	1671	1532	878	701	1014	998	817	892	788	882	892	659	785	647
ENSMUSG00000003531	Dgcr6	457	343	387	299	327	295	314	446	376	338	300	370	397	328	326	493	559	471	421	447	468
ENSMUSG00000003534	Ddr1	2719	2402	3038	2891	3022	2885	4288	2322	3623	4831	5702	4884	5384	6998	5245	5865	7122	6943.18	7286	8668	8290
ENSMUSG00000003541	Ier3	613	1535	1159	900	966	901	752	2005	973	1405	573	1515	842	736	707	617	612	686	722	799	933
ENSMUSG00000003545	Fosb	88	110	153	245	175	152	130	176	164	171	152	198	125	183	107	111	146	134	220	122	101
ENSMUSG00000003546	Klc4	478	366	549	636	561	617	769	510	657	821	935	864	1192	1231	956	826	1477	1168	1046	1156	1200
ENSMUSG00000003549	Ercc1	312	431.79	331	658	666.51	618	641	708.7	833	765.12	745.43	889.57	640	789	617.47	724.5	594	674	549	781	707
ENSMUSG00000003555	Cyp17a1	424	1194	879	3263	2173	2371	1460	1593	1152	2022	1977	1544	1144	1921	1841	1131	444	1203	565	1203	1108
ENSMUSG00000003559	As3mt	246	369	249	587	484	554	715	301	752	764	718	835	726	1046	793	785	835	879	744	782	835
ENSMUSG00000003573	Homer3	280.04	235.28	339.61	339.32	421.07	373	361.92	408.9	490.33	355.58	349	374.18	369.27	309.76	270.62	265.71	281.08	334.75	242.64	246.75	275.76
ENSMUSG00000003575	Crtc1	353	156	250	250	308	295	296	152	314	308	359	323	367	426	296	352	487	421	370	365	525
ENSMUSG00000003581	Rnf215	356	288	353	379	396	349	472	376	426	627	663	639	576	717	577	785	768	802	929	857	905
ENSMUSG00000003585	Sec14l2	60	132	153	324	161	158	137	105	177	200	177	206	168	217	178	146	166	175	141	137	127
ENSMUSG00000003604	Aven	359	211	274	259	270	268	286	293	284	243	266	281	321	249.05	216	188	245	231	194	208	214
ENSMUSG00000003617	Cp	138	641	291	284	224	176	109	494	309	202	39	75	108.01	189	228	213	113	240	222	169	271
ENSMUSG00000003623	Crot	974	499	830	901	960.61	856.03	899	826	1067	1020	968	936	1106.01	1146.5	966.31	1159	1270.42	1172	981	943	1020.05
ENSMUSG00000003644	Rps6ka1	1093	637	445	1541	1564	1643	2269	593	1737	2153	2573	2097	2574	3161	2102	2249	2984	2610	2285	2603	2875
ENSMUSG00000003657	Calb2	0	0	0	0	0	0	0	0	0	0	0	0	0	0	0	0	0	0	0	0	0
ENSMUSG00000003660	Snrnp200	2567	2119	1711.17	3252	3011.21	3483.16	3761	1500	3415.04	3103	3573.12	2806.01	3725	4523	3320	3297	3640	3311.15	2863	2848.07	2787
ENSMUSG00000003662	Ciao1	795	552	735	735	739	729	793	586	803	739	781	840	887	1007	723	754	938	857	686	818	795
ENSMUSG00000003665	Has1	137	21	45	3	7	9	7	1	4	3	9	1	11	2	5	10	7	5	5	4	6
ENSMUSG00000003680	Taf6l	223	199	153	278	248	238	357	153	299.07	315	376	323	429	485	303	280	361	360	227	260	262
ENSMUSG00000003721	Insig2	928	941	1110	1034	1151	1102	729	1280	1216	1004	546	907	1013	866	942	927	720	967	885	844	944
ENSMUSG00000003731	Kpna6	2209	1798	1584	2744	2608	2949	3636	1857	3120	3424	3864	2890	3842.83	4682	3442	3968	4421	4199	3859	3735	3990
ENSMUSG00000003746	Man1a	2564	2092	2028	3223	3276	2951	3168	3369	3330	4616	4139	4376	4668.99	6084	5034	5771.98	4425	6557	6926.99	5881	6349.99
ENSMUSG00000003752	Itpkc	441.73	1850.46	827.56	841.71	598.83	521.39	323.64	1248.31	521.34	428.2	298.33	444.97	449.59	449.41	517.84	289.67	483.57	374.55	380.12	377.66	417.63
ENSMUSG00000003762	Coq8b	574.98	365.95	482.93	364	481.41	460.83	405.93	412.83	413.91	396.97	341.99	377.89	465	405	357	393	466	463	395	388.96	355.93
ENSMUSG00000003778	Brd8	1103	818.03	802.01	968.27	983	1027.28	1294	596	1123	1276	1369	1191	1497	1796	1264	1405	1452.37	1427.43	1271	1374.38	1324.65
ENSMUSG00000003779	Kif20a	1517.53	833.62	753.97	896.5	784.06	1013.88	1370.39	225.29	1062.34	1069.29	1418.33	1148.54	1267.44	1500.54	810.32	704	765.15	691.45	224.91	327.67	297.47
ENSMUSG00000003808	Farsa	1288	978	848	1121	1221	1361	1502	834	1494	1448	1696	1510	1693	2069	1441	1586	1691	1782	1533	1685	1613
ENSMUSG00000003809	Gcdh	453	298	339	394	369	390	535	274	498	556	654	607	534	731	541	449	648	564	526	563	501
ENSMUSG00000003810	Mast2	1715	1681	1646	2128	2168	2108	1764	2080	2475	1760	1597	1934	1882	2189	2305	1874	1860	2071	2036	1812	1855
ENSMUSG00000003812	Dnase2a	215	177.34	210.6	197.2	229.9	238.81	333.85	276.73	314.35	505.56	566.86	578.78	493.63	652.18	627.74	675.48	639.65	651.27	674.21	716.88	801.3
ENSMUSG00000003813	Rad23a	1001.4	883.48	834.71	1082.94	1137.06	1145.27	1142.39	922.33	1280.12	1095.63	1032.03	1223.78	1217.54	1281.21	971.37	1031.94	1093.81	1186.62	942.67	1019.92	1089.03
ENSMUSG00000003814	Calr	45122	34530	36743	38555	41243	38961	36602	35971	38034	49629	54635	54628	61957	78644	68814.9	64177	60975	80840	76992	73032	64263
ENSMUSG00000003824	Syce2	133	160	88	175	178	210	450	77	288	554	554	550	652	677	549	578	646	681	722	807	914
ENSMUSG00000003847	Nfat5	2815	2606	2754	2969	2859	3090	1896.16	2397	2773	2269.16	2287.99	1962	2350.17	2653	2416	2414	2445	2387.55	3338	2495	2772
ENSMUSG00000003848	Nob1	649	687	502	689	597	765	712	377	803	763	814	724	746	916	551	590	743	643	424	513	471
ENSMUSG00000003849	Nqo1	72	31	64	85	92	94	159	45	113	124	120	120	101	103	95	105	165	98	82	107	81
ENSMUSG00000003863	Ppfia3	26	31	52	39	37	49	18	54	52	31	20	15	12	17	16	4	21	10	11	5	9
ENSMUSG00000003865	Gys1	1346.51	1337.93	1369.61	2135.29	2270.92	2319.01	2205.77	1608.79	2282.33	2139.31	2017.28	2007.85	2632.82	2881	2297.22	2196.99	2119.92	2503.48	1750.95	2121.41	2095.4
ENSMUSG00000003868	Ruvbl2	1702.49	1232.64	931.43	1494.3	1455.51	1503.84	1801.23	684.85	1673.67	1483.3	1702.72	1569.54	1564.18	2116	1304.78	1200.11	1308.08	1244.03	848.95	952.45	946.6
ENSMUSG00000003872	Lin7b	5	5	10	2	3	2	2	3	5	1	5	2	1	0	5.3	3	3	2	1	1	0
ENSMUSG00000003873	Bax	1287.99	1095	1342	1227	1407.98	1294	1433	1220	1572	1379	1272	1629.96	1406.97	1667.99	1119	1045	1293.98	1152	835	920	1046
ENSMUSG00000003882	Il7r	9	46	20	11	11	13	12	17	18	8	4	35	10	25	16	7	86	17	162	35.01	52
ENSMUSG00000003923	Tfam	677	615	577	773	696	781	931	519	961	943	938	887	916	1144	769	906	879	811	705	828	811
ENSMUSG00000003929	Zfp81	175	129	138	159	167	204	151	109	190	134	148	149	139	123	121	139.46	68	104	110	87	95
ENSMUSG00000003934	Efnb3	105	77	77	25	25	21	14	6	11	16	17	11	12	17	17	11	24	11	2	10	6
ENSMUSG00000003948	Mmd	1048.85	643.18	665.99	709.8	887.22	814	908.37	474.82	838.74	953.13	1155.53	909.13	861.93	1076.88	963.75	871.65	963.44	918.43	813.12	899.63	920.03
ENSMUSG00000003949	Hlf	148	36	67	27	38	27	17	15	23	18	36	12	36	40	31	74	46	84	75	77	81
ENSMUSG00000003955	Fam162a	1786	636	1803	1300	1937	1607	1195	1872	1541	969	404	747	880	612	548	535	426	692	490	509	627
ENSMUSG00000003970	Rpl8	19873	13289	15113	16111	17739	17087	16348	14839	17045	14097	14755	15251	14576	19147	12709	11063	12927	13206	9049	10955	10281
ENSMUSG00000003974	Grm3	0	0	0	0	0	0	0	0	0	0	0	0	0	0	0	0	0	0	0	0	0
ENSMUSG00000003992	Ssbp2	244.03	159.08	243.09	171.04	214.31	224.34	169.66	253.71	254.21	145.07	102.97	155.76	153.9	111.8	107.07	133.01	140.99	169.47	126.3	101.26	131.31
ENSMUSG00000004018	Fancl	336.71	219.25	223.73	200.15	233.89	212.53	195.8	166.3	231.72	167.45	221.13	235.02	178.51	206.47	142.34	152.76	185.37	143.7	115.78	124.58	130.09
ENSMUSG00000004031	Brinp2	4	50	5	28	5	4	0	10	5	2	1	3	0	0	1	5	0	0	0	3	5
ENSMUSG00000004032	Gstm5	220	262	235	179	182	234	251	175.92	274.96	234.91	276.9	219.91	320.86	296	263	303.89	467	391.77	394.9	364	357.89
ENSMUSG00000004035	Gstm7	22	8	13	4	6	5	9	10	8	5	19	11	10	14	16	20	23	8	6	17	12
ENSMUSG00000004038	Gstm3	1	2.01	4	6.01	0	3	2	0	3	5	2	0	1	0	3	1	6	1	0	0	1
ENSMUSG00000004040	Stat3	6165	3146	5448	5181	6276	5674	4572	5058	5499	4254	3578	3840	4944	4363	3960	4193	4041	4688	3179	3886	3767
ENSMUSG00000004043	Stat5a	250.74	122	172.16	139.85	193.91	190.21	199.13	99.56	100.68	232.18	243.03	210.13	284.02	323.07	269.47	275.82	284.29	321.05	319.29	324.87	271.86
ENSMUSG00000004044	Cavin1	18800	6649	15396	8339	10799	9513	3748	7970	6103	2858	1950	3211	3045	2471	2255	2547	3374	3085	2869	3019	3123
ENSMUSG00000004054	Map3k11	1330	1110	1243.99	1568.99	1623.56	1614	1850	1181.98	1791	1775	1974	1762.07	2058.89	2371	1976	2181	2131	2557	1884	2311	2277
ENSMUSG00000004056	Akt2	3228.93	2366	2576	2678	2995	2830	3339	2165	3267	3197	3269	3142	3517	4312	3131	3088	3764	3495	2932	3008	3220
ENSMUSG00000004069	Dnaja3	1266	970.04	956.03	1245	1200.02	1151	1418	906.62	1411	1385.01	1719	1417.03	1716.07	2234.9	1552.78	1529	1688.01	1555	1257	1319	1246
ENSMUSG00000004070	Hmox2	918.97	777.98	752.14	1253.38	1330.21	1133.03	1664.41	1088.95	1553.76	1695.56	1881.55	1821.16	2023.15	2309.63	1791.12	1906.02	2136.47	2117.13	1781.44	1879.32	1931.71
ENSMUSG00000004071	Cdip1	462.43	399.56	433.66	643.68	595.94	657.25	933.5	412.5	830.67	991.12	1384.89	1067.7	1274.96	1581.81	1004.43	1491.33	1814.29	1525.31	1911.39	1783.76	1756.87
ENSMUSG00000004085	Map3k20	321	256	361	292	297	236	123	243	295	177	115	170	143	158	209	197	197	226	238.05	164	262.04
ENSMUSG00000004096	Cwc15	1496	1117	1265	1265	1469	1410	1373	1279	1497	1405	1326	1440	1517	1679	1165	1388	1351	1486	1264	1377	1291
ENSMUSG00000004098	Col5a3	642	1126	842	738	753	796	129	894	204	224	193	251	391	238	257	273	331	301	255	270	363
ENSMUSG00000004099	Dnmt1	4044	2572	2514	3840	3805	4501	5623	1685	4776	5004	5910	4419	5741	7607	4701	4561	4847	4907	3191	3043.15	3499
ENSMUSG00000004100	Ppan	859	761.29	583.58	834.04	860.05	921.79	1025.14	475.1	984.07	885.82	1090.35	929.08	1144.11	1310.18	812.08	764.19	849.17	748	534.06	636.99	680
ENSMUSG00000004105	Angptl2	631	834	1315	2593	2890	2889	2682	2756	3620	2952	1040	2530	2800	1095	1429	1459	957	2156	1061	1191	1333
ENSMUSG00000004110	Cacna1e	3	14	11	10	12	8	7	9.13	16.05	13	5	11.01	32	9	25	20.15	20	10	7	19	6
ENSMUSG00000004113	Cacna1b	60	64	62	101	132	165	90	152	290	249	201	147	308	253	206	449	470	424	478	406	390
ENSMUSG00000004127	Trmt10a	182	180.09	180.96	228.97	204	260.94	230.48	109.85	294.97	216	195.37	251	198.89	312.87	193	195.84	174	166	170	138.87	133
ENSMUSG00000004151	Etv1	141.94	55	319.94	262.02	337	312.43	82	204.72	229.6	127	44	118.77	38.09	27	49.6	28	20.09	39	26.75	26	24
ENSMUSG00000004187	Kifc2	28	25	22	11	18	26.04	28	15.02	29.06	42	60.23	30	54	62.13	56.15	68.21	82	91	119.13	71.06	73
ENSMUSG00000004207	Psap	122062	897039	193146	313711	158892	98591.9	56640.1	514978	85585.7	59235.8	44448.6	66408.3	59054.8	61489.3	56677.7	53279.5	57612.5	66506.5	63275.8	59606.2	63633.3
ENSMUSG00000004221	Ikbkg	972	561.08	876	797.16	932	890	847	704.64	903	986.01	1039	1002	1092	1177	962	927	1199	1107	1031	1088	1194.25
ENSMUSG00000004231	Pax2	3	18	8	17	7	14	64	4	24	136	151	74	129	171	85	135	339	242	348	335	407
ENSMUSG00000004233	Wars2	236.45	145.01	209.75	207.76	274.62	211.18	169.03	172.09	258.2	239.12	207.89	192.38	284	313.95	210	274.46	244	257.5	228.98	221.51	222.62
ENSMUSG00000004263	Atn1	1521.5	1015.9	1281.55	1291.67	1290.85	1316.81	902.92	1424.71	1203.52	1011.91	1029.48	913.6	1358.08	1096.63	1041.89	988.03	1175.05	1247.19	1025.85	1157.45	1179.26
ENSMUSG00000004264	Phb2	4076	2961	2718	3105	3221	3559	4193	1793	3896	3615	4155	3732	4484	5187	3014	3186	3938	3347	2525	3096	2891
ENSMUSG00000004266	Ptpn6	402	382	339	428	489	526	616	397	531.99	627	654.99	637	749	956.98	664	758.99	930	882	916	847	841
ENSMUSG00000004267	Eno2	253	115	542	458	615	603	443	975	825	579	61	224	550	224	370	256	136	349	195	187	204
ENSMUSG00000004268	Emg1	1326.15	1031.11	980.09	1186.14	1132.11	1219.04	1289.08	730.07	1248.22	1090.16	1108.13	1144.23	1128.15	1455.07	921.03	981.1	991.15	904.13	744.15	939.12	826.08
ENSMUSG00000004270	Lpcat3	1788.85	1202.89	1590.91	1554.86	1531.89	1528.96	1586.92	1069.93	1579.78	1997.84	2169.87	1659.77	2593.85	2658.93	1899.97	2538.9	3551.85	2683.87	2764.85	3003.88	2799.92
ENSMUSG00000004285	Atp6v1f	1398	1377	1664	1549	1825	1574	1540	2422	2123	1640	1262	1761	1647	1623	1283	1026.01	1360	1395	1169	1152	1274
ENSMUSG00000004296	Il12b	9	3	4	4	1	0	3	3	2	12	2	3	2	0	9	0	0	1	0	0	2
ENSMUSG00000004317	Clcn5	844	673	866	1034	963	1046	1104	527	998	1361	1376	947	1867	1623	1596	2004	2086	1844	2343	2025	1966
ENSMUSG00000004319	Clcn3	1192	1103	1086	1373	1207	1318	1284	817.99	1356	1376	1514	1179	1493	1686	1366.01	1808	1739	1547	1743	1545	1419
ENSMUSG00000004328	Hif3a	456	164	177	181	152	242	213	65	113	69	154	80	155	151	79	134	280	145	449	261	255
ENSMUSG00000004341	Gpx6	0	0	0	0	0	0	1	0	0	0	0	0	1	0	0	0	0	0	0	0	0
ENSMUSG00000004344	Gpx5	0	1	0	0	0	0	0	0	0	0	0	0	0	0	0	0	1	0	0	1	0
ENSMUSG00000004347	Pde1c	8	9	11	9	22	18	26	33	44	40	12	13	31	23	22	12	7	17	15.55	15.01	10
ENSMUSG00000004356	Utp20	1565	1467	836	1817	1589	1920	1817	617	1690	1449	1747	1298	1526	2044	1302	1409	1124	1123	794	842	871
ENSMUSG00000004359	Spic	8	8	12.01	11.03	13	20	7.01	12	7	14	1.17	14	15.49	20.08	13.12	29.86	19.09	20.52	32.68	34.75	20.46
ENSMUSG00000004360	9330159F19Rik	9	0	3.17	2	3	4	1	3.38	1	2	2	2	2	1	2	2	0	4	1	0	0
ENSMUSG00000004364	Cul3	2414	2314	2083	2648	2650	2838	2448	2349	2863	2586	2340	2416	2684	2940	2356	2930	2365	2501	2618	2414	2254
ENSMUSG00000004366	Sst	0	0	0	0	0	0	0	0	0	0	0	0	0	0	0	0	0	0	0	0	0
ENSMUSG00000004371	Il11	93	69.06	83	18	34	30.91	0	13	9	3	1	5	5	1	6	2.6	0	4	2	0	1
ENSMUSG00000004383	Large1	1237	2136	1515	1506	1481	1254	974	2308	1625	1192	601	1255	1068	966	1294	723	771	820	723	634	697
ENSMUSG00000004393	Ddx56	878	812	599	998	927	1010	1176	522	1069	974	1264	1094	1238	1435	956	948	1154	1005	776	834	798
ENSMUSG00000004394	Tmed4	909	664	900	875	1013	912	756	863	1019	1061	776	959	1119	1207	912	1098	1155	1400	1013	1111	1052
ENSMUSG00000004415	Col26a1	13	31	21	15	8	7	10	3	7	14	13	8	20	22	15.61	17	22.77	19	18	13	13
ENSMUSG00000004446	Bid	390.48	226.05	298.59	363.74	389.19	373.87	220.08	321.41	339.22	241.46	265.06	323.35	274.59	274.38	414.39	156.14	204.93	179.29	305.38	272.49	245.54
ENSMUSG00000004451	Ralb	1421	1611	1646	1925	1940	1930	2586	1769	2407	3745	4144	3659	3765	5395	4666	4481	4139	5156	4448	4734	5254
ENSMUSG00000004455	Ppp1cc	3923.67	3182.88	3685.89	4824.71	4746.88	4859.98	4358.05	5625.68	5905.2	3634.83	3723.54	4251.12	2821.39	3169.25	2331.97	2633.47	2566.5	3176.42	1882.57	1674.73	1925.42
ENSMUSG00000004460	Dnajb11	4938	4108	4462	4617	4531	4585	3428	4353	3982	4178	4637	4798	4624	6089	5723	4493	4160	5527	6080	5350	4622
ENSMUSG00000004462	Tbccd1	415	343	366	412	384	395	419	367	478	396	374	428	498	514	451	416	434	419	449	434	418
ENSMUSG00000004473	Clec11a	46	12	56	2	13	9	6	5	8	9	9	12	22	21	7	13	16	5	3	11	13
ENSMUSG00000004500	Zfp324	376	200	290	278	279	270	202	148	237	186	218	197	222	298	250	193	274	211	260	241	253
ENSMUSG00000004508	Gab2	1865	1321	1956	2119	2198	2233	2025	2028	2386	2348	2350	2478	3058	3685	2698	2357	2441	2874	2754	2730	3063
ENSMUSG00000004530	Coro1c	3353.52	2932.1	2854.29	4658.89	4652.51	4771	5344.13	3118.63	5110.04	5056.68	5902.87	5081.61	5417.82	6487.8	4873.59	3942.2	4933.29	4768.76	4004	4021.07	4534.67
ENSMUSG00000004535	Tax1bp1	9464	4408	9407	9196.01	11788.7	11218	7653	12745	12517	9250.99	4958	7812	7780	6480	6684	6333	4722	6437	6145	5622	5474
ENSMUSG00000004540	Psg17	5	6	22.73	37.76	54.05	19.25	1220.92	21.46	116.35	3770.94	7662.3	5870.17	16023.2	22653.6	19311.8	22463.8	21200.1	32470.1	39315.2	37891.1	27399.1
ENSMUSG00000004542	Psg19	41	114.34	80.51	302.01	303.59	250.07	1728.14	133.02	533.54	4337.2	6619.65	4995.51	11697.3	19544.9	15250.3	12944.1	10542.4	24755.5	26540.1	18883.4	13931.4
ENSMUSG00000004552	Ctse	190.43	418.24	77.96	52.95	66.92	84.49	71.47	31.54	46.57	182.14	70.29	111.09	54.22	85.76	38.29	82.64	68.75	101.82	107.21	53.76	59.75
ENSMUSG00000004558	Ndrg2	167	110	119	107	118	75	49	158	90	61	31	41	90	56	47	44	71	60	70	82	59
ENSMUSG00000004561	Mettl17	470	832	858	474	577	580.11	592	1006	908	494	317	352.03	348	356	283	217.05	224	238	181	215	206
ENSMUSG00000004562	Arhgef40	942.22	460.58	729.1	500.13	648.72	628.03	312	448.5	394.47	340.05	282	388.33	465	300	309.02	320	388.07	400.82	321.85	289	344
ENSMUSG00000004565	Pnpla6	727	856	774	994	1071	1091	1292	875	1243	1366	1493	1291	1329	1700	1333	1415	1580	1528	1491	1653	1562
ENSMUSG00000004567	Mcoln1	965.91	1017.2	1179	1134	1196	1184	1026.38	1707.33	1317	1233	1146.23	1411	1441.01	1499.64	1326	1209.16	1423	1455.02	1501.99	1385.13	1383.99
ENSMUSG00000004568	Arhgef18	793	472	609	878	783	785	1164	548	1072	1680	1940	1428	1906	2286	1742	2555	3381	3067	4426	3487	3818
ENSMUSG00000004591	Pkn2	1787	2027	1968	3009	2701	3049	2881	2067	3235	3293	3317	2855	3628	4189	3043	4088	3782	3585	4037	3733	3756
ENSMUSG00000004609	Cd33	82	199	162	52	67	78	46	101	53	68	20	66	35	42	27	39	89	41	104	45	47
ENSMUSG00000004610	Etfb	2314.16	1271.28	1668	1590	1771	1596	1989	1490.23	1870	2097	1836	2048.3	2233	2606.12	1721.7	1852.45	2767	2189	1718	2019	2182
ENSMUSG00000004612	Nkg7	987	73	211	197	414	318	158	263	178	67	10	48	13	12	4	8	2	22	1	3	3
ENSMUSG00000004626	Stxbp2	1002.31	811.06	940.59	1291.77	1313.29	1391.36	2064.93	1056.13	1603.03	2093.55	2199.85	1880.97	2561.33	2593.72	1895.99	2155.4	3573	2866.44	2710.49	2731.61	2879
ENSMUSG00000004630	Pcp2	0	0	0	0	0	1	0	0	0	0	0	0	1.32	0	0	0	0	0	0	0	0
ENSMUSG00000004631	Sgce	41	194	87	467	377	432	1043	313	773	1431	1574	1333	1820	2284	1769	2019	2420	2364	2342	2379.65	2571
ENSMUSG00000004633	Chn2	467.85	87	243	313.86	469.89	373	325	317	264.75	313	193	267.41	270.61	280.68	171.46	186.86	266.8	238.56	205.77	263.94	253.83
ENSMUSG00000004637	Wwox	119	97	100	114	122	116.02	126	63	127	143	124	150.11	177	188	160	134	147	108	121	109	135.08
ENSMUSG00000004642	Slbp	1282.99	1137.2	1021.46	1493.48	1424.02	1584.52	2151.98	919.77	1911.73	1816.01	2092	1958.14	2033.98	2560.11	1544.05	1625.41	1734	1560.4	1247.01	1367.87	1274.91
ENSMUSG00000004651	Tyr	6.52	8.61	10.99	1.25	7.56	5	1.06	9.02	6.64	1	0.84	4	2.02	4.01	0	4.14	2.71	2	1.79	6.63	4.36
ENSMUSG00000004654	Ghrhr	0	0	0	1	0	0	0	1	0	0	0	2	0	1	2	2	6	3	1	4	0
ENSMUSG00000004655	Aqp1	3662	8415	5528	13408	9153	8354	3802	17118	13677	5258	2165	11792	5609	4146	6480	4744	2533	6145	3974	2541	2565
ENSMUSG00000004661	Arid3b	95	195	92	434	301	401	880	94	582	866	1221.93	814	1123	1322	831	1418.11	1883	1459	1922	1499.94	1681
ENSMUSG00000004665	Cnn2	2864	2226	2115	3462	4270	3842	4925	3497	4797	5472	6248	6407	6283	7992	5898	7626	9412	8335	8235	8268	8705
ENSMUSG00000004667	Polr2e	1677	1234	1141	1397	1500	1446	1956	1006	1754	1896	1949	1878	2090	2343	1645	1862	2764	2560	1984	1869	1899
ENSMUSG00000004668	Abca13	93	24	56	9	9	10	2	21	11	12	1	28	14	12	41	9	17	27	32	7	25
ENSMUSG00000004677	Myo9b	2093	1772	1845	2448	2723	2622	2183	2161	2475	2207	1875	1838	2304.87	2392	2098	1816	2173	2279	2115	1892	2284
ENSMUSG00000004698	Hdac9	223	232	626	802	866	654	223	710	671	390	117	341	112	149	318	194	77	277	141	84	54
ENSMUSG00000004707	Ly9	78	73	78	69	64	71	48	61	39	37	10	39	19	27	17	13	68	34	139	29	48
ENSMUSG00000004709	Cd244a	544	95	163	462	613	544	356	719	550	414	40	183	169	29	48	34	13	84	27	29	28
ENSMUSG00000004730	Adgre1	169	135	137	138	147	151	84	123	90	60	43	100	105	83	49	73	334	129	445	138	200
ENSMUSG00000004748	Mtfp1	73	76	39	67	51	64	94	19	84	70	79	86	95	105	54	62	80	50	35	52	43
ENSMUSG00000004768	Rab23	408	377	360	476	473	506	500	344	518	482	546	505	643	699	507	484	509	475	452	432	477
ENSMUSG00000004771	Rab11a	1915	1480.16	1947.81	2212.21	2140	1996.59	2145	1983.89	2204.67	2379.16	2336.93	2216	2430	2585	1982	2323.4	3202.89	2346	2825.94	2940	2879
ENSMUSG00000004788	Eif2b2	823	685	717	862	975	923	919	672	1021	935	829	940	1041	1183	749	813	920	977	647	808	752
ENSMUSG00000004789	Dlst	4082	2985	3436	3679	3756	3852	3580	3000	3907	3397.13	3880	3317	3991	4575	3279	3456	3592	3553	2594	2754	2891
ENSMUSG00000004791	Pgf	153	382	383	494	422	363	266	1700	393	534	336	595	726	804	638	708	707	674	743	590	734
ENSMUSG00000004798	Ulk2	926	578	876	987	1119	1041	917	966	1050	1165	990	1048	1325	1433	1284	1261	1136	1347	1252	1353	1290
ENSMUSG00000004814	Ccl24	21	10	10	6	10	13	7	5	2	5	0	1	0	1	3	8	14	1	8	9	7
ENSMUSG00000004815	Dgkq	269.22	228.54	279.37	322.04	359.42	392	385.43	249.26	345.56	338.84	384.22	298.89	373.76	404.55	321.54	376.26	440.8	433.01	353.51	338.99	378.75
ENSMUSG00000004821	Tmed11	0	0	0	0	0	0	0	0	0	0	0	0	0	0	0	0	0	0	0	0	0
ENSMUSG00000004837	Grap	208	173	278	253	329	277	261	294	333	293	308	333	381	392	322	364	441	475	407	402	423
ENSMUSG00000004842	Pou1f1	1	0	1	0	2	0	3	0	0	0	0	0	0	0	0	0	0	0	0	0	0
ENSMUSG00000004843	Chmp2b	3167	1782	3383	3232	3806	3463	2268	3314	3264	2182	1623	2190	1982	2140	1801	2047	1914	1907	1911	1924	1839
ENSMUSG00000004846	Plod3	2844.17	1631.49	2777.4	2351.59	2583.51	2497.88	3067.52	2149.18	3181.38	3413.61	4512.46	4191.43	4304.69	5955.06	4772.1	3858.19	5069.13	4612.88	5170.63	5261.7	5203.4
ENSMUSG00000004849	Ap1s1	2235	2122	2514	2773	2923	2529	2451	3089	2914	2259	2152	2721	2408	2637	2116	1998	2230	2151	1814	1927	2042
ENSMUSG00000004864	Mapk13	46	468	93	375	244	341	769	480	483	748	1026	856	850	1182	834	781	676	861	896	932	912
ENSMUSG00000004865	Srpk1	1568	1303.04	1060.03	1778.02	1677.62	1860.02	2215	1173.01	2089.05	2118.94	2313.01	1992.57	2389	2790	1936.11	2041	2167	1899.01	1550.84	1560	1582.01
ENSMUSG00000004872	Pax3	0	0	1	0	0	0	4	0	2	5	12	5	8	15	29	9	11	25	14	21	24
ENSMUSG00000004880	Lbr	926.92	703.36	709.38	902.89	958.69	1029	1272.82	418	1091.8	874.6	1182.79	869	897.69	1062.82	722.77	860	904.22	854	649.86	726.84	702
ENSMUSG00000004885	Crabp2	149	1213	342	411	303	239	257	1359	453	708	187	876	781	554	1018	537	452	597	443	375	547
ENSMUSG00000004891	Nes	457	605	766	967	990	1083	643	716	977	752	801	753	622	723	573	720	673	888	643	690	630
ENSMUSG00000004892	Bcan	0	0	0	0	0	0	0	0	0	0	0	0	0	1	0	2	1	2	1	0	3
ENSMUSG00000004894	Hapln2	0	0	0	0	0	1	0	0	0	0	0	0	0	0	0	0	2	0	0	0	0
ENSMUSG00000004895	Prcc	1086	815	810	966	952	989	1270	793	1210	1276	1439	1266	1511	1733	1219	1215	1598	1431	1093	1201	1234
ENSMUSG00000004896	Rrnad1	236.98	192.79	170.41	163.97	244.54	242.45	207.57	155.68	261.31	203.02	228.94	243.45	227.84	251.21	223	231.2	224.23	243.22	252.08	259.75	225.72
ENSMUSG00000004897	Hdgf	3208	3316	2289	3161	3130	3425	4101	2321	3785	3555	4130	4068	4776	4587	2468	2610	3257	2751	1724	2080	1893
ENSMUSG00000004902	Slc25a18	2	1	2	3	4	0	3	0	2	3	12	3	10	7	5	6	2	6	5	4	10
ENSMUSG00000004929	Thop1	2599	1760	2920	2044	2275	2291	1226	1100	1561	852	1048	948	966	1196	758	595	815	613	442	518	503
ENSMUSG00000004931	Apba3	1055	752	934	1160	1141	1222	1437	811	1510	1498	1549	1509	1946	2153	1582	1313	1826	1607	1505	1555	1581
ENSMUSG00000004933	Matk	11	13	12	9	7	15	17	18	13	24	20	15	36	29	35	41	35	34	43	47	42
ENSMUSG00000004934	Pias4	862	651	749	765	862	831	1049	584	1049	1000	1127	975	1179	1400	964	1069	1290	1235	973	967	1022
ENSMUSG00000004936	Map2k1	2007	1889.87	1971.87	2633	2929	2845	3922.85	2018.79	3730.77	4051.96	4206.97	4368.74	4973.97	5569.33	4371	4787	4926.9	4772.67	4191	4929.91	4737.75
ENSMUSG00000004937	Sgta	1890	1606	1747	2105	2246	2220	2564	1827	2760	2438	2847	2501	2963	3347	2334	2420	2999	2659	2215	2373	2406
ENSMUSG00000004939	Nmrk2	0	0	0	0	0	0	0	0	0	1	0	0	0	0	0	0	0	0	0	0	0
ENSMUSG00000004945	Tmem242	767	594	678	758	777	746	852	521	774	828	867	891	991	1024	829	955	1025	1001	920	944	973
ENSMUSG00000004947	Dtx2	538	1451	664	572	663	617	611	497	747	610	676	656	675	839	638	589	813	651	623	655	660
ENSMUSG00000004948	Zp3	0	3	0	0	0	0	1	0	0	0	0	1	0	1	0	0	0	0	0	0	0
ENSMUSG00000004951	Hspb1	4723.86	4100	4188	7573.15	7379	7143.02	9733.86	8231.26	10716.9	12040	12851.8	13281.6	14710.4	16730	11728.7	10321.3	15340.5	12149.5	10258.4	10109.5	10489.1
ENSMUSG00000004952	Rasa4	192	184	128	163	218	225	174	236	177	179	50	114	132	105	101	76	111	97	162	120	111
ENSMUSG00000004961	Syt5	9	4	14	3	3	3	1	1	3	1	5	2	2	2	1	3	3	1	2	3	1
ENSMUSG00000004980	Hnrnpa2b1	17893	12842	13345	13350	13747	14598	16555.3	9102	17142	16197	15482	16629	15767	19806	13540	15325	12510	13342	9403	10289	9899
ENSMUSG00000004988	Fxyd4	6	8	7	3	7	5	2	14	0	1	7	3	3	4	2	5	11	6	11	24	8
ENSMUSG00000004994	Ccdc130	139	97	191	136	152	157	187	218	204	196	208	215	217	291	232	243	244	320	321	264	310
ENSMUSG00000004996	Mri1	300	224	220	214	202	226	163	175	220	149	162	200	155	137	101	115	132	131	102	113	91
ENSMUSG00000005034	Prkacb	1374	864	1048	1268	1488	1342	1327	1090	1422	1378	1303	1330	1467	1732	1282	1254	1418	1391	1527	1304	1411
ENSMUSG00000005043	Sgsh	189.13	195.62	274.13	385.27	346.39	329.31	454.67	288.84	293.7	474.11	477.51	445.91	330.85	514.83	523.47	497.39	451.19	425.17	421.1	472.85	587.91
ENSMUSG00000005045	Chd5	153	13	307	109	156	168	12	30	24	6	0	3	13	4	2	5	3	5	17	4	5
ENSMUSG00000005054	Cstb	3059	5727	4707	3258	3630	3205	1881	4073	3261	3112	3544	4445	4410	4268	3011	2601	4581	3246	5547	3453	3071
ENSMUSG00000005057	Sh2b2	427	333	341	475	513	589	427	287	444	509	468	548	488	710	591	489	497	672	605	589	634
ENSMUSG00000005069	Pex5	787	915	744	1917	1759	1903	3274	932	2617	3633	4238	3775	4453	5643	3878	3709	4626	4209	4489	4704	4665
ENSMUSG00000005078	Jkamp	496	442	561	567	635	608	663	583	749	659	774	831	811	1054	992	743	758	863	892	794	807
ENSMUSG00000005087	Cd44	531	694	634	293	260	252	167	257	208	253	208	220	282	256	233	294	545	426	578	377	471
ENSMUSG00000005089	Slc1a2	1	3	1	28	15	21	113	5	94	74	231	98	140	171	109	126	179	171	117	131	111
ENSMUSG00000005102	Eif2ak4	532	429	566	779	696	734	611	449	797	689	706	599	689	913	764	703	779	831	824	741	806
ENSMUSG00000005103	Wdr1	7068	4471	5392	7882	8694	8620	9334	5749	9091	9536	10456	9836	10608	13689	9946	10591	12056	11975	9525	10212	10858
ENSMUSG00000005107	Slc2a9	37	21	32	17	32	33	42	13	25	55	56	36	39	53	48	46	86	61	111	92	148
ENSMUSG00000005124	Ccn4	255	366	205	198	158	151	110	188	138	97	117	97	248	154	174	105	134	110	44	86	42
ENSMUSG00000005125	Ndrg1	6097	5379	8030	7391	9283	8490	7059	9001	8291	9146	7386	7462	12430.7	11150	9657	11028	16750	15255.8	19588.5	16631	17611
ENSMUSG00000005131	4930550C14Rik	7	5	4	2	7	6	16	4	17	5	11	7	7	16	8	5	10	4	12	5	4
ENSMUSG00000005142	Man2b1	2430.22	1628	1925	2380	2804	2604	2265	2658	2775	2784	1291	2379	2447	1607	1642	1575	1997	2107	2133	1560	1513
ENSMUSG00000005148	Klf5	5118	2063	4635	2650	3728	3144	844	2467	1853	548	382	579	618	665	528	630	986	792	697	513	590
ENSMUSG00000005150	Wdr83	373.6	221.38	270.15	278.73	305.55	311.6	315.94	244.22	293.01	312.87	244.86	330.24	301.5	351.65	236.95	281.9	330.4	253.36	233.36	263.17	251.95
ENSMUSG00000005161	Prdx2	12950	7747.98	11609	8985.99	10545	9768	7016	10145	8037	3921	4017	4504.99	3895.96	4101.99	3048.99	2961.99	4173	3107	2366	2514	2547
ENSMUSG00000005198	Polr2a	3645	2253	2527	3411	3605	4024	4471	2439	3814	4420	4759	3344	5603	5791	4409	4953	5470	5365	4579	4178	4416
ENSMUSG00000005202	Shbg	0	0	1	1	0	0	0	0	0	1	0	0	1	0	1	0	6	0	0	0	0
ENSMUSG00000005204	Senp3	1672	1333.99	1332.01	1920.99	1845.99	2102	3113	1146	2518	2885	3268.99	2435	4119	4545.72	2874.5	3436	4754	3808.97	3444	3127	3284
ENSMUSG00000005220	Corin	317	500	691	972	666	739	1207	1022	1356	1695	286	617	783	460	500	256	173	306	393	337	463
ENSMUSG00000005225	Plekha8	839.17	584.74	1188.06	1402.89	1411	1484.39	1098.38	1017.14	1417.7	1189.54	964.06	1031.68	1148.17	1268.4	1062.59	1193	1082.64	1155.11	998.92	1025.57	974.33
ENSMUSG00000005232	G6pc2	0	0	1	0	0	0	0	0	0	0	0	0	1	0	0	0	0	0	0	0	1
ENSMUSG00000005233	Spc25	361	343	198	338	279	378	507	106	389	418	456	416	467	501	294	268	254	225	96	117	136
ENSMUSG00000005237	Dnah2	32	36	31.02	47	72	66	120	29.07	83	130	83	92.07	151	160.51	125.33	120	87	129	52	96	57.27
ENSMUSG00000005251	Ripk4	18	110	25	213	177	189	428	102	369	479	751	580	886	1118	785	976	1290	1123	1164	1125	1128
ENSMUSG00000005262	Ufd1	1160	1280	1214	1389	1374	1309	1158	1536	1496.76	1160	954	1162	1099	1143.55	1015	1012	988	1070	1050	1012	1041
ENSMUSG00000005267	Zfp287	49	71.13	60.44	60.61	64	47.23	52.99	62.04	72.79	60	65.45	50	74.26	78	56.46	63.29	63	74.54	84.91	67.69	88.65
ENSMUSG00000005268	Prlr	55	190	139	520	302	339	186	213	257	262	215	182	261	280	256	368	207	249	215	162	134
ENSMUSG00000005299	Letm1	1673	1330.99	1363.99	1687	1766	1834.99	1822.77	1256	1857.91	1923.83	2136.95	1973.04	2198	2609	1976	1757	1854	1985.58	1560.21	1681	1709.14
ENSMUSG00000005312	Ubqln1	3360	3068	2689	4097	3731	4124	5059	2867	5048	5155	5977.78	5300	6572	7269	5130	5865	6835	5940	5195	5393	5227
ENSMUSG00000005320	Fgfr4	6	12	33	40	5	18	23	9	4	23	64	34	106	67	40	48	213	71	54	54	25
ENSMUSG00000005338	Cadm3	1186.19	322.7	913	223.3	447.01	423.27	73.05	173	56.65	13	2	16	5.11	9	2	4	6.29	1	1	0	0
ENSMUSG00000005339	Fcer1a	0	0	0	0	0	0	0	0	0	0	0	0	0	0	0	0	0	0	1	0	0
ENSMUSG00000005354	Txn2	2245	1626.01	1753	1791.68	1952.02	1906	1891	1501.12	2120	1777	1919	1868.09	1938	2294	1714	1679	1807.13	1913.18	1392	1490	1544
ENSMUSG00000005355	Casp14	39	7	24	8	16	18	12	14	5	24	29	31	38	53	34	113	74	105	73	110	111
ENSMUSG00000005357	Slc1a6	10	13	17	8	8	5	6	1	10	3	7	9	14	11	4	10	10	11	12	8	11
ENSMUSG00000005360	Slc1a3	2	17	6	17	12	4	30	1	14	21	41	26	48	44	32	33	46	30	43	31	39
ENSMUSG00000005362	Crbn	481.48	396.45	449.52	519.47	558.5	607.55	552.03	434.07	603	552	528	489.49	786.63	731.91	549	715.22	637.64	664	633	632	624
ENSMUSG00000005364	Il5ra	3	3	0	0	1	2	0	5	2	4	0	1	0	2	0	2	6	4.01	5	7	4.09
ENSMUSG00000005370	Msh6	991	782	618	934	880	954	1315	509	1135	999	1278	989	1140	1412	947	778	1043	772	552	635	557
ENSMUSG00000005371	Fbxo11	1162	1042	1258	1288	1226	1258	1234	1010	1442	1438	1451	1416	1629	1915	1617	1975	1803	1780	2003	1914	1887
ENSMUSG00000005373	Mlxipl	7	13	12	5	2	6	8	2	4	2	6	4	9	1	7	3	8	2.99	3	2	2
ENSMUSG00000005374	Tbl2	1000.06	707.13	913	883.18	944.97	873.67	879.84	725.69	825.97	911.01	1042.63	879.86	1188.05	1385	1211.7	1137.54	1364.31	1317.21	1574.62	1442.98	1366.79
ENSMUSG00000005378	Bud23	939	710.59	694	774.55	887	785	1016.74	610	939.34	925	1006.67	998.83	1008.04	1177.56	805.74	795	876.55	897	660	825.61	771.39
ENSMUSG00000005397	Nid1	9225.74	8236.87	11561.9	12505.7	13024.6	14314.5	18264.7	5745.66	15508.5	24381.6	30067.7	24906.7	28336.1	39426.3	35373.7	35670.8	26965.8	34972.4	28025.3	39531.7	38113.6
ENSMUSG00000005410	Mcm5	1886	1693	934	1843	1724	2002	2834	587	2361	1942	2571	2141	2270	3042	1505	1225	1370	1175	329	509	484
ENSMUSG00000005413	Hmox1	2884	3469	3570	3387	3675	3917	4485	4006	4388	4874	4933	5241	5327	7466	5063	5141	8422	5525	4668	3733	4906
ENSMUSG00000005417	Mprip	4027.78	4367.57	3786.59	5560.66	5274.28	5474.18	7359.63	4766.25	7175.69	7930.93	9094.44	7978.44	9282.43	11646.8	8679.2	9490.09	10531.5	10577.1	10360.8	10732.9	11092.1
ENSMUSG00000005442	Cic	2185	1204	1790	1804	2117	2056	1730	1766	1966	1568	1760	1516	1819	1983	1549	1618	1921	1798	1792	1530	1784
ENSMUSG00000005447	Pafah1b3	139	167	177	270	221	246	439	206	312	444	542	469	615	639	418	491	630	575	382	436	430
ENSMUSG00000005465	Il27ra	144	28	60	88	112	101	60	56	48	42	40	28	45	26	18	21	45	36	17	35	42
ENSMUSG00000005469	Prkaca	1405	840	1040	1062	1125	1094	1057	869	1125	999	1070	1158	1228	1324	913	967	1197	1091	919	958	1095
ENSMUSG00000005470	Asf1b	495	327	251	386	358	433	667	120	593	496	639	524	520	623	366	295	333	250	123	139	153
ENSMUSG00000005474	Myl10	0	0	0	1	0	1	0	3	2	1	5	4	1	5	2	1	8	5	11	4	4
ENSMUSG00000005481	Ddx39	1662.25	1674.29	1024.25	1683.41	1578.21	1810.07	1918.55	836.02	1921.05	1549.22	1944.58	1634.07	1640.03	2068.79	1298.03	1008.23	1144.03	1052.1	714.04	763.19	790.08
ENSMUSG00000005483	Dnajb1	1080	1250	1025	1751	1682	1758	2461	1275	2520	2306	2806	2664	3181	3760	2765	3098	4063	3537	3395	3098	2953
ENSMUSG00000005493	Msh4	1	0	3.12	0.87	2.53	1	4.84	0	3	6.66	5.12	12	20	32.63	19.11	24.75	14.19	20.89	40.82	42.59	31.9
ENSMUSG00000005501	Usp40	642	307	436	503	463	510	488	257	470	538.67	618	519	664	733	614	619	628	648	593	517	633
ENSMUSG00000005503	Evx1	0	0	0	7	10	1	3	0	5	10	20	5	15	20	9	13	20	17	24	8	7
ENSMUSG00000005505	Kbtbd4	379.89	311.01	272.52	367.68	357.35	343.11	438.44	227.21	423.08	405.78	400.14	404.2	512.78	504.25	388.07	457.83	477.8	460.91	398.42	343.51	367.69
ENSMUSG00000005506	Celf1	3142	2803	2647	3636	3307	3846	4254	2289	4090	4010	4822	4164	4390	5348	3871	4252	4164	4064	3716	3905	3731
ENSMUSG00000005510	Ndufs3	1359	902	996	974	1075	1038	1125	881	1057	1015	1031	992	1219	1293	881	950	1237	1077	916	924	923
ENSMUSG00000005514	Por	1632	1574	1583	2876	2663	2544	2345	2100	2346	3263	4112	3087	4401	5295	4187	3743	5133	4905	4443	4472	4557
ENSMUSG00000005533	Igf1r	506	518	385	703	602.52	743	791	481	852	940	1225	862.32	1281	1545	1119	1409	1718	1372	1581	1380	1540
ENSMUSG00000005534	Insr	813	756	866	756	782	801	628	680	712	724	865	665	978	911	823	1096	1293	1126	1382	1158	1259
ENSMUSG00000005540	Fcer2a	3	24	13	2	2	1	0	8	3	4	0	1	5	2	1	1	0	0	0	1	5
ENSMUSG00000005547	Cyp2a5	1	0	0	0	0	0	0	0	0	0	0	0	0	1	0	0	1	1	0	0	0
ENSMUSG00000005553	Atp4a	1	1	1	10	4	3	3	2	4	5	7	7	2	9	3	14	1	10	1	3	3
ENSMUSG00000005566	Trim28	3912	3263	2690	3651	3710	3805	4729	2154	4380	3897	5023	4492	4800	6010	4014	3634	4349	3837	2765	3112	3064
ENSMUSG00000005575	Ube2m	1811.55	1442.64	1533.33	1646.19	1995.3	1806.95	1795.23	1870.72	2008.48	1553.55	1474.93	2038.56	1583.53	1721.78	1185.45	1158.17	1494.26	1429.13	1041.98	1275.47	1181.58
ENSMUSG00000005580	Adcy9	98	143	137	243	239	253	395	136	324	596	665	413	612	942	749	871	1234	1060	1303	1086	1163
ENSMUSG00000005583	Mef2c	339	229	413	418	401	393	184	300	313	226	232	242	193	190	170	248	257	201	203	210	194
ENSMUSG00000005609	Ctr9	1854	1439	1535.01	2136	2246	2262	3187	1683	2809	3796	4564	3422	4580	5432	3958	5201	6235	5290	6333	5744	5873
ENSMUSG00000005610	Eif4g2	20630.1	19239.1	19183	25841	26104	25815	24854	20452	26822.2	23586	23823	23928	23341	28782	23020	24200	21023	22624	18964	20654	20242
ENSMUSG00000005611	Mrvi1	117	115	115	88	94	99	149	42	122	132	212	126	213	183	115	194	304	191	226	215	249
ENSMUSG00000005615	Pcyt1a	1609.56	2063.8	1895.32	2504.99	2445.32	2638.56	2707.59	2526.52	2984.95	3541.49	2889.2	2945.28	3695.22	3509.7	2887.81	3579.73	3687.17	3943.65	4207.9	3621.69	3486.38
ENSMUSG00000005621	Zfp592	672	707	618	822	823	866	1029	702	953	1097	1252	995	1265	1544	1248	1426	1501	1589	1345	1408	1362
ENSMUSG00000005625	Psmd4	2659	2163	2196	2805	3062	2924	3605	2435	3567	3846	4179	4162	4440	5061	3684	3578	4885	4268	3862	4131	4236
ENSMUSG00000005628	Tmod4	8	3	2	8	6	5	4	4	7	7	1	11	2	5	3	3	1	3	13	2	3
ENSMUSG00000005640	Insrr	200	34	112	7	25	19	0	2	3	3	0	2	0	1	0	2	2	2	0	1	0
ENSMUSG00000005649	Cabp5	0	0	0	0	0	0	0	0	0	0	0	0	0	0	0	0	0	0	0	0	0
ENSMUSG00000005656	Snx6	1594	1270	1370	2020	1924	1944	2670	1445	2392	2702	2984	2547	3079	3607	2690	2802	3576	2849	2562	2751	2675
ENSMUSG00000005667	Mthfd2	1121	732	554	624	893	872	853	643	826	603	714	653	390	617	390	396	277	377	259	301	213
ENSMUSG00000005672	Kit	10602	1894	7056	4875	7129	7476	5974	5107	6719	4631	3488	3646	4527	4322	3550	2708	3674	3322	3547	3323	3325
ENSMUSG00000005674	Tomm40l	563	223.58	350	326	419	354	354	316	377	327.79	341.96	409	385	396.88	288	328	358.89	335	262	286.07	395
ENSMUSG00000005677	Nr1i3	0	2.42	0	0	0	0	0	0	0	2.21	1.04	0	1	1.12	0	1	1.11	0	0	0.93	0
ENSMUSG00000005681	Apoa2	6	14	37	358	26	95	46	6	22	272	133	6	458	19	451	16	2099	16	22	17	6
ENSMUSG00000005682	Pan2	734	631.03	652.03	794	771	895	1052	371	892	985	1216	931	1043	1528	1174	1089	1052	1152	986	975	912
ENSMUSG00000005683	Cs	5957	3619	3865	5205	5356	5547	6272	2820	5867	5614	6753	5133	6035	7038	5356	5576	5814	5492	3975	4398	4651
ENSMUSG00000005686	Ampd3	4079.96	8604.86	7621.94	10654	8794.97	8338.89	3662	10360.8	8850.96	3489.96	886.99	4742.95	2893.99	2213	3826.86	1661.97	948	2013.99	1500	945.99	1274
ENSMUSG00000005687	Bcas2	1000	887.59	768.37	909	998.46	1007.98	1306	827.03	1244.76	1248.7	1297.96	1346.1	1199.32	1411.04	984	1122.4	1445	1227	1321.13	1274.59	1305.7
ENSMUSG00000005696	Sh2d1a	75	6	21.85	35.99	60	35	27	43	13	15	8	11	7	0	2	0	0	0	1.98	1	2
ENSMUSG00000005698	Ctcf	1612	1299	1245	1582	1562	1700	1808.3	1067	1792	1637.8	1808	1684.5	1963	2350	1641	1793	1624	1854	1478	1419	1585.07
ENSMUSG00000005699	Pard6a	91	53	73	69	73	69	78	69	108	84	104	101	107	111	65	72	135	75	94	79	81
ENSMUSG00000005705	Agrp	0	17	3	16	18	20	54	4	25	36	29	24	33	41	29	46	38	40	24	40	41
ENSMUSG00000005716	Pvalb	1	1	0	0	0	0	0	0	0	0	0	0	0	0	0	0	0	0	0	0	0
ENSMUSG00000005718	Tfap4	204	77	73	82	75	98	114	23	83	65	99	79	75	123	52	46	64	48	33	37	35
ENSMUSG00000005732	Ranbp1	3504.93	2872	2209	3040	2972	3093	3641	1529	3498	3078	3510.68	3836.89	3226.78	4080.68	2357.94	2271.85	2163	2142	1263	1464	1453.87
ENSMUSG00000005763	Cd247	270.72	28.98	121.76	86.49	177.1	119.59	77.84	125.48	102.93	85.49	30.88	38.53	56.54	28.11	12.86	22.03	24.05	28.29	17.36	19.01	21.94
ENSMUSG00000005774	Rfx5	423.86	145	303	194.8	284.04	251	228.96	187.23	237.59	242	161	186.46	242.69	238.7	226.53	226.19	233.62	253.81	194.69	188	200
ENSMUSG00000005779	Psmb4	4892	3570	3925	3791	4392	4081	4266	3494	4506	4321	4112	4359	4163	5096	3382	3198	3768	3583	2841	3074	3061
ENSMUSG00000005800	Mmp8	15	20	24	6	6	6	3	14	4	9	0	10	12	5	9	8	96	20	47	8	27
ENSMUSG00000005802	Slc30a4	998	1631	1612	2129	1890	1993	2285	1995	2985	2988	2808	2823	2964	3499	2867	3511	2640	3198	3046	3160	3269
ENSMUSG00000005803	Sqor	5117	1966	4523	2319	3427	2863	1159	2989	2465	998	249	1057	694	354	471	386	191	534	209	230	224
ENSMUSG00000005804	Bloc1s6	495	457.39	526	707	686	810	756	573	845	797	630	778	870	847	655	717	728	792	671	685	689
ENSMUSG00000005813	Metap1	1770	1577	1626	2026	1843	2041	1889	1474	1994	1912	2040	2005	1906	2711	1919	1835	2048	1958	2041	2071	1916
ENSMUSG00000005823	Gpr108	1240	1300	1310	1140	1244	1089	925	1243	1119	1050	879	1116	1210	1400	1237	1141	1251	1367	1419	1323	1390
ENSMUSG00000005824	Tnfsf14	22	40	28	12	9	4	9	22	16	11	24	22	7	20	14	4	8	4	2	7	11
ENSMUSG00000005836	Gata6	7	44	147	84	53	48	61	21	55	89	124	139	174	201	98	158	344	142	110	129	127
ENSMUSG00000005846	Rsl1d1	2093	1831	1233	1767	1819	2069	1952	887	2047	1756	2022	1608	1657	2056	1399	1572	1365	1331	1238	1140	1072
ENSMUSG00000005864	Cnga2	0	2	2	5	1	0	1	3	0	2	0	1	0	1	1	0	0	0	1	0	0
ENSMUSG00000005871	Apc	1425	1425.01	1363	1920	1709	2095	1849	1152	2016	2108	2094	1656	2721	2888	2081	2774	2116	2534	2613	2488	2388
ENSMUSG00000005873	Reep5	2118	1590	1661	1809	2098	1817	1790	2254	1933	1990	2072	2242	2256	2383	2099	1907	2216	2138	2006	1983	2081
ENSMUSG00000005881	Ergic3	2353	1978	2607	2417	2643	2464	2759	2743	2867	2849	2640	3238	3422	3524	3024	2902	3421	3774	3396	3375	3252
ENSMUSG00000005882	Uqcc1	760	647	690	769	782	772	869	574	964	858	935	944	1050	1178	848	864	934	896	825	857	909
ENSMUSG00000005883	Spo11	8	3	0	3	6	6	2	4	4	1	1	0	0	0	1	0	2	0	0	0	0
ENSMUSG00000005886	Ncoa2	928	599	843	894	994	1104	1385	672.32	1294	1572	2253.21	1526.07	2436	2911	2137	2427	2977	2718.02	3454	2932	3227
ENSMUSG00000005891	Prl4a1	4095	9465	8254	26538	22118	26452	12200	4904	10530	8613	7019	7335	3974	4364	3968	3182	1423	2090	538	4324	2849
ENSMUSG00000005892	Trh	0	0	0	0	0	1	0	0	1	0	2	0	0	0	0	0	0	0	0	0	0
ENSMUSG00000005893	Nr2c2	517.77	349.01	480.07	610.56	663.58	738.71	589.89	408.55	547.55	589.21	614.59	493	761.22	748.47	768.28	764.21	650.46	785.22	808.32	740.96	812.84
ENSMUSG00000005897	Nr2c1	205	157	171	178	202	158	143	140	177	188	163	189	229	283	145	226	255	273	298	289	262
ENSMUSG00000005899	Smpd4	529	452	358	623	530	572	677	238	664.02	563	700	608	672.01	775	570	541	635	570	495	454	473
ENSMUSG00000005907	Pex1	379.51	351.76	346.21	525.46	498.8	598.46	790.89	345.93	733.67	833.37	951.69	766	861.65	1230.76	908.11	851.02	927.78	864.95	789.72	908.2	866.51
ENSMUSG00000005917	Otx1	0	0	1	5	0	3	2	4	1	1	2	2	1	4	2	5	3	1	7	2	7
ENSMUSG00000005936	Kctd20	2167.01	1827	2103	2639	2778	2708	3301	2371	3528.35	3844	3798	3758.06	4182	4916	3662	4162.13	4457	4398	3804	3793	4118
ENSMUSG00000005947	Itgae	17	5	11	15	17	15	11	10	3	7	2	3	8	6	5	2	3	0	2	1	2
ENSMUSG00000005949	Ctns	354	390	525	605	570	591	693	622	733	948	925	782	1015	1063	921	867	1658	995	1347	1537	1547
ENSMUSG00000005950	P2rx5	20	44	60	96	96	87	66	129	126	110	37	125	152	89	132	70	34	119	36	45	60
ENSMUSG00000005951	Shpk	73	66	81	68	71	78	100	71	76	109	112	113	162	183	132	128	265	157	219	273	249
ENSMUSG00000005952	Trpv1	0	2	0	0	1	1	0	0	0	1	0	1	3	5	4	0	3	0	3	1	3
ENSMUSG00000005958	Ephb3	175	256	277	186	171	162	128	146	147	118	162	186	228	223	105	131	342	136	138	145	144
ENSMUSG00000005968	Tuft1	1119	646	918	1164	1282	1149	1084	1604	1595	1289	821	1202	1098	1128	764	723	798	781	995	760	797
ENSMUSG00000005973	Rcn1	27337	6710	17751	5964	9110	8996	1474	3873	2362	830	871	1045	1169	1461	1276	1672	1004	1519	1173	1077	766
ENSMUSG00000005980	Dnase1	31.62	31	20	16	13	25	27.71	8	30.63	44	27	29.08	32	45	34.86	49.81	35	35	29.77	28.63	25
ENSMUSG00000005981	Trap1	2369	1403	1391	1591	1576	1788	2086	903	1723	1869	2127	1841	2215	2394	1674	1655	2070	1809	1217	1416	1381
ENSMUSG00000005982	Naa60	944.04	633.57	709.37	885.35	877.35	865.61	797.94	617.75	878.08	780.36	858.24	785.14	811.83	911.95	766.64	878.52	932.5	1012.61	887.15	992.62	864.23
ENSMUSG00000005983	1700037C18Rik	37.47	20.66	39.63	27.9	33.32	30.06	40.14	20.49	27.89	48.85	33.01	49.67	51.63	49.49	47.93	49.34	52.26	49.06	35.33	39.78	42.43
ENSMUSG00000005986	Ankrd13d	79	25	34	58	56	69	72	39	73	59	87	78	92	117	79	76	109	89	129	109	98
ENSMUSG00000005994	Tyrp1	2	1	0	0	0	0	0	0	0	9	0	2	4	0	0	0	0	0	0	0	0
ENSMUSG00000006005	Tpr	3769.86	3167.59	3234.95	4440	4240.96	5006.47	4230	3008.95	4704.94	4383.83	4237	3918.98	4727.88	5451.97	3997	4413	3855	4022	3826.45	3889.69	3679
ENSMUSG00000006007	Pdc	1	0	3	0	1	0	0	1	0	0	0	0	0	0	0	1	3	0	0	0	0
ENSMUSG00000006010	Odr4	596	555.37	652	751	754	754.48	560	650	812	780.16	612	719	837.12	827	729	835	736	810	1091.54	808.31	793
ENSMUSG00000006014	Prg4	199.14	114.03	42.05	27	60.04	46.05	24	32.05	23.06	62.01	10	16.02	15	16.03	17	16	17	39	26.01	11	16
ENSMUSG00000006019	Dhx34	251	220	210	244	235	219	304	139	289	312	345	296	353	427	373	349	437	427	374	321	381
ENSMUSG00000006021	Kptn	318	131	173	180	195	202	190	134	184	170	219	239	192	261	156	255	312	218	160	178	164
ENSMUSG00000006024	Napa	3023	2595	2533	3013	3136	3046	2948	2532	3037	2835	3085	3188	3532	3758	3038	2944	4026	3647	3319	3299	3516
ENSMUSG00000006050	Sra1	1351	1028	1287	1295	1330	1196	1096	1300	1425	1225	998	1166	1264	1325	1110	1003	1168	1089	1043	1131	1061
ENSMUSG00000006056	Calcoco2	10	5	12	16	21	25	25	6	33.96	15	34	31	8	31	29	49	15	32	9	14	2
ENSMUSG00000006057	Atp5g1	2554.95	1439.43	1681.21	1896.84	2025.49	1939.27	2510.09	1317.71	2281.02	2236.23	2343.66	2499.65	2859.26	2972.3	1841.8	1865.52	2435.25	2111.94	1509.32	1519.17	1668.65
ENSMUSG00000006058	Snf8	974.33	849.22	848.79	999.03	1069.2	969.95	1125.01	1070.94	1054.95	1249.72	1125.91	1252.64	1295	1337	983.6	1087.45	1143.62	1167.91	943	924	948.07
ENSMUSG00000006095	Tbcb	1690.91	1144.48	1422.81	1379.31	1566.19	1404.42	1520.13	1452.86	1718.4	1537.61	1452.57	1759.18	1585.84	1930.43	1522.34	1271.52	1544.9	1520.95	1127.46	1422.17	1331.31
ENSMUSG00000006127	Inpp5k	516	346	466	475	513	534	446	476	490	550	514	565	550	700	544	615	765	677	772	777	853
ENSMUSG00000006134	Crkl	1204	965	879	1322	1326	1402	1723	835	1551	1800	1918	1588	2044	2424	1693	2559	2862	2479	2014	2155	2279
ENSMUSG00000006143	Upk3bl	1	4	7	4	10	6	5	8	7	5	3	11	3	6	3	4	5	8	1	11	2
ENSMUSG00000006154	Eps8l1	43	28	31	24	22	25	12	18	30	31	60	24	53	62	35	53	67	66	139	78	38
ENSMUSG00000006169	Clint1	4436	3350	4514	4254	4348	4498	3796	3136	4329	4028	4453	3852	4641	5604	4401	4194	4721	4497	4016	3732	3674
ENSMUSG00000006179	Prss16	45	66	31	135	138	144	175	42	127	165	196	176	189	243	160	156	140	162	203	190	132
ENSMUSG00000006191	Cdkal1	205.01	139	115	190.28	187	216.06	182	128.52	162.36	241	227	215	227.05	269	183.69	239	228.77	221	259.93	199	251.94
ENSMUSG00000006200	Rhox6	663.16	2081.83	904.9	8779.45	6891.71	7544.15	13247.4	4896.97	9857.23	14367.3	17143.3	15797.4	16055.4	20846.5	14155.1	11401.9	14277.8	12668.4	11668.4	12320.1	13605.3
ENSMUSG00000006204	5430419D17Rik	0	0	0	0	0	0	0	0	0	0	0	0	0	0	0	0	0	1	0	0	0
ENSMUSG00000006205	Htra1	19029	165285	29851	74790	32938	12625	3369	219775	15686	6075	2640	15009	5310	15634	20576	8318	19755	6784	25265	8964	13299
ENSMUSG00000006215	Zbtb17	427	323	369	412	410	392	430	346	447	404	471	452	493	539	457	356	383	439	425	403	389
ENSMUSG00000006216	Clcnkb	4	17	5	8	8	14	2	5	4	6	5	6	11	3	2	3	2	7	6	4	3
ENSMUSG00000006218	Fam131c	0	2	1	1	2	5	4	0	2	1	1	6	13	5	5	2	25	3	6	12	17
ENSMUSG00000006219	Fblim1	315	555	447	1405	1219	1369	2557	993	2013	3389	3943	3315	3593	6009	4860	4939	4228	5719	4683	4638	4738
ENSMUSG00000006221	Hspb7	1312	3749	3910	4239	3661	3169.01	993	5000	3766	1194	270	2887.01	1552	1930	3775	1866	944	2118	1008	926	685.01
ENSMUSG00000006235	Epor	8	136	23	49	47	62	298	19	204	225	219	214	160	279	210	324	175	260	178	313	261
ENSMUSG00000006241	Ccdc159	25	15	25	12	16	15	13	15	14	14	4	11	16	11	8	9	19	19	12	8	10
ENSMUSG00000006262	Mob1b	1365	1200	1489	1643	1400.03	1668.02	1183	1187	1435.42	1420.95	1282	1121	1386	1338	1191	1674	1488	1400	1718	1360	1331
ENSMUSG00000006269	Atp6v1b1	0	1	0	0	0	0	3	1	0	0	3	2	3	0	2	0	11	5	11	13	3
ENSMUSG00000006270	Vax1	0	0	0	0	0	0	0	0	0	0	0	0	0	0	0	0	0	0	0	0	0
ENSMUSG00000006273	Atp6v1b2	3248	5583	4435	5296	4897.01	4578	4811	5403	6012.95	5081	4010	4861	5232	5303	4050	4534	6133	5135	4955	4718	4874
ENSMUSG00000006276	Eps15l1	1002	525	696	943	1055	1152	1131	631	1070	1073	1293	1159	1351	1633	1256	1319	1569	1489	1398	1365	1352
ENSMUSG00000006281	Tep1	657	375	385.72	508	595	622	530	369	493.67	488	516.51	408	554.65	593	534	469	582	593.78	533	486.69	498
ENSMUSG00000006288	Ttc5	423	418	437.08	417.13	439	480	514.04	367.03	601	605	578	671	632	807	636	651	747	730	672	751	724.46
ENSMUSG00000006289	Osgep	806.32	439.67	658.32	518.36	618.75	593.01	498.49	475.19	551.6	423.84	385.59	465.43	493.66	519.26	392.06	381.52	423.74	439.29	292.77	346.52	393.61
ENSMUSG00000006299	Aamp	3278	2515	2633	3496.82	3479	3445	5368.01	2921	4864	5881	6514	6519	6877	8941	6128	6091	7684	7291	6649	7440	7331
ENSMUSG00000006301	Tmbim1	1368.23	1094	1591	1877.78	2137.11	1897.76	2071	2448.23	2557.5	2535.25	2163.58	2484.6	2486.51	2494.12	2155.89	2499.08	3933.54	3062.69	3783.02	3392.96	3219.31
ENSMUSG00000006304	Arpc2	9587	6517	7741	8773	10054	9576	8943	7658	9654	9599	9093	10313	9352	11520	8867	9445	9251	10128	8814	10181	9325
ENSMUSG00000006307	Kmt2b	1521	980	1069	1504	1489	1759	1753.96	881	1656	1774	2232	1798	2245	2617	1968	1949	2301	2141	1921	2027	2251
ENSMUSG00000006310	Zbtb32	676	50	151	170	331	258	85	132	113	69	20	48	36	23	8	9	24	12	12	19	15
ENSMUSG00000006311	Etv2	0	1	0	3	1	1	0	0	2	3	2	3	1	1	0	0	0	0	0	0	0
ENSMUSG00000006313	Upk1a	27	5	7	8	14	12	0	16	5	9	7	1	8	12	14	6	7	8	13	11	21
ENSMUSG00000006315	Tmem147	1348	859	1049	879.95	1036	993	986	818	1111	1013	1118	970	1282	1372	1023	1070	1318	1280	1069	1089	1160
ENSMUSG00000006333	Rps9	18175.8	13323.9	15076	13507.8	15132.9	13799.9	12525.6	13836.4	13535.8	11029.4	9830.87	11876.9	10583.9	12956.7	8618.91	8131.89	9288.92	9094.52	6350.93	7622	7400.59
ENSMUSG00000006335	Tfpt	269	194	244	301	309	268	326	332	303	333	257	361	358	390	265	283	311	336	298	329	330
ENSMUSG00000006342	Susd2	3130	1315	2612	656	963	1146	212	455	361	174	171	181	264	218	190	146	674	165	76	108	102
ENSMUSG00000006344	Ggt5	916	926	1287	678	714	782	186	699	510	89	43	169	71	47	52	46	38	73	39	20	55
ENSMUSG00000006345	Ggt1	526	2588	916	1356	1127	983	597	1883	835	855	403	831	597	574	790	513	423	673	639	583	566
ENSMUSG00000006356	Crip2	4943	4757	5487	5691	5908	4912	3249	6064	4708	3133	3298	4142	3718	4160	3104	3068	5058	4102	4134	4770	4657
ENSMUSG00000006360	Crip1	2921	6354	3150	2337	1672	1240	540	2805	917	456	405	608	722	689	479	386	1077	625	900	565	529
ENSMUSG00000006362	Cbfa2t3	117.93	119.95	123	142	172.8	149	115	130	170	178.95	196	160	176	177	133	202	254	228	281	261	320
ENSMUSG00000006369	Fbln1	2990	1202	2245	929	1245	1202	1441	889	1090	1586	3188	2322	3855	4141	3231	7000	4670	7602	7741	6803	8404
ENSMUSG00000006373	Pgrmc1	3389	2325	3459	4400	4379	4366	4981	5579	5468	6503	3385	5006	7149	4601	4453	4650	4806	5040	4188	4314	4111
ENSMUSG00000006378	Gcat	134.66	141.41	151	238.93	180.95	175.16	134.33	88.4	229.54	131.02	161.66	181	222.59	191	178.54	131.16	305.59	152.29	136.14	102.46	94.69
ENSMUSG00000006386	Tek	837	630	1270	1441	1712	1405	1002	1069	1183	987	896	946	693	789	577	825	1137	981	870	959	1062
ENSMUSG00000006389	Mpl	3	9	9	8	6	8	40	3	24	42	59	46	40	47	28	33	44	40	33	47	71
ENSMUSG00000006390	Elovl1	1598	1086	1312	1836	1826	1856	1959	1237	1870	1938	2531	2178	2567	2903	2285	2316	3474	2649	2848	3002	3033
ENSMUSG00000006392	Med8	670	687	595	800	821	836	1088	703	1064	1109	1281	1199	1266	1518	1115	1136	1174	1109	989	1169	1165
ENSMUSG00000006395	Hyi	86	45	77	66	51	64	77	116	92	150	116	91	198	121	93	94	119	219	212	175	139
ENSMUSG00000006398	Cdc20	1694	1071	1002	1084	975	1174	1621	259	1237	1331	2042	1589	1728	2029	1074	716	930	723	312	392	321
ENSMUSG00000006403	Adamts4	401	682	627	738	879	729.93	669	506	596	942	913.95	1017	1040	1228	1267	1606	986	2091	1383.96	1733	2626
ENSMUSG00000006411	Nectin4	30	113	41	79	64.02	49	78	27	38	26	24	29	32	53	37	16	19	13	40	9	21
ENSMUSG00000006412	Pfdn2	703	636.92	620.89	685.95	703.96	692.95	774.93	733	866.97	774.69	612.93	865.93	841.97	921.95	510.92	582.82	621.97	664.81	472.97	464.92	535.99
ENSMUSG00000006418	Rnf114	1659	1252	1662	1820.01	2062	1847	1930	1462	2059	1778	1797	1972	2000	2100	1684	1689	1958	1778	1673.03	1616	1882
ENSMUSG00000006423	C330007P06Rik	650	577.8	542.57	756.26	768.31	789.36	656.4	667.45	873.66	705.87	575.96	679.57	746.07	811.5	713.29	643.4	611.27	598.1	771.52	566.14	607.74
ENSMUSG00000006435	Neurl1a	106.97	95.76	171.03	120.81	100.93	123.79	60	68	80.6	72	49	52.8	87.84	92.67	101	80.78	93	84	71	74	76
ENSMUSG00000006442	Srm	1984	1709	1215	1571	1457	1413	1094	892	1202	808	1080	1020	819	1110	699	578	578	710	475	572	440
ENSMUSG00000006445	Epha2	283	625.28	766	1091	1027	843	395	776.02	876	499	396.99	536	373	543	679	394	432	629	473	355	344
ENSMUSG00000006456	Rbm14	1164.2	945.8	868.55	1091.97	1052.39	1122.57	1351.86	610.84	1269.55	1192.68	1587.41	1182.42	1305.38	1619.02	1110.32	1106.74	1308.19	1104.04	788.27	864.99	875.45
ENSMUSG00000006457	Actn3	177.42	180.21	506	168	178.91	167.05	48	221.06	256	91	52	155.86	37	45	78.02	23	7	40	13	20	23.43
ENSMUSG00000006462	A530013C23Rik	3	1	2	2	2	3	1	4	4	9	8	5	8	3	10	3	4	4	5	6	2
ENSMUSG00000006463	Zdhhc24	315	317	369	283	334.72	318	331	281	380	340	314	380	316	307	295	289	311	294	328	263	336
ENSMUSG00000006464	Bbs1	120	91	113	95	123	120	110	91	140.09	87	84.03	105	109.23	118	106	74	79	91	72	63	66.19
ENSMUSG00000006469	Slc34a3	0	1	1	5	0	1	0	0	0	2	0	1	7	0	8	0	33	4	6	2	3
ENSMUSG00000006471	Ndor1	111.19	122.57	22.98	101.17	222.73	142.47	217.04	55.34	240.58	183.05	226.36	192.62	275.84	223.77	104.98	221.26	143.87	161.02	138.96	214.63	161.47
ENSMUSG00000006476	Nsmf	343	205	329	275	299	310	290	283	360	308	315	372	478	384	356	371	387	355	360	302	307
ENSMUSG00000006488	Prl7a1	3401	12630	7754	24899	19964	16351	5700	48322	26126	8868	8149	14336	5622	12646	12263	2721	6479	2852	5118	2975	1916
ENSMUSG00000006490	Prl8a9	430	544	459	877	894	986	4867	1612	2609	18740	29431	28135	52793	61688	64810	65141	62135	79394	117401	104371	81553.9
ENSMUSG00000006494	Pdk1	284	331	305	374	349	371	428	235	366	584	660	489	796	1020	805	714	981	896	1355	1147	1483
ENSMUSG00000006498	Ptbp1	7528.98	5244.97	4955.99	6322.96	6614.99	6722.99	7181.99	3841.99	7110	6170.95	7671.93	6214.97	6845.98	8419.79	6030.96	6032.95	6484.96	6292.03	3911.92	4727.96	4663.99
ENSMUSG00000006517	Mvd	872	236	576	601	775	678	464	438	635	368	434	485	368	486	431	238	303	323	221	291	225
ENSMUSG00000006519	Cyba	1633	669	1252	867	1258	1020	770	1137	902	949	560	965	1080.53	478	511	429	782	659	566	323	491
ENSMUSG00000006522	Itih3	7	1	4	0	0	2	4	2	1	10	15	6	19	9	14	7	118	15	5	6	13
ENSMUSG00000006526	Tmem110	881	483	722	661	739	729	602	607	680	673	601	674	764	789	652	631	804	735	713	720	709
ENSMUSG00000006527	Sfmbt1	784	592	667	612	714	723	446	677	619	485	331	434	546	472	499	501	679	549	658	607	607
ENSMUSG00000006529	Itih1	21	5	6	4	14	13	11	13	11	5	3	7	16	10	27	1	48	14	1	0	1
ENSMUSG00000006538	Ihh	8	21	37	56	23	38	15	5	20	17	54	23	82	58	36	63	145	33	12	31	5
ENSMUSG00000006542	Prkag3	6	1	1	0	1	0	1	3	1	0	0	0	0	0	1	0	0	3	6	5	3
ENSMUSG00000006546	Cryba2	0	0	0	0	0	0	0	0	0	0	0	0	0	0	0	0	0	0	0	0	0
ENSMUSG00000006567	Atp7b	84	180	95	208	109	135	29	85	39	46	31	23	118	36	80	55	263	43	35	36	18
ENSMUSG00000006570	Defb2	0	0	0	0	0	0	0	0	0	0	0	0	0	0	0	0	0	0	0	0	0
ENSMUSG00000006574	Slc4a1	138	1838	344	450	251	519	5512	187	2110	1980	3721	2476	987	1516	1105	489	820	279	417	466	411
ENSMUSG00000006575	Rundc3a	36	32	29	30	35	25	19	26	25	28	17	26	20	31	17	21	32	37	35	23	30
ENSMUSG00000006576	Slc4a3	61	35	68	33	52	56	78	57	66	125	63	60	120	74	55	78	132	113	227	115	144
ENSMUSG00000006585	Cdt1	668	695	367	845	809	878	1219	419	1115	982	1479	1167	1028	1508	878	661	733	695	326	476	417
ENSMUSG00000006586	Runx1t1	46	18	27	17	33	31	50	13	32	31	42	35	42	41	19	35	46	47	44	40	56
ENSMUSG00000006587	Snai3	12	6	0	12	13	18	10	5	7	12	20	10	19	20	6	10	11	12	13	16	11
ENSMUSG00000006589	Aprt	2694.01	4382.6	2416.83	4504.99	4353.41	4063.16	5688.91	4456.86	5640.43	6401.38	6768.37	7076.58	6179.61	8936.46	6471.94	5895.34	6377.78	6862.19	4866.77	6191.19	6154.97
ENSMUSG00000006599	Gtf2h1	915	1229	927	1579	1569	1740	1796	1156	1885	1888	1993	1899	2143	2449	1927	2348	2174	2087	2568	2239	2085
ENSMUSG00000006611	Hfe	125.51	125	203.05	109	138	117	66	101.13	75	74.83	58.3	56	86	64	80	89	163	92.68	154.14	127	154
ENSMUSG00000006638	Abhd1	56.24	23.34	18.09	14.27	18.87	8.24	9.13	14.05	16.19	36.32	16.26	21.52	32.17	111.47	124.63	123.73	25.55	38.02	35.77	112.74	29.18
ENSMUSG00000006641	Slc5a6	392.6	279	418.64	388.72	393	432.65	578.57	174.57	398	867	1231.83	741	1085	1308.66	1042	1602	2223.71	2000	2654.2	2236	2453.36
ENSMUSG00000006642	Tcf23	615	170	329	90	248	140	57	122	37	61	15	27	22	24	28	16	25	26	21	8	9
ENSMUSG00000006649	Nphs1	2.08	8.49	0	1	2.05	0	0	0	0	0	2.07	1.06	2.05	0	1.03	3.07	0	0	2	2.83	2.09
ENSMUSG00000006651	Aplp1	144	167	175	157	123	167	141	188	167	163	235	230	261	371	369	356	440	397	478	434	486
ENSMUSG00000006673	Qrich1	2142	1560	1905	2050	2049.04	2344	2276	1510.5	2246	2559	2633	2341	2848	3449	2504.87	2604	2901	2934	2534	2615	2763
ENSMUSG00000006675	P4htm	26	44	39	26	37	36	22	35	40	34	14	31	43	20	9	17	37	22	28	24	28
ENSMUSG00000006676	Usp19	3593.99	2665.57	2994.01	3292	3408.02	3765	3800	2271.1	3709.91	3799.07	4205	3637.78	4344	5094	3936	3704.42	4124	4133.01	3511.55	3707	3741
ENSMUSG00000006678	Pola1	615	324	306.03	394	397.21	472.98	566	157.84	434.01	335.98	427.02	378.85	365	445	275	290	259	229.99	113	121.96	120.94
ENSMUSG00000006699	Cdc42	9005	7247	8320	9356	9349	9334	9857	8418	10257	10481	9452	10486	10861	11473	8928	10303	10620	10534	9926	9629	9427
ENSMUSG00000006705	Pknox1	693	401	507	573	589	609	749	383	706	708	898	745	991	1183	847	897	1114	976	906	873	941
ENSMUSG00000006711	D130043K22Rik	0	0	2	0	5	6	1	0	1	1	3	2	8	4	7	0	4	1	15	0	1
ENSMUSG00000006715	Gmnn	384	524	283	549	465	574	776	281	801	714	664	620	773	733	468	315	406	305	195	161	205
ENSMUSG00000006717	Acot13	170	248	201	131	161	134	150	360	304	253	76	137	289	191	181	92	206	110	161	91	145
ENSMUSG00000006720	Zfp184	16	15	8	28	22	22	46	9	32	35	36	55	41	66	51	37	44	46	43	57	49
ENSMUSG00000006724	Cyp27b1	2	0	4	4	2	3	1	1	0	0	1	2	1	0	3	3	3	0	0	1	5
ENSMUSG00000006728	Cdk4	5481.76	3265.78	3888.9	3619.97	3921.58	3863.5	4059.5	2854.64	3883.41	3367.42	3827.66	3837.91	3678.96	4413.24	2930.48	2986.77	3575.56	3170.53	2381.83	2461.79	2338.65
ENSMUSG00000006731	B4galnt1	2574.36	2394.81	3000.89	1907.91	2370.26	1973.53	911.2	1973.03	1478.8	658.99	261.21	659.86	578.51	312.18	417.01	252.2	254.04	400.35	319.9	265.07	253
ENSMUSG00000006732	Mettl1	440.81	249	274.89	415	353	437	339	283	320	278	354	293	322.99	378	279	267	298	278	264	241.37	239
ENSMUSG00000006736	Tspan31	2194.24	1657.22	1926.1	1833.03	2086.42	1840.5	1638.5	2264.36	1974.59	1620.58	1543.34	1711.09	1750.04	2110.76	1646.52	2195.23	2346.44	2232.47	2365.17	2256.21	2269.35
ENSMUSG00000006740	Kif5b	4161.92	3445.96	4296	4348.42	4553.8	4568.31	3342.97	3283.58	4205.36	3565.07	3054	3162.05	3376	3592.65	2949	3831.35	2880.71	3247.71	3311.98	2816	2645
ENSMUSG00000006763	Saal1	372	227.21	221	231	288	245	253	160	285	275	235	262	296	352	221	272	295	271	234	273	209
ENSMUSG00000006764	Tph2	1	0	0	0	0	0	0	0	0	2	0	0	0	0	0	2	1	0	0	0	0
ENSMUSG00000006777	Krt23	95	23	63	71	93	55	94	213	153	49	10	93	27	47	48	21	106	34	30	31	35
ENSMUSG00000006782	Cnp	525	230	366	307	478	374	254	346	375	296	214	291	237	259	187	208	269	243	248	207	234
ENSMUSG00000006784	Ttc25	15	4.42	13	10.01	10.21	16.99	8.33	13.38	23.74	17.17	9.08	18	18.67	16.05	15.07	9	3	13	9	16.92	16.73
ENSMUSG00000006800	Sulf2	4453	5556	5738	6103	6338	5652	3759	5205	4320.75	3399	4099	4738	3894	5718	5052	5243	3962	5437	4214	5183.37	5126
ENSMUSG00000006818	Sod2	1947.87	1528.93	1473.1	1611.26	1610.02	1665.19	1670.66	1303.95	1780.96	1589.56	1451.89	1461.63	1762.9	1780.63	1274.31	1197.32	1463.64	1318.25	902.88	890.13	1170.18
ENSMUSG00000006850	Tmco6	185	100	151	134	198	145	157	145	170	172	161	180	203	255	171	142	248	185	179	207	193
ENSMUSG00000006906	Stambp	458	277	389	450	495	475	474	385	533	522	614	568	653	764	655	859	951.02	862	948	882	864
ENSMUSG00000006920	Ezh1	833	528	753	785	932	900	863	774	947	949	1005	959	1282	1359	1044	1145	1538	1307	1405	1184	1214
ENSMUSG00000006930	Hap1	36	66	70	73	100	88	87	67	121	103	163	118	106	164	108	108	168	137	119	103	139
ENSMUSG00000006931	P3h4	1196	481	1077	428	491	506	360	404	472	359	493	529	662	808	509	609	933	670	821	658	686
ENSMUSG00000006932	Ctnnb1	26211	20401	35832	33468	34849.6	33333.8	21976	29974.2	34216	23758	20716	24780	22460	25694	23124	22918.8	24220	24307	21768	22311	22429
ENSMUSG00000006941	Eif1b	548	455	508	566	597	549	845	595	769	1139	1053	1085	1031	1211	1021	1002	803	1087	801	1042	1115
ENSMUSG00000006948	Klk4	8	18	29	94	129	121	196	409	218	740	185	512	290	200	347	390	292	528	483	293	518
ENSMUSG00000006958	Chrd	3767	1129	2648	1463	1999	2020	532	1020	948	614	196	430	517	228	248	203	111	350	142	89	118
ENSMUSG00000006998	Psmd2	9104	8067	7360	8853	9228.01	8928	9851	8698	10097	9304	8325	8638	10372	10959	8524.01	8904	11232	10241	7483	8002	8105
ENSMUSG00000007021	Syngr3	7	1	3	5	6	5	3	4	2	3	1	4	6	0	1	3	0	4	5	2	0
ENSMUSG00000007029	Vars	3520	2152	1816	2209	2266	2470	2752	1147	2442	2035	2795	2123	2253	2871.11	1691	1498	1584	1465	1003	922	916
ENSMUSG00000007030	Vwa7	5.46	3	5	11.1	5	5	18.46	4.05	4.43	17.57	19.17	30.63	11	13	17	7.14	22	15	10.01	18.49	14.78
ENSMUSG00000007033	Hspa1l	22.1	12.06	21.04	14.13	14.06	4.02	10.12	7.46	9.32	3.02	17.08	12.02	18.77	15.46	13.11	11.01	6.01	16.02	16.26	2.01	12.08
ENSMUSG00000007034	Slc44a4	161	631	285	585	398	472	181	532	317	239	322	265	234	283	267	229	493	180	274	310	201
ENSMUSG00000007035	Msh5	32	11	13	19	14	10	13	13	10	31	17	15	12	29	19	20	22	17	16	21	21
ENSMUSG00000007036	Abhd16a	969	522	827	710	869	833	1201	707	1058	1451	1722	1393	1788	2066	1531	1654	2687	2323	2346	2232	2294
ENSMUSG00000007038	Neu1	939	1602	1051	1364	1208	1203	1019	1768	1540	1272	1185	1456	1197	1287	1373	1114	1411	1146	1406	1297	1208
ENSMUSG00000007039	Ddah2	290	258	317	347	350	355	744	218	450	840	1120	906	1126	1140	750	1144	1808	1353	1868	1799	1676
ENSMUSG00000007041	Clic1	3728	1868	2971	3065	3334	3000	3257	3270	3201	3446	3132	3595	3212	3632	2842	2774	4347	3255	3570	3799	3859
ENSMUSG00000007050	Lsm2	586	480	361	433	455.95	443	658	226	635.02	613	805	573	592	743	485	450	497	418	301	306	304.37
ENSMUSG00000007080	Pole	523	284	195	421.01	374	489.97	656	123	493	501	638	368	511	591	390	367	361	345	161	159	161
ENSMUSG00000007097	Atp1a2	877	241	561.99	46	80	93	19	40	32	65	95	55	98	95	75	47	63	65	78	56	99
ENSMUSG00000007107	Atp1a4	0	4	2	8	6	7	21	3	6	10	23	17	12	18	18	14	46	34	28	25	31
ENSMUSG00000007122	Casq1	2	7	4	6	11	14	15	4	22	23	10	13	16	9	14	12	17	18	11	22	14
ENSMUSG00000007207	Stx1a	63	31	39	24	49	38	55	25	44	39	63	65	58	50	56	34	67	47	34	29	29
ENSMUSG00000007209	Ceacam9	1035	10167	5646	5504	9315	12194	3868	2125	3596	1980	2744	2119	1158	2225	1630	506	379	314	171	196	157
ENSMUSG00000007216	Zfp775	96	40	100	189	209	266	254	128	202	257	174	154	775	267	247	203	257	294	178	246	257
ENSMUSG00000007279	Scube2	1	6	14	9	11	18	59	7	17	32	46	73	113	103	71	87	183	128	62	87	65
ENSMUSG00000007338	Mrpl49	752	559	648	815	856	910	1144	635	1129	1010	1175	1147	1223	1267	891	1038	1222	968	758	791	815
ENSMUSG00000007379	Dennd2c	60	160	155	113	100	96	82	122	140.01	97	153	124	134	116	102	110	159	97	138	98	129
ENSMUSG00000007411	Mark3	1703	1779	1638	2084	2025	2162	2566	1874	2561	2904	3245	2916	3687	3807	2812	3887	4956	3934	4561	3994.95	3954
ENSMUSG00000007415	Gatad1	3374.14	1787.2	3397.15	3805	4170.57	3760.54	2587.23	4873.97	4931.8	2882.92	1520.74	3430.23	2157.31	1733.18	1842.17	1415.17	1236.7	1584.44	943.07	1029.6	1091.53
ENSMUSG00000007440	Pcdha11	4.16	2	3.7	3.98	4.55	3.82	1.46	6	1.62	3.36	0	7.27	6.77	0	0	0	7.48	2.64	2.95	2.92	4.91
ENSMUSG00000007457	2310003L06Rik	0	0	0	0	0	0	0	0	0	0	0	0	6	3	0	7	4	4	2	4	4
ENSMUSG00000007458	M6pr	7072	3383	4805	5613	6561	6437	5250	5038	5523	6066	4581	5337	5821	6027	4653	4908	4897	5132	5409	5211.76	5328
ENSMUSG00000007476	Lrrc8a	1084.45	1006.81	1069.16	852.03	938.13	901.31	722	1075.71	789.74	832.43	774.34	818.61	867.09	1024.16	909	822.07	1009	1210.15	954.94	1078.96	1074.99
ENSMUSG00000007480	Mc5r	2	0	0	0	0	0	1	0	1	3	0	0	4	3	2	0	0	0	0	0	0
ENSMUSG00000007564	Ppp2r1a	3972	3074	3088	4146	4306	4494	4823	2680	4972	4343	4828	4500	5031	5826	4131	4453	6053	5018	4094	4376	4420
ENSMUSG00000007570	Fance	342	248	260	250	267	285	305	228	280	351	458	381	512	456	395	426	546	493	497	492	519
ENSMUSG00000007589	Tinf2	535.11	460.91	362.06	591.67	603.49	613.82	960.91	325.15	839.15	860.53	921.25	902.33	1026.33	1240.01	775.54	710.64	834.59	687.8	438.7	523.87	563.83
ENSMUSG00000007591	Tssk4	1	2	2	3	7	4	4	4	4	6	2	3	1	6	0	2	9	1	2	2	1
ENSMUSG00000007594	Hapln4	18	64	9	71	139	159	163	20	352	117	233	198	65	67	55	124	166	218	271	175	279
ENSMUSG00000007603	Dus3l	585	381	440	433	486	505	537	325	549	608	609	630	632	735	456	496	537	528	445	520	461
ENSMUSG00000007610	Gtpbp3	339	314	269	383	374.02	351	400	211	454	344	456	391	423	484	350	388	387	340	281	282	340
ENSMUSG00000007613	Tgfbr1	693	933	733	1158	892	1026	996	701	1134	1117	1246	1001	1516	1591	1366	1543	1409	1553	1873	1484	1411
ENSMUSG00000007617	Homer1	621	507	539	529	560	555	467	378	519	443	506	403	522	567	426	550	364	496	579	385	335
ENSMUSG00000007646	Rad51c	83	48	55	87	82	81	159	27	164	123	182	153	129	196	130.01	88	104	80	89	63	70
ENSMUSG00000007653	Gabrb2	6	3	2	2	1	1	0	0	1	2	0	0	0	0	2	0	0	0	1	0	0
ENSMUSG00000007655	Cav1	540	594	869	477	570	535	502	435	606	586	727	723	808	691	420	1250	1495	1195	1840	1245	1367
ENSMUSG00000007656	Arpp19	1469	1225	1326	1520	1495	1539	1679	1266	1784	1743	1600	1761	1631	1825	1278	1484	1645	1492	1322	1331	1410
ENSMUSG00000007659	Bcl2l1	1728	1913	2390	2311	2508	2314	1560	2588	1928	2257	1935	2279	2549	2745	2650	2088	2746	2840	3588	2957	3017
ENSMUSG00000007670	Khsrp	1884	1251	1104	1378	1287	1423	1620	997	1711	2317	1689	1418	2180	2680	1587	1710	1328	1838	1320	1024	1037
ENSMUSG00000007682	Dio2	325	175	141	97	72	88	96	255	163	651	132	365	110	120	184	223	121	550	240	150	288
ENSMUSG00000007721	Ccdc124	1133	1029	891	1162	1373	1217	1320	1147	1528	1398	1163	1508	1538	1470	1139	1004	1238	1387	1109	1403	1361
ENSMUSG00000007739	Cct4	5660	4353	3630	5484	5529	5707	5861	3249	5796	5426	5931	5593	5528	7556	4996	4877	4861	4826	3803	4218	4164
ENSMUSG00000007777	0610009B22Rik	329	218	293	219	224	230	208	229	257	232	211	233	202	214	189	206	242	210	218	243	183
ENSMUSG00000007783	Cpt1c	161	94	175	118	140	127	115	108	124	139	106	121	216	132	109	162	192	167	105	154	105
ENSMUSG00000007805	Twist2	108.7	182.54	124.86	142.7	166.35	147.01	30.66	158.3	166.71	55.58	29.87	33.82	82.74	70	64.86	47.66	30.86	50.64	44.38	41.89	45.85
ENSMUSG00000007812	Zfp655	959	1202	980	1813	1744	1913	2645	1354	2400	3087	3467	3175	4482	5107	3982	5049	4251	4763	5081	4609	4859
ENSMUSG00000007815	Rhoa	9638.69	6920.39	9089.46	10317.3	10815.1	10414.2	9817.97	9757.11	11483.5	9688.01	9927.21	10849.5	10376.9	11301.7	9364.7	9586.75	10521.4	10213.6	9620.42	9461.5	10024.4
ENSMUSG00000007817	Zmiz1	10126.9	3778.93	7473.83	6752.97	7737.88	7871.83	4765.98	4524.83	6091.96	4829.96	4946.97	4517.94	5319.84	5804.98	4986.97	4779.9	5757.95	5900.82	5966.96	5853.97	6532.95
ENSMUSG00000007827	Ankrd26	286	185	161	215	253	271	237	89	281	196	247	187	225	274	198	212	190	155	147	134	124
ENSMUSG00000007833	Aldh16a1	627.58	555.12	509.29	679.76	716	777	1001.81	418.6	902.73	899.6	1032.51	890.79	949.72	1185.24	947.46	878.13	884.76	895.22	433	650.48	716.48
ENSMUSG00000007836	Hnrnpa0	5180	4029	3856	3987	4303	4413	4584	3144	4881	4936	4566	5596	6255	6736	4023	4073	4567	4591	3192	3670	3608
ENSMUSG00000007837	Prrg2	94	125	143	232	209	227	351	162	296	532	647	472	689	643	519	761	973	749.21	1186	975	927
ENSMUSG00000007850	Hnrnph1	4998	4375	4318	5234	5222	6091	7039	2853	7054	6539	7219	6641	6788	8097	5755	6132	5260	5298	4696	4680	4767
ENSMUSG00000007867	Ift43	443	301	480	459	529	511	602	445	652	685	559	741	738	779	587	541	604	713	612	628	784
ENSMUSG00000007872	Id3	1630	648	1523	735	942	780	347	504	546	402	506	455	338	362	280	361	579	470	465	384	512
ENSMUSG00000007877	Tcap	2	0	0	4	1	1	0	0	9	0	2	2	1	1	0	0	0	2	0	4	3
ENSMUSG00000007880	Arid1a	2597	1846	1886	2493	2647	2728	3008	1729	2959	2771	3347	2731	3405	4065	2891	3253	3410	3519	2987	3165	3158
ENSMUSG00000007888	Crlf1	4	9	30	9	3	21	58	2	45	78	105	72	98	77	71	124	256	141	176	256	265
ENSMUSG00000007891	Ctsd	13963.4	15211.3	12651.6	19658.8	20902	18620.8	20088.7	26148.7	21180.8	24778.7	20051.5	23197.5	26280.2	26417.7	23257.4	20031.8	28774.3	26018.1	29463.2	25047.8	24020.3
ENSMUSG00000007892	Rplp1	21151.5	14622.7	16800.6	15314.9	18192.4	15452.2	14403.6	14869.8	15447.5	13291.4	10995.6	12883.8	13414	14416.7	9629.91	8463.91	9850.6	10186.6	6828.89	7551.48	7832.35
ENSMUSG00000007907	Cabs1	0	0	0	0	0	0	0	0	0	0	0	0	0	0	0	0	1	0	1	0	1
ENSMUSG00000007908	Hmgcll1	6	6	10	6	4	3	3	7	4	2	2	8	2	2	1	2	6	2	3	0	2
ENSMUSG00000007944	Ttc9b	1.31	0	2.31	2.53	1.18	0	1.19	3.49	1.16	3.33	0	0	0	0	1.14	0	3.89	0	1.2	1.09	2.43
ENSMUSG00000007946	Phox2a	23	0	8	4	11	7	1	2	2	3	6	6	9	4	4	2	4	5	2	0	0
ENSMUSG00000007950	Abhd8	388	239	319	275	339	293	286	420	367	318.02	284	298	321	294	244	298	355	399	342	345	384
ENSMUSG00000007987	Ift22	249.93	226	191	208	231	238.17	227.58	239	286	246	180.4	238	314	303	237	177.99	202	206.09	179	168	194
ENSMUSG00000007989	Fzd3	90	57	91	66	75	79	81	49	101	100	100	78	126	154	116	136	95	104	125	105	130
ENSMUSG00000008028	1700008O03Rik	2	2	5	5	3	3.99	1.98	0	3	3	1	1	4.13	1	3	1	1	4	0	2	0
ENSMUSG00000008035	Mid1ip1	1942	629	1459	1069	1428	1298	663	1116	872	474	280	632	475	282	300	328	279	356	240	250	240.65
ENSMUSG00000008036	Ap2s1	1703	1378	1572	1584	1801	1603	2521	1697	2135	2401	2437	2519	2631	2935	2084	2342	3175	2784	2343	2548	2592
ENSMUSG00000008090	Fgfrl1	177	197	176	199	164	177	252	192	245	304	353	337	482	476	342	505	725	627	787	680	766
ENSMUSG00000008129	4930432K21Rik	23	5	13	15	17	21	27	9	23	16	31	42	29	55	20	35	38	25	32	38	38
ENSMUSG00000008136	Fhl2	200	290	179	526	584	541	868	479	813	938	1190	1236	1236	1839	1342	1170	1529	1445	1639	1370	1441
ENSMUSG00000008140	Emc10	1742	1224	1540	1387	1620	1618	1580	1406	1797	1725	1903	1860	2169	2477	1853	1723	1878	2169	1513	1757	1928
ENSMUSG00000008153	Clstn3	17	42	6	34	27	48	57	4	26	46	24	34	27	110	64	46	29	64	49	43	42
ENSMUSG00000008167	Fbxw9	395	311	394	413	469.99	432.96	472.96	369	492.95	500.97	569	538.97	643.92	603.92	475.98	542.99	650.96	645.96	537	541.95	582.95
ENSMUSG00000008193	Spib	3	33	11	8	11	16	10	6	20	7	24	15	26	35	27	13	14	13	1	1	3
ENSMUSG00000008200	Fnbp4	888	652	667	760	850	885	820	527	822	772	904	798	900	984	778	815	765	744	719	679	769
ENSMUSG00000008206	Cers4	210	136	335	250	268	289	139	273	189	154	129	178	134	147	135	174	176	191	127	96	159
ENSMUSG00000008226	Scrn3	455	356	415	443	452	460	432	336	478	407	403	418	384	449	382	363	340	336	291	307	296
ENSMUSG00000008301	Phax	765.4	781.23	744	795.26	895.31	817.3	853.19	798.36	909.84	825.52	854.28	923.38	900.47	1053.55	821.26	890.14	885.51	839.28	784.18	866.46	838.39
ENSMUSG00000008305	Tle1	1589	512	943	433	567	517	311	308	393.6	327	373	317	392	509	296	391	605	490	460	416.5	467
ENSMUSG00000008307	1700109H08Rik	2	0	6	3	6	6	0	4.47	3	4	2	2	1	2	4	2	0	1	2	6	4
ENSMUSG00000008318	Relt	145	171	96	167	172	202	312	99	303	280	338	288	394	457	232	278	223	330	275	178	339
ENSMUSG00000008333	Snrpb2	854	729	653	711	816	832	800	585	915	876	800	831	698	898	710	731	564	548	614	577	600
ENSMUSG00000008348	Ubc	12694	15116.1	16400.3	22928.6	23944.3	22072.5	28045.4	21532.7	28813.1	26929.5	31314	23924.3	32254.5	38474.1	28570.3	31374.3	37112.1	37782.9	37642.5	29598.1	30851.2
ENSMUSG00000008373	Prpf31	1161	808	705	1154	1184	1220	1499.52	687.62	1368.99	1299.34	1557	1373.99	1495.99	1830.68	1190	1071.64	1299.19	1110	911.68	955	996
ENSMUSG00000008384	Sertad1	463	284	360	401	408	374	289	447	370	346	330	348	373	336	247	252	355	318	369	334	325
ENSMUSG00000008393	Carhsp1	5365	2712	5288	4758	5226	4943	3759	3516	4037	3412	3435	3515	3530	4361	3269	3011	3344	3425	2366	2710	2740.98
ENSMUSG00000008398	Elk3	1131.89	802.6	1062.71	1091.7	1262.9	1138.65	911.82	952.87	1159.91	929.43	934	1066.1	872.5	969.75	890.79	815.57	899.54	959.32	783.34	948.72	945.93
ENSMUSG00000008429	Herpud2	1150	1308	1548	1469	1532	1401	1075	1731	1477	1253	1183	1341	1409	1436	1320	1419	1411	1528	1504	1470	1350
ENSMUSG00000008435	Rdh13	1061	607	785	891	804	937	807	599	841	803	989	761	1000	1160	861	852	1155	884	659	728	719
ENSMUSG00000008438	Adam21	1	0	2	2	0	1	0	0	1	0	1	3	0	0	0	3	0	3	2	2	1
ENSMUSG00000008450	Nutf2	179.38	305.78	247.45	433.74	344.7	326.41	516.04	327.7	401.01	386.64	447.71	467	364.18	490.42	334.12	267.16	336.2	261.73	279.09	300.56	214.21
ENSMUSG00000008461	Fut1	0	1	2	0	0	3	1	0	2	1	4	1	0	1	0	0	1	0	0	1	0
ENSMUSG00000008475	Arpc5	8226	6612	8774	8647	9697	9102	7140	8908	9376	7527	5348	8235	6941	7370	6164	6212	5283	6673	4935	5806	5613
ENSMUSG00000008482	Rnf151	0	0	0	0	2	7	1	2	1	0	0	0	0	3	3	0	0	0	3	0	1
ENSMUSG00000008489	Elavl2	1	5	0	5	3	9	12	1	7	13	13	9	13	7	6	4	5	6	3	9	3
ENSMUSG00000008496	Pou2f2	35.08	59	33	50	42	43	22	39	28	24	16	25	16	19	11	13	19.03	11	27	17	10
ENSMUSG00000008540	Mgst1	2592	603	2168	500	879	767	331	488	477	312	195	253	253	131	186	404	526	414	281	416	478
ENSMUSG00000008575	Nfib	88	183	184	177	181	219	130	169.01	136	181	198	196	260	258	189	436	294	333	410	324	320
ENSMUSG00000008590	Htr3b	0	0	0	0	0	0	0	0	0	0	1	0	0	0	1	0	1	1	0	1	2
ENSMUSG00000008601	Rab25	9	42	23	23	34	30	44	18	43	38	73	59	33	37	27	30	66	29	9	24	20
ENSMUSG00000008604	Ubqln4	1041	682	802	1007	968	1032	1303	724	1288	1080	1381	1217	1221	1545	1050	1077	1371	1189	1065	1023	880
ENSMUSG00000008658	Rbfox1	1	0	0	0	1	0	0	2	0	0	0	0	0	0	0	1	1	3	0	3	0
ENSMUSG00000008668	Rps18	589.45	434.06	562.42	601.69	600.08	454.26	369.92	292.47	355.38	301.76	461.46	350.85	367.45	405.45	438.29	446.05	299.51	327.17	237.82	372.33	251.04
ENSMUSG00000008682	Rpl10	4896.39	3006.94	4119.53	4392.7	5296.48	4904.83	3895.54	4085.85	4954.87	4339.93	3439.51	3706.17	3404.01	4757.57	3668.84	3163.91	3269.21	4172.66	3229.67	3445.16	3469.39
ENSMUSG00000008683	Rps15a	10643	6502.72	8562.36	8122.62	9865.56	9145.99	8813.56	7935.07	8251.99	7373.79	6590.65	7932.63	7315	9024.98	6010.87	5924.61	6430.38	6842.79	4814.76	5795.79	5799.79
ENSMUSG00000008690	Ncaph2	2303.95	1859.74	1871.64	2155.47	2177.33	2242.42	2978.62	1771.16	2735.72	2583.67	2900.4	2661.23	3015.03	3543.8	2368	2587.43	3115.32	2741.07	2247.21	2453.54	2482.52
ENSMUSG00000008730	Hipk1	3218	2917	3564	3570	3440	3392	2264	2839	2705	2107	1785	1977.98	2192	2397	2091	1961	2153	2072	2361	1834	1869
ENSMUSG00000008734	Gprc5b	1564.45	1010.05	1692.35	990.6	1273.87	1169.56	418.5	935.4	933.4	316.59	129.22	234.47	151	92.22	99.25	156.83	217	194.78	162.95	146	118.29
ENSMUSG00000008763	Man1a2	2073	1772	1925	2415	2312	2508	2313	1573	2626	2959	3061	2620	3446	3956	2906	3748	3150	3340	3581	2903	3086
ENSMUSG00000008789	Ceacam5	16.82	7	20	135.81	117.81	185.88	6032.96	45.8	1424.82	15984	24609.2	16780.9	32466	49121	45680.8	58925.8	29307.8	64731.5	83361.4	69877.1	57364.3
ENSMUSG00000008813	Tppp2	0	0	0	0	0	0	0	0	0	0	0	0	0	0	0	0	0	0	0	0	0
ENSMUSG00000008822	Acyp1	166	111	145	122	109	110	110	153	141	129	91	126	145	125	123	133	107	111	129	96	87
ENSMUSG00000008843	Cldn13	1	4	0	2	2	6	53	1	24	27	43	44	8	12	10	4	7	1	5	2	0
ENSMUSG00000008845	Cd163	6	2	3	2	0	5	0	3.02	1	0	0	1	8	0	0	2	11	2	16	13	7
ENSMUSG00000008855	Hdac5	250	420	330	486	471	466	661	532	707	865	1115	1053	1132	1158	853	1140	2154	1524	2122	1914	1858
ENSMUSG00000008859	Rala	1362	1233	1381	1468	1489	1442	1323	1637	1529	1647	1516	1811	1548	1874	1416	1469	1496	1456	1434	1481	1627
ENSMUSG00000008874	Clec3a	0	0	0	0	0	0	0	0	0	0	0	0	0	1	0	0	0	0	0	0	0
ENSMUSG00000008892	Vdac3	2539	1535	1707	1940	2076.57	2116	2796	1418	2440	2674	2907	2714	2982	3353	2465	3019	3561	3102	2518	2650	2703
ENSMUSG00000008932	Slc1a7	1	4	3	2	1	5	1	3	3	0	2	5	2	2	6	0	3	0	1	1	1
ENSMUSG00000008958	Vps72	713	572.69	544	654	719	670	928	618	945.02	1106	1227	1197	1275	1641	1119	1129	1344	1396	1144	1346	1335
ENSMUSG00000008976	Gabpa	1649.06	1195	1310.09	1558.99	1513.7	1648.15	1343	1067.04	1706.06	1466	1411.93	1302	1488.75	1611	1298	1392	1131	1188	1123	1068	1038
ENSMUSG00000008999	Bmp7	181	263	184	284	263	300	245	159	167	208	153	137	99	101.51	100	55	28	84	36	49.79	81.06
ENSMUSG00000009013	Dynll1	4955	4053.04	4805	5054	5364	5106	5304	5200	6488	4693	4888	5826	5358	5918	3981.98	3827	4803	4406.08	4140	4075	4059
ENSMUSG00000009030	Pdcl	802	831	799	861	785	869	744	689	922	919	904	1030	953	1195	883	1021	873	930	935	938	879
ENSMUSG00000009035	Tmem184b	1882	1322	1903	1824	2148	1969	1579	1882	2077	1596	1729	1772	1859	1989	1720	1535	1953	1850	1856	1871	2035
ENSMUSG00000009047	Gm5965	0	0	0	0	0	0	0	0	0	0	0	0	0	0	0	0	0	0	0	0	0
ENSMUSG00000009070	Rsph14	0	0	0	0	0	2	0	0	0	0	0	0	0	0	0	0	0	0	0	0	0
ENSMUSG00000009073	Nf2	2408	1793	2139	2254	2297	2236	1846	1887	2294	1848	1777	1855	1919	2114	1686	1752	1704	1988	1731	1696	1831
ENSMUSG00000009075	Cabp7	0	14.23	0	4.05	3.04	9.13	6.08	0	3.03	20.14	29.46	28.24	117.77	169.03	169.77	106.88	90.27	183	209.05	293.6	156.66
ENSMUSG00000009076	Zmat5	208	153.77	176	194.95	210.96	157.87	187.92	225	221.97	197.86	137.54	200.76	198.23	207.97	180.23	166.12	179.73	192	177.95	184.4	159.34
ENSMUSG00000009079	Ewsr1	5423.79	3633.93	3623	3774	4105.7	4363.77	4767	2677.83	4374	4992.75	4939.7	4722.88	4641.97	5814.79	4160	4192.95	4556.82	4562.76	3154.93	3698.81	3916.96
ENSMUSG00000009090	Ap1b1	1616	1290	1535	2281	2443	2365	2935	1578	2665	3182	3612	2776	3692	4264	3056	3727	5217	4334	3988	3752	4048
ENSMUSG00000009092	Derl3	135	820	205	572	465	462	735	562	699	938	902	787	638	1435	944	855	617	1064	780	873	425
ENSMUSG00000009093	Gstt4	2	0	1	0	0	0	0	0	0	0	0	2	0	0	0	0	0	0	1	0	0
ENSMUSG00000009097	Tbx1	10	7	21	8	13	4	5	4	8	4	4	15	9	14	5	2	10	3	13	11	7
ENSMUSG00000009108	Gnat2	27.2	20.7	11.46	49.63	39.87	53.01	66.6	38	73.91	63.1	107.77	80	59.05	114.92	81.64	79.57	67.08	79.37	77.97	64.83	54.66
ENSMUSG00000009112	Bcl2l13	1455.52	1089.95	1022.41	1666.26	1601.81	1623.13	1907.92	937.59	1815.78	2106.54	2305.94	1872.65	2317.41	2590.62	1971.61	2229.86	2837.07	2181.71	2179.62	2001.51	2205.46
ENSMUSG00000009114	2610028H24Rik	0	0	0	0	1.45	0	0	0	0	0	0	0	0	0	0	0	0	0	0	0	0
ENSMUSG00000009115	Spatc1l	0	2	0	0	0	0	0	2	0	0	0	0	0	0	0	0	0	0	1	0	0
ENSMUSG00000009145	Dqx1	14	13	17	39	11.95	22	48	6	42	55	52	36	71	62	43	70	148	73	40	57	33
ENSMUSG00000009185	Ccl8	97	10	47	48	52	52	40	73	69	30	2	20	26	5	16	14	1	11	2	12	12
ENSMUSG00000009207	Lnpk	349	377	259	417	391	445	518	289	530	468	479	433	511	556	468	485	366	427	454	377	368
ENSMUSG00000009210	Prr29	0	0	1	1	1	0	0	0	0	0	0	1	1	2	0	2	0	0	0	0	1
ENSMUSG00000009214	Mymk	0	0	0	0	0	0	0	0	0	0	0	0	0	0	0	0	0	0	0	0	0
ENSMUSG00000009216	Fam163b	0	0	0	0	1	0	0	0	0	0	0	0	0	0	0	0	0	0	0	0	0
ENSMUSG00000009246	Trpm5	77.06	213.03	110	319	271	213.18	11	60	35	5	9	2	5.02	8	0	1	9.01	5	5	4	6
ENSMUSG00000009248	Ascl2	21	457	21	520	529	643	943	86	784	797	1129	858	673	1342	873	883	492	858	260	618	548
ENSMUSG00000009281	Rarres2	2810.32	222.19	2811.36	6860.98	8089.19	6845.25	14849.6	13504.7	13620.9	23019.2	10993.1	17193.8	29313	10649.3	10593	13428.9	6929.76	19305.1	11744	13953.6	15910.2
ENSMUSG00000009291	Pttg1ip	9117	11259	14308	10608	10540	10185	5953	8663	7675	6268	5524	7010	7136	7918	7505	6587	7150	7596	6344	6535	6632
ENSMUSG00000009292	Trpm2	167.58	303.44	232.58	462.43	491.64	489.98	324.12	379.29	496.88	532.94	495.05	481.61	365.88	671.43	529.21	591.85	576.15	611.08	2236.66	882.29	708.59
ENSMUSG00000009293	Ube2g2	2483.99	2094	3000	2471	2670.95	2478.98	2079	2410.96	2743.97	2408.87	2234.99	3031.9	2713.82	3012.95	2002.96	1898.97	2252.96	2189.99	2140.86	1929.93	2277.86
ENSMUSG00000009350	Mpo	16	0	6	8	7	9	32	8	20	17	22	25	17	19	16	3	3	2	1	0	1
ENSMUSG00000009356	Lpo	2	2	0	3	6	2	1	28	2	1	0	4	0	0	1	0	0	0	2	0	2
ENSMUSG00000009376	Met	145	301	289	251	242	254	290	172	288	319	359	248	187	203	143	104	191	151	200	146	138
ENSMUSG00000009378	Slc16a12	15	17	13	40	41	51	122	9	93	198	276	163	380	349	223	501	624	409	700	518	547
ENSMUSG00000009394	Syn2	2	9	9	9	10	9	19	16	20	10	10	13	7	17	17	19	16	20	17	21	30
ENSMUSG00000009406	Elk1	455	240	308	311	338	306	310	285	375	298	305	328	329	366	294	330	309	298	265	281	275
ENSMUSG00000009418	Nav1	3117	2142	3781.98	4299	4769.68	4655	2856	3421.7	4332	2360.66	2334.84	2375	2768.69	2763	2445.53	3071	2831.64	3641	2350.64	2360.49	2787.52
ENSMUSG00000009470	Tnpo1	5349	3909.98	4282	5609	5563	6105	5096	3243.95	5347	4881	5277	4441	5337	5940	4652	5401	4561	5077	4567	4351	4535
ENSMUSG00000009471	Myod1	0	0	0	0	0	1	0	1	0	0	0	0	0	0	0	0	0	0	1	0	0
ENSMUSG00000009487	Otog	0	0	0	2	1	3	0	5	0	1	0	0	0	1	0	0	1	1	2	0	0
ENSMUSG00000009535	Rnmt	571	481	501	609	620	696	748	415	722	771	824	815	995	1114	723	811	780	809	705	696	735
ENSMUSG00000009545	Kcnq1	90	107	130	120	141	100	49	88	82	77	41	68	27	30	44	33	60	56	69	58	58
ENSMUSG00000009549	Srp14	1872	1765	1828	1931	2184	2029	2068	2301	2477	2160	1655	2377	1965	2196	1767	1670	1573	1725	1546	1598	1564
ENSMUSG00000009551	6330409D20Rik	0	0	1	0	1.1	1	0	0	0	0	0	0	1	0	0	1	0	0	0	0	0
ENSMUSG00000009555	Cdk9	1446.05	970.5	1115.7	1213.38	1350.43	1446.97	1452.9	1204.61	1474.75	1464.13	1616.15	1636.77	1719.72	1836.67	1367.83	1378.79	1759.42	1596.53	1473.66	1574.28	1566.94
ENSMUSG00000009563	Tor2a	891	689.95	798.87	1107	1085	1085	1213	636	1122.67	1592.74	1886	1653	1864	2148.83	1629	1848	2337.78	2078	2426.83	2674.79	2627.71
ENSMUSG00000009566	Fpgs	630	467	349	502	489	513	508	286	470	416	608	476	456	615	449	423	500	398	382	433	395
ENSMUSG00000009569	Mrtfb	2538.81	1193	2577	2434.45	2796.07	2842.71	2298	1959	2672.56	2506.01	2150	2053.9	2255.4	2843	2411.88	1998.94	2141	2228.14	2221	1936	2223.11
ENSMUSG00000009575	Cbx5	2950	2202	1820	3028	2524	3057	4586	1164	4015	3869	4340	3149	3734	4999	3026	3465	3122	2944	1925	1973	2093
ENSMUSG00000009580	Odam	0	0	0	0	0	0	0	0	0	0	0	0	1	0	1	0	1	0	0	0	0
ENSMUSG00000009585	Apobec3	558.11	156.99	320.05	295	474.13	435.76	251	343.1	294.02	202.01	107	173	166	120.95	109	119	136	142	116.11	115	83
ENSMUSG00000009588	St6galnac1	0	0	1	0	0	2	0	0	0	0	0	1	0	0	0	0	0	0	3	0	1
ENSMUSG00000009596	Taf7l	1	0	2	17	18	24	493	10	147	1264	1769	1463	1837	2331	2970	2918	1731	3001	5734	3859	3260
ENSMUSG00000009614	Sardh	630.4	119	323	132	144	133	85	80.22	89	58.47	79	84	104	103.67	70	72	125.21	76	92.85	108	73.9
ENSMUSG00000009621	Vav2	1660	996	1231	1893	1752	2021	2572	943	2319	2438	2816	2411	2853	3357	2342	2421	2804	2583	2246	2528	2549
ENSMUSG00000009628	Tex15	8	17	7	12	23	21	105	10	30	26	31	28	28	24	26	29	21	16	89	23	16
ENSMUSG00000009630	Ppp2cb	1040	1008	1082	1214	1259	1215	1282	1221	1404	1110	1196	1302	1285	1447	1071	1092	1162	1270	1267	1144	1168
ENSMUSG00000009633	G0s2	30	63	90	28	37	36	49	73	40	48	23	67	56	15	9	11	23	27	42	32	20
ENSMUSG00000009640	Dmap1	377	351	295	426	414	422	566	258	512	543	598	564	595	729	476	489	615	560	471	536	548
ENSMUSG00000009646	Pla2g12b	1	16	27	49	20	26	48	22	20	53	91	42	87	108	98	50	278	88	97	84	81
ENSMUSG00000009647	Mcu	790	501	668	666	630	559	638	642	648	796	867	783	786	1062	875	967	872	985	962	904	980
ENSMUSG00000009654	Oit3	41	36	48	73	67	73	131	61	149	156	175	160	134	149	156	129	352	153	189	126	158
ENSMUSG00000009670	Tex11	2	11	3	3	1	10	9	15	5	16	29	20	26	17	18	38	14	22	25	23	19
ENSMUSG00000009681	Bcr	1368	992	920	2370	2388	2216	2006	2579	2481	2223	2427	2288	2148	2977	2603	2211	2690	2441	2222	2110	2107
ENSMUSG00000009687	Fxyd5	3179	1341	2860	2426.72	3569	3260	2255	3079	2397	2133	641	1581	1843	663	877	972	815	1372	987	981	1036
ENSMUSG00000009731	Kcnd1	175	50	78	52	52	42	66	24	47	37	61	55	64	82	64	50	48	53	39	48	42
ENSMUSG00000009733	Tfcp2	302.85	159.38	240.12	197.68	269.07	234.98	278.04	218.06	238.98	246.57	303.94	301.32	333.79	439.88	325.24	294.33	308.07	359.7	376.48	346.78	376.01
ENSMUSG00000009734	Pou6f2	3	0	0	0	0	0	2	0	2	5	2	4	3	7	4	14	2	2	7	6	5
ENSMUSG00000009739	Pou6f1	54	44	74	95	136	107	80	93	106	112	48	79	101	70	76	94	75	114	69	75	64
ENSMUSG00000009741	Ubp1	1047.91	1059	986	1396	1424.42	1415.42	1660.95	896.28	1662.36	1700.29	2021.87	1734.24	1985.14	2163.64	1709.6	1661.85	1860.14	1758.54	1974.73	1776.59	1798.36
ENSMUSG00000009772	Nuak2	169	126	159	124	165	114	43	108	118	77	59	100	87	49	84	81	123	77	84	112	97
ENSMUSG00000009828	Ick	336	188	252	344	294	355	397	252	352	419	452	405	423	510	404	423	520	492	480	484	496
ENSMUSG00000009863	Sdhb	4482	2789	3629	2689	3241	2857	1967	2872	2525	1702	1447	2121	1905	1752	1395	1222	1396	1400	925	991	1120
ENSMUSG00000009876	Cox4i2	23	27	29	17	12	14	44	15	37	51	101	91	87	81	48	105	145	128	140	110	140
ENSMUSG00000009894	Snap47	793	350	453	615	679	682	837	457	811	832	1041	913	954	1260	879	1136	1294	1154	1352	1185	1151
ENSMUSG00000009900	Wnt3a	0	0	0	0	1	0	0	0	0	0	0	0	0	2	0	0	0	5	0	0	0
ENSMUSG00000009905	Kdsr	4127.04	2956.95	4535.16	4555.88	5187.78	4748.78	3114.5	5906.38	5394.11	3612.93	1868.95	3699.26	2763.45	2490.86	2851.73	2756.11	2441	3084.43	2387.52	2273.35	2216.01
ENSMUSG00000009907	Vps4b	2800	2952	2861	3429	3492.99	3398	2572	2998	3294	2973	2455	3020	3117	3231.99	2747	2842	2604	2854	2831	2588	2643
ENSMUSG00000009927	Rps25	11696.5	8118.1	9362.34	8811.39	9690.83	9008.82	9301.04	8043.7	8770.3	8755.01	7968.19	9245.37	8384.7	10605.1	6614.64	7097.82	7220.11	7667.46	5809.65	6557.92	6727.82
ENSMUSG00000009941	Nxf2	0	1	0	3	6	12	1	4	3	5	0	1	0	8	4	4	4	1	3	1	5
ENSMUSG00000009995	Taz	659	473	656.02	532	596	615	557	604	583	643	601	650	700	758	612	706	876	769	894	816	727
ENSMUSG00000010021	Kif19a	27	5	5	19	14	18	13	23	4	10	5	5	6	5	4	5	2	5	1	4	1
ENSMUSG00000010025	Aldh3a2	5914	5628	8775	8496	7422	7286	3903	7597	8231	3820	2049	4764	2175	2091	2229	2051	2024	2465	1886	1872	1881
ENSMUSG00000010044	Zmynd10	4	1	6	6	5	4	3	5	4	7	7	4	11	10	7	3	14	1	4	7	7
ENSMUSG00000010045	Tmem115	763	734	738	894	882	854	945	730	922	1007	1199	1015	1209	1345	1117	938	1436	1214	1253	1275	1266
ENSMUSG00000010047	Hyal2	775	765	826	897	966	877	898	675	919	947	1005	1012	1139	1183	803	780	1323	1024	962	1245	1258
ENSMUSG00000010048	Ifrd2	950	822	560	765	726	805	1053	400	938	676	803	690	597	792	446	398	400	362	262	272	253
ENSMUSG00000010051	Hyal1	131.57	658.1	400.68	349.14	285.51	267.06	195.16	519.2	297.32	205.03	80.5	173.41	403.09	204.95	225.82	202.11	265.64	248.3	215.5	226.37	290.47
ENSMUSG00000010054	Tusc2	380.28	389.17	414.15	471.41	494.23	484.01	653.1	618.68	586.26	780.14	742.8	743.11	921.22	1045.32	738.88	690.05	1090.27	901.03	1044.51	1039.24	1075.51
ENSMUSG00000010057	Nprl2	239	131	201	174	204	179	229	197	215	211	229	234	270	316	215	193	267	261	307	278	273
ENSMUSG00000010064	Slc38a3	100	402	118	294	231	250	253	68	188	164	231	169	260	346	180	159	280	134	48	82	80
ENSMUSG00000010066	Cacna2d2	24	13	14	9	1	18	2	1	1	1	3	1	2	3	1	2	8	3	3	2	2
ENSMUSG00000010067	Rassf1	665.97	569.2	632.84	755.78	846.38	748.44	695.04	814.87	843.33	785.28	688.37	838.52	764.4	856.56	667.86	757.03	799.12	750.19	803.27	846.56	914.11
ENSMUSG00000010080	Epn3	109	582	142	1063	963	1056	2058	730	1460	1960	2731	1914	3198	3688	2335	2980	4644	3591	4489	3908	4259
ENSMUSG00000010086	Rnf112	0	0	0	0	0	0	0	0	0	0	0	0	1	0	0	0	0	0	0	0	0
ENSMUSG00000010095	Slc3a2	3869.17	3416.23	3093	3352.88	3563	3489	5401	4204	4736.55	6526	7238	6478	7446.9	9284	6956	7371	10400	9800	12579	11818	11849.3
ENSMUSG00000010097	Nxf1	1488	1194	1086	1456	1378	1606	1700	1071	1751	1657	1942	1765	1918	2233	1705	1702	1786	1759	1578	1464	1551
ENSMUSG00000010110	Stx5a	1484.52	1170.47	1592.34	1335.33	1377.17	1375.84	1310.87	1359.12	1459.09	1507.62	1744.49	1770.06	1854.54	2471	1976.02	1741.01	2109.03	2110.62	2359.02	2132.86	2041.17
ENSMUSG00000010122	Slc47a1	61	18	33	18	25	26	16	16	20	19	14	13	30	18	36	20	80	7	8	27	2
ENSMUSG00000010136	Pifo	0	0	0	0	0	0	0	0	0	0	0	0	0	0	0	0	0	0	0	0	0
ENSMUSG00000010142	Tnfrsf13b	116	62	40	23	28	19	15	26	22	8	8	10	14	12	6	7	39	13	34	14	14
ENSMUSG00000010154	Spire2	27	70	47	63	24	51	48	39	49	60	48	54	49	53	53	34	70	46	57	51	47
ENSMUSG00000010175	Prox1	24	14	33	18	19	22	54	10	25	48	43	35	55	68	48	51	41	40	33	29	24
ENSMUSG00000010205	Raver1	2067.24	1118.42	1175.64	1723.05	1748.87	1596.44	1887.76	963.06	1629.09	1448.49	1865.93	1481.36	1707.77	2050.57	1409.86	1420.02	1543.73	1641.23	1151.65	1239.45	1222.39
ENSMUSG00000010277	2610507B11Rik	5108	4026	4418	5585	5802	5741	4952	4582	5470	4440	4555	4200	4984	5536	4483	4096	4949	4391	3996	3798	3987
ENSMUSG00000010290	AI597479	520	359	456	537	484	543	573	405	573	633	636	600	681	789	583	692	739	735	673	658	662
ENSMUSG00000010307	Tmem86a	135	94	140	107	138	155	323	120	222	358	416	318	673	637	388	456	886	662	674	627	799
ENSMUSG00000010311	Optc	0	0	3	1	0	0	6	0	7	4	3	3	8	11	5	1	1	4	1	0	1
ENSMUSG00000010342	Tex14	15	11	9	14	20	27	72	6	54	49	107	85	76	138	77	85	82	55	130	58	112
ENSMUSG00000010358	Ifi35	1293	418	956	661	848	756	783	785	806	672	664	722	779	848	736	731	1045	810	878	787	987
ENSMUSG00000010362	Rdm1	116	75	111	134	84	138	262	99	208	220	280	260	248	266	200	248	316	257	262	225	295
ENSMUSG00000010376	Nedd8	1870.98	1593	1652.99	1649.99	1841.98	1629	1849.98	1888	2030.97	1868.99	1595.99	2077.96	1824.97	2116.99	1435.99	1385.99	1611.99	1563.99	1341	1401.99	1445.99
ENSMUSG00000010392	Gosr1	1088	670	991	1115	1172	1213	1082	764	1205	1201	1130	1158	1358	1643	1219	1319	1429	1455	1426	1317	1379
ENSMUSG00000010406	Mrpl52	695	553	571	503	609	510	547	676	594	589	552	649	566	621	461	470	543	543	389	430	440
ENSMUSG00000010435	Spaca7	5	4	2	5	1	2	0	1	4	0	0	1	0	0	0	0	0	0	0	0	0
ENSMUSG00000010453	Kansl3	1040	677	837	1049	1135	1154	1187	939	1109	1333	1408	1286	1669	1763	1427	1674	1959	1798	1696	1697	1990
ENSMUSG00000010461	Eya4	2	7	5	3	8	8	6	10	4	8	11	12	26	6	16	24	51	24	48	28	17
ENSMUSG00000010476	Ebf3	1	3	4	10	10	9	20	7	21	12	21	11	31	41	28	36	31	17	23	26	25
ENSMUSG00000010492	Uckl1os	2	3	5	3	6	3	1	2	1	2	13	1	4	4	7	6	8.01	3	5	4	3
ENSMUSG00000010505	Myt1	0	0	0	0	0	0	0	0	0	0	0	0	0	0	0	0	1	0	0	0	0
ENSMUSG00000010517	Faf1	1011	1175	829	1302	1240	1408	1754	960	1638	1612	1975	1896	2007	2463	1608	1745	1783	1691	1467	1516	1466
ENSMUSG00000010529	Gm266	86	77	54	23	12	14	24	28	24	4	16	25	21	56	14	13	17	43	16	26	36
ENSMUSG00000010538	Tsacc	5.86	3.22	10.32	7.79	7.16	5.29	21.25	13.6	3.64	13.72	9.92	6.53	15.32	17.82	12.58	8.52	18.02	10.19	16.87	6.69	11.92
ENSMUSG00000010554	Mettl16	1147	883	770	1079.02	1076	1125	1278	684	1283	1142	1282	1085	1132	1474	940	1189	1148	1115	882	824	813
ENSMUSG00000010592	Dazl	0	8	10	7	4	5	15	2	19	8	10	11	7	6	7	7	5	2	4	3	3
ENSMUSG00000010601	Apol7a	7	4	24	4	6	13	6	6	5	2	2	0	6	7.78	6	1	14	5	3	1	6
ENSMUSG00000010607	Pigyl	238	178	225	171	184	182	190	308	251	240	174	230	136	225	117	195	287	243	191	188	232
ENSMUSG00000010608	Rbm25	2230.99	2111.84	1843.04	2642	2560.63	3079.08	2433	1565.95	2663	2604.99	2686.01	2588	2774.79	2759.01	2169.04	2764.03	2261.01	2291	2324.42	2225.79	1953.99
ENSMUSG00000010609	Psen2	316	214	319	242	333	289	323	270	345	409	398	363	443	411	378	462	647	590	540	560	619
ENSMUSG00000010651	Acaa1b	33.49	281.25	53.01	105.01	43.33	35.3	79.55	154.06	60.45	78.19	85	72.25	100.47	147.89	70.36	77.95	158.7	117.05	78.69	111.24	127.08
ENSMUSG00000010660	Plcd1	463	434	487	591	626	638	635	371	642	648	661	624	608	779	649	796	698	940	516	673	762
ENSMUSG00000010663	Fads1	2993	2026	2287	2149	2251	2220	1693	2441	2428	1417	1279	1863	1285	2068	1886	1474	945	1690	1167	1337	994
ENSMUSG00000010721	Lmbr1	248	230	196	279	286	256	399	283	400	492	477	472	547	549	438	554	691	577	730.01	724	795
ENSMUSG00000010751	Tnfrsf22	229.13	148.98	187.3	165.99	197.1	174.1	130.54	284.87	212.54	189.05	72.47	137.42	81.8	83.98	105.14	112.94	54.99	160.87	96.86	102.89	101.62
ENSMUSG00000010755	Cars	886	835	649	1008	1026	1033	961	1229	1169	1070	1076	1102	1067	1511	1147	965	925	1038	1226	932	860
ENSMUSG00000010760	Phlda2	242	1494	238	1991	1490	2227	2933	113	2299	3639	4955	4087	3704	4271	2062	689	1069	585	110	224	277
ENSMUSG00000010796	Asz1	2	5	1	4	1	6	3	4	3	1	5	7	1	8	3	5	5	1	6	2	1
ENSMUSG00000010797	Wnt2	19	67	39	99	67	85	81	8	35	48	101	62	194	137	44	108	181	82	59	154	73
ENSMUSG00000010803	Gabra1	3	0	0	1	0	0	0	0	0	0	0	0	1	1	0	0	2	0	1	0	2
ENSMUSG00000010825	Grid2ip	0	0	0	2	0	0	0	0	1.03	1	4	1	1	1	2	0	2.14	1.13	0	1	1
ENSMUSG00000010830	Kdelr3	578	915	919	972	971	788	573	1140	704	778	651	1000	1042	1097	850	824	1034	1072	896	1032	849
ENSMUSG00000010841	Cfap97d1	0	0	0	0	0	0	0	0	0	0	0	0	0	0	0	0	0	0	1	0	0
ENSMUSG00000010911	Apip	242	205	219	211	215	226	320	157	290	282	291	305	308	397	271	302	282	304	220	226	293
ENSMUSG00000010914	Pdhx	547	464	411	573	571	614	695	282	683	671	803	607	770	890	620	644	634	589	553	501	527
ENSMUSG00000010936	Vac14	626	692	475	862	778	805	1113	533	930	834	988	873	943	1060	875	780	880	894	644	686	657
ENSMUSG00000011008	Mcoln2	7	5	9	34	8	22	9	5	8	20	12	8	32	5	24	5	73	4	11	5	6
ENSMUSG00000011034	Slc5a1	20	45	22	18	9	14	3	13	12	10	2	5	37	17	8	1	104	5	9	4	7
ENSMUSG00000011096	Akt1s1	1378	995	1161	1310	1426	1467	1776	1023	1633	1793	2126	2059	2243	2594	1814	1908.01	2306	2102	1836	2014	1858
ENSMUSG00000011114	Tbrg1	2843.27	3894.71	2715.82	7114.07	6808.97	7152.19	11433.8	4404.52	9476.17	11779.8	13579.1	12268.2	13418.1	18356.2	12340.1	12934.1	13298.6	13575	9123.49	10889.1	11722.2
ENSMUSG00000011118	Panx3	0	3	0	2	1	1	5	0	1	5	13	7	18	10	13	8	10	11	4	2	13
ENSMUSG00000011148	Adssl1	460	416	427	741	874	750	688	1155	1064	965	561	928	1172	825	672	518	913	1072	645	939	1262
ENSMUSG00000011154	Cfap161	1	2	3	0	5	2	3	4	2	8	4	7	1	1	0	2	1	1	1	2	1.06
ENSMUSG00000011158	Brf1	1045.89	716	937.89	708	895	872	653	723	780	793	814	802	975	915	819	846	1047	933	1046.88	892	1014
ENSMUSG00000011171	Vipr2	4	3	8	4	11	7	11	7	7	8	5	6	7	4	1	9	7	9	3	6	7
ENSMUSG00000011179	Odc1	2907.64	4707.26	2163.39	5594.89	4762.13	5417.87	7047.84	3582.53	6332.01	6045.15	9605.68	8172.7	7738.31	10383.2	6405.53	5195.39	8130.9	6333.36	7066.9	7242.58	8148.93
ENSMUSG00000011254	Thg1l	379	244	306	336	338	325	348	241	320	381	339	359	512	422	272	283	251	289	205	283	248
ENSMUSG00000011256	Adam19	9324	18373	18276	18477.3	16813	16381.5	9792	16205.9	16536.2	11019	7372	10560	10813.2	10366	10630	10154.8	8432	12192	12226.4	10090.9	11137
ENSMUSG00000011257	Pabpc4	3603.65	4528.59	2660.79	3722.4	3426.93	3782.25	4157.37	2382.75	3695.55	3426.62	4255.67	3546.78	3634.43	4577.02	3314.36	3150.86	3494.75	3378.38	2683.77	3109.28	2826.24
ENSMUSG00000011263	Exoc3l2	169	214	221	196	173	187	222	108	195	220	315	250	211	269	156	280	424	295	283	317	330
ENSMUSG00000011267	Zfp296	23.84	15	10	21	21	23	30	13	29.72	15	39	28.78	28	27	15	28	25	25	13	20	8
ENSMUSG00000011305	Plin5	1	9	3	4	2	8	14	0	12	8	15	13	17	12	9	15	21	12	7	10	11
ENSMUSG00000011306	Sugp1	730	537	567	716	711	738	861.01	568	772	905	957	886	1064	1189	809	823	990	1101	924	1000	1013
ENSMUSG00000011349	Dmrtc2	0	0	0	0	0	0	0	0	0	0	0	0	0	0	1	0	0	0	0	0	0
ENSMUSG00000011350	Gm5893	2	0	0	0	2	3	0	0	1	0	0	3	0	3	1	0	1	1	1	1	1
ENSMUSG00000011382	Dhdh	107.12	38.24	61.02	76.17	86.03	100.48	98.99	54.09	77.45	49.07	107.13	61.82	95.56	81.33	38.75	71	91.6	62.07	62.08	47.01	60.09
ENSMUSG00000011427	Zfp790	276	285	239	276	309	297	254	221	306	268	329	266	282	308	308	330	319	364	321	314	300
ENSMUSG00000011463	Cpb1	3	2	8	5	2	6	3	6	4	1	0	4	0	0	2	0	0	0	0	0	0
ENSMUSG00000011486	Slc25a41	0	1	0	0	0	1	0	0	0	0	0	0	0	0	0	0	0	0	0	0	0
ENSMUSG00000011589	Fsd1	2	7	6	16	17	17	23	2	24	19	43	25	43	43	17	17	14	27	2	7	9
ENSMUSG00000011632	Pinlyp	14	21	5	12	14	12	7	82	25	7	0	0	5	11	7	2	11	6	14	3	3
ENSMUSG00000011658	Fuz	315.97	168.36	309.56	192.54	258.27	240.1	158.88	214.89	214.96	145.41	154.98	177.11	194.85	120.92	122.73	201.45	215.82	202.73	196.64	177.88	168.04
ENSMUSG00000011751	Sptbn4	24	17	12	21	15	25	28	4	20	17	30	28	33	44	24	40	40	35	35	43	36
ENSMUSG00000011752	Pgam1	8627.47	6001.23	7166.47	7348.13	7878.18	8241.73	7362.79	5190.03	7914.5	6555.11	6723.2	6330.38	6622.84	8176.37	5877.85	6596.93	7309.9	6698.81	6484.67	5626.24	5802.71
ENSMUSG00000011831	Evi5	776	881	833.71	1025	979	1030.93	944.13	626	1052.43	1213.78	1094.43	1035.84	1206.32	1339.25	1022.67	1736.66	1501.68	1404.81	2110.16	1940.84	1816.2
ENSMUSG00000011832	Evi5l	578.53	326	513.91	454	478.71	451.91	403.62	435.25	419	510.43	536.92	513.88	587.4	644.58	567.83	560	716.64	734.91	810.25	804.54	831
ENSMUSG00000011837	Snapc2	496	327	428	411	521	464	553	397	574	441	522	552	618	570	508	406	522	459	420	454	423
ENSMUSG00000011877	Git1	1166	1480	1310	2350	2230	2295	2480	1707	2517	2593	2747	2432	2601	3092	2519	2129	2902	2877	2642	2724	2750
ENSMUSG00000011884	Gltp	5872	3267	4835	4014	4844	4353	2450	4108	3927	2101	1559	2163	1718	1638	1549	1256	1112	1555	884	934	949
ENSMUSG00000011958	Bnip2	2770.99	2143	2845.98	2792.95	3019	2803	2223.93	2899.93	2849.98	2458.98	2011.99	2326.95	2291.98	2329.96	2018.98	2208	2019.98	2377.99	2282	2310.96	2174
ENSMUSG00000011960	Ccnt1	1108.77	931.67	1015.95	1131.96	1203.28	1319.08	1087.86	894.47	1315.89	1161.87	1275.96	1087.87	1350.92	1629.96	1181.97	1672.99	1267.99	1366.99	1385.92	1399.98	1314.87
ENSMUSG00000012017	Scarf2	691	372	512	379	417	407	313	337	435	308	411	362	543	427	379	325	564	411	487	431	451
ENSMUSG00000012042	4930579F01Rik	0	0	2	0	0	1	1	0	0	0	1	0	1	0	0	0	0	0	0	0	0
ENSMUSG00000012076	Brms1l	568.95	408.22	456.58	643.25	690.07	745.72	1084.56	421.21	1019.88	1093.79	1214.97	1102.16	1286.09	1532.7	1096.06	1333.03	1444.04	1338	930.05	1089.86	1053.45
ENSMUSG00000012114	Med15	1534.04	1075.01	1327	1513	1744.03	1669.01	1446	1630	1736.03	1525.01	1515	1503.01	1616.01	1966.12	1570	1539	1775	1868	1564	1678.03	1721
ENSMUSG00000012117	Dhdds	1013	728	844	851	845	826	834	747	887	898	1112	1053	1255	1479	1051	978	1139	1157	1089	1120	1043
ENSMUSG00000012123	Crybg2	4	72	6	21	45	23.93	83	31	61	172	311	208	313	469.43	306	396	536	563	849	777	813
ENSMUSG00000012126	Ubxn11	65	11	19	23	40	43	33.01	29	33	36	32	46	37	31	15	27	31	20	18	26	24
ENSMUSG00000012187	Mogat1	1	0	3	4	0	5	6	0	2	5	18	11	25.07	25	14	27	38.57	42.44	27	17	34
ENSMUSG00000012211	Tex22	0	0	0	0	0	0	0	0	0	0	0	0	0	1	0	0	0	0	0	0	0
ENSMUSG00000012282	Wnt8a	0	3	2	12	34	27	45	0	18	41	40	50	33	74	60	41	16	54	16	53	43
ENSMUSG00000012296	Tjap1	1745	1107	1573	1159	1315	1227	735	1101	1121	684	635	753	791	743	666	626	965	814	690	671	728
ENSMUSG00000012350	Ehf	43	77	49	37	17	35	11	52	24	9	4	4	7	11	3	10	14	8	4	1	3
ENSMUSG00000012396	Nanog	1	0	1	2.01	2	0.93	0	1.51	1	0	1	1.03	1.02	0	1	3.05	1.03	1.99	1.01	0	1
ENSMUSG00000012405	Rpl15	11201.5	8147.7	8898.64	9165.03	10404	9679.41	9546.68	7840.28	9729.43	8734.24	8726.15	9318.02	9305.78	11442.1	7966.24	7369.97	7829.71	8012.3	5133.58	6375.72	6535.07
ENSMUSG00000012422	Tmem167	1777	1675	1763	1690	1759	1820	1354	1556	1545	1306	1224	1515	1291	1478	1351	1289	1207	1207	1300	1257	1257
ENSMUSG00000012428	Steap4	794	321	1433	831	1284	947	620	1543	1363	426	73	653	578	256	613	240	207	217	103	100	130
ENSMUSG00000012429	Mplkip	378	252.99	301.97	294	298.95	276.95	270	275.19	334.98	329	327	323.93	299	339	278	345.16	339.98	289	294.98	304	319.98
ENSMUSG00000012443	Kif11	922	708	473	701	605.15	795	946.5	170.31	886.11	658	982	758	848	1038	538	595	478	371	119	171.36	164.91
ENSMUSG00000012483	Rpa3	424	319	309	336	304	398	457	178	408	518	432	474	404	538	338	384	289	325	240	321	301
ENSMUSG00000012519	Mlkl	548	121	370	277	413	332	217	234	209	139	70	145	93	69	63	77	93	110	90	75	73
ENSMUSG00000012520	Phox2b	0	0	0	0	0	0	0	0	0	0	0	0	0	0	0	0	0	1	0	0	0
ENSMUSG00000012535	Tnpo3	1734	1513	1367	2140	2059	2248	2241	1232	2341	2261.95	2462	2149	2506.95	3179	2159	2360	2251	2155	2089	2019	1938
ENSMUSG00000012609	Ttll5	385	323.13	273.62	528	504	541	940.04	315.62	741.64	993	1165.19	853.63	1106.1	1522.2	1159.2	1184.88	1504.47	1425.65	1591.48	1294.45	1275.95
ENSMUSG00000012640	Zfp715	268	347	316	329	340	351	297	313	378	309	346	316	376	343	323	395	332	397	386	395	368
ENSMUSG00000012705	Retn	2	5	1	8	8	5	13	4	9	8	4	3	19	11	13	11	19	16	1	1	0
ENSMUSG00000012777	Acp4	0	0	0	0	0	0	0	1	0	0	0	2	0	0	0	0	0	0	0	0	1
ENSMUSG00000012819	Cdh23	347	106	176	377	586	434	302	307	276	496	298	254	452	468	307	437	552	561	781	671	760
ENSMUSG00000012848	Rps5	12487	9994	11428	10754	12499	11213	10808	11432	10840	9827	9006	10467	10731	12834	8488	7283	9016	8902	5978	7173	6810
ENSMUSG00000012889	Podnl1	27	12	19	22	47	38	17	24	13	3	0	5	2	3	1	0	3	0	0	0	2
ENSMUSG00000013033	Adgrl1	1455.33	549.97	1020.97	471.96	599.16	592.99	328.12	276	419.9	274	339.99	266.89	345.62	310.82	250.97	704.85	392	605.08	489.73	379	366
ENSMUSG00000013076	Amotl1	5601	4702	7223	8673	8154	8838	3544	6997	6173	3304	3220	3803	3359	4600.7	4381	3611	3038	3981	3335	3366	2993
ENSMUSG00000013083	2200002J24Rik	1	4	2	0	0	1	0	0	0	0	0	0	0	1	0	2	0	0	0	0	0
ENSMUSG00000013089	Etv5	216	125	127	224	146	173	142	101	110	129	135	138	219	184	198	162	358	237	338	254	378
ENSMUSG00000013091	Tmem190	0	0	0	0	1	2	0	1	0	0	0	0	0	0	1	1	0	0	0	0	0
ENSMUSG00000013150	Gfod2	174.01	145.98	200	191	197.96	191	163.01	199	227.92	183	159	179	164	199	120	141	160	189.57	176.92	162	135
ENSMUSG00000013155	Enkd1	120	65	71	90	88	90	125	34	104	110	116	90	115	113	75	40	55	43	23	27	16
ENSMUSG00000013158	4933405L10Rik	0	0	0	0	0	1	1	0	1	0	2	0	1	0	0	0	0	0	0	0	1
ENSMUSG00000013160	Atp6v0d1	1949	1758	2098	2304	2396	2268	2711	2126	2542	2887	2842	2788	3472	3707	2709	3035	4671	4030	2924	3112	3149
ENSMUSG00000013236	Ptprs	1656	1059	1527	1723	1611	1982	1378	656	1488	1028	919	759	927	989	664	530	751	585	366	409	371
ENSMUSG00000013275	Slc41a1	505	390	478	583	559	593	695	306	766	618	864	665	675	953	746	783	1069	768	1469	1432	1467
ENSMUSG00000013338	Fer1l4	6	14	8	4	2	0	2	10	1	2	1	3	5	8	4	5	3	2	1	1	5
ENSMUSG00000013353	4931406B18Rik	0	3	2	0	1	0	0	0	1	0	0	0	0	0	0	0	5	0	6	2	1
ENSMUSG00000013367	Iglon5	13	5	6	3	4	2	2	0	1	4	6	3	0	1	1	0	0	0	2	0	1
ENSMUSG00000013415	Igf2bp1	271	1609	391	2754	2063	2695	3855	616	3337	3590	4908	3882	4105	6078.34	3655	3496	4092	3792	2611	2959	3162
ENSMUSG00000013418	B4galnt2	651	69	227	441	601	513	398	347	322	276	151	210.01	305	188	146.62	161	227	187.4	105	307	239
ENSMUSG00000013419	Zfp651	271	407	260	602	561	574	1070	333	811	1156	1303.42	958	1359	1752	1262	1240	1965	1605	1322	1380	1644
ENSMUSG00000013465	Nelfb	1167	857	1029	1107	1256	1211	1578	978	1517	1505	1774	1632	1983	2356	1763	1768	2300	1984	1887	1924	1891
ENSMUSG00000013483	Card14	51.87	196.38	262.87	218.73	200.61	201.69	27.33	154.16	52.3	36.89	31.49	36.09	56.15	29.17	29.53	17.61	39.81	63.83	56.9	59.15	25.09
ENSMUSG00000013495	Tmem175	600.78	385.46	480.63	378.96	495.58	440	428.57	422.74	507.44	554.16	556.78	502.11	700.24	691.45	543.46	598.74	727.2	648.99	588.49	674.01	664.25
ENSMUSG00000013523	Bcas1	2	2	5	7	5	2	6	6	5	5	2	7	4	9	4	4	17	4	2	1	4
ENSMUSG00000013539	Tango2	331.28	279.28	355.96	352.13	342.99	388.51	285	349.42	357.06	291.15	329.68	330.89	317.44	350	318	277.84	403.89	331	355.41	300	320.23
ENSMUSG00000013562	4833413E03Rik	0	0	0	0	0	0	0	0	0	3	0	0	3	0	0	0	0	0	0	0	0
ENSMUSG00000013584	Aldh1a2	3182	692	1186	213	474	330	269	174	204	133	95	116	257	251	175	248	505	316	199	141	142
ENSMUSG00000013593	Ndufs2	4511	3173	3971	3547	3831	3817.07	4076	3355	4364	4524	4531.05	4497	5238	5640	4160	4745	6297	5539	4256.04	4896	5132
ENSMUSG00000013611	Snx31	0	0	1	1	1	0	0	0	0	0	2	1	0	2	2	1	0	2	0	1	0
ENSMUSG00000013622	Atraid	1244.4	810	1305.36	873.28	1068	847.35	815.43	1045.43	972	1092	1043.17	1188	1290	1252.34	1094	1171	1722.29	1498	1779.8	1679	1696.64
ENSMUSG00000013629	Cad	5452	3643	4217	3363	4130	4228	1999	1670	2119	1297	1754	1283	1217	1643	1157	1164	862	978	714	711	689
ENSMUSG00000013643	Lypd8	0	0	0	0	0	0	0	0	0	1	0	0	10	0	7	0	36	0	0	1	0
ENSMUSG00000013646	Sh3bp5l	1132	684	867	708	827	858	811	750	896	941	1103	1000	1259	1458	1044	1270	1572	1390	1577	1541	1587
ENSMUSG00000013653	1810065E05Rik	0	0	0	0	0	0	0	0	0	0	0	0	0	0	0	1	0	0	0	0	0
ENSMUSG00000013662	Atad1	1568	1338	1412	1491	1458	1580	1280	1253	1476	1479	1491	1448	1507	1587	1442	1586	1392	1533	1632	1517	1413
ENSMUSG00000013663	Pten	2045.99	2090.98	2166.97	2197.97	2254.94	2192.98	1471.99	2408.8	2275.99	1642.97	1281.96	1569.99	1450	1500.98	1264	1518.95	1370.99	1371.95	1413.95	1331.97	1308.96
ENSMUSG00000013668	4933402N03Rik	0	0	0	0	0	0	0	0	0	0	0	0	1	0	0	0	0	0	0	0	0
ENSMUSG00000013698	Pea15a	4658	3831	5198	5886	5741	5452	5910	7113	7282	7492	6538	7680.99	8517	9284	7139	6671	8528	8120	10437	8975	9660
ENSMUSG00000013701	Timm23	3379.15	2681	2602.99	2938	2855.84	2850.67	2840.06	2295.82	3045.03	2722.99	2732.36	2864.99	2950	3235.25	2242.15	2294.26	2645	2367.49	2065.64	2095.13	2109.96
ENSMUSG00000013707	Tnfaip8l2	48	27	26	21	41	51	29	34	28	19	17	37	25	33	21	12	26	21	46	22	24
ENSMUSG00000013736	Trnt1	844.47	711.55	692.48	939.51	847.46	957.35	801.92	611.85	942.97	865.95	783.91	846.49	816.37	867.39	664	742.75	621.3	632.95	748	636	643.97
ENSMUSG00000013766	Ly6g6e	3	2.44	6	2	1	1	6	0	2	12	7	3	9	6	8	3	8	4	3	11	5
ENSMUSG00000013787	Ehmt2	3490	2941.03	2787	3317.2	3589	3573	3770	2839	3876	3351.9	4010	3708	3950	4707	3303	3455	3969	3775.88	3355	3406	3430
ENSMUSG00000013822	Elof1	551	583	532	639	690	589	657	585	623	658	597	679	708	780	591	546	643	548	493	523	491
ENSMUSG00000013833	Med16	681.07	488	498.89	639.42	639	646.15	807.14	421	767.59	693.98	819.35	696.33	855.78	969	740	678	807	844	601	765	783.04
ENSMUSG00000013846	St3gal1	1241	1371.99	1839	1509	1698	1651	1616	1677	1613	2265.95	2379	1828	2452	2906	2408	1961	2442	2386	2495	2532	2877.07
ENSMUSG00000013858	Tmem259	2343.97	1663	2020	1916	2006.83	2083	2072.91	1974	2237	2276.98	2492.88	2149.84	2747.98	2876.97	2364	2363	2947.98	2682.79	2366.99	2513.99	2679.82
ENSMUSG00000013878	Rnf170	423.72	292.28	425.65	369.39	344.05	408.79	327.91	324.04	435.96	399.04	402.96	344.72	405.43	399.76	316.59	471.67	380.24	447.77	481.38	414.23	465.34
ENSMUSG00000013921	Clip3	101	51	69	68	47	57	63	28	40	40	85	49	90	91	30	66	114	77	82	71	95
ENSMUSG00000013928	Thap8	2.22	4.21	0	0	7.31	3.16	2.13	0	3	9.42	8.26	4.04	5.29	9.59	7.05	5.11	8.53	6.83	11.17	9.56	12.46
ENSMUSG00000013936	Myl2	2	3	0	2	4	2	4	1	16	2	2	3	2	6	1	2	2	1	0	4	3
ENSMUSG00000013973	Dedd	610.8	405.22	476.74	558.97	556.62	636.82	753.32	508.61	678.3	709.25	748.84	862.02	905.79	1108.4	674.33	816.53	949.8	971.36	787.4	847.35	838.45
ENSMUSG00000013974	Mcemp1	19	38	16	4	5	10	7	18	2	6	1	14	1	2	2	2	24	3	8	3	17
ENSMUSG00000013997	Nit1	477.2	372.78	474.26	481.03	563.38	506.18	552.68	433.39	619.7	612.75	639.16	628.98	686.21	838.6	557.67	713.47	764.2	751.64	724.6	736.65	707.55
ENSMUSG00000014030	Pax5	8	40	32	11	11	8	27	16	10	24	17	22	18	16	18	34	72	57	11	12.45	11
ENSMUSG00000014039	Prdm15	246	187	219	234	236	286	329	173	339	351	375	268	409	567	352	410	404	449	382	393	410
ENSMUSG00000014074	Rnf168	703.08	552	587	720	799	804.34	630.47	533	806.7	560	558.71	576	590	736.58	497	599	519	542.52	358	412.93	375.52
ENSMUSG00000014075	Tctex1d2	160	165	170	172	159	168	174	215	235	210	97	152	187	153	120	132	94	112	108	107	107
ENSMUSG00000014077	Chp1	3952.98	4287.86	4029.93	4323.92	4423.27	3998.58	4087.2	4444.69	5210.9	4637.95	4353.94	5089.01	5171.61	5992.95	4985.98	4723.98	5398.94	4723.81	4450.01	4931.14	4911.89
ENSMUSG00000014104	Sval2	0	0	0	0	0	0	0	0	0	0	0	0	0	1	0	0	0	0	0	0	0
ENSMUSG00000014158	Trpv4	237	93	194	89	131	130	46	152	104	44	12	51	27	34	29	29	51	35	38	20	21
ENSMUSG00000014164	Klhl3	42	22	40.42	22	19	21	17	32	22	9	20	17	29	23	20	15	29	20	19	20	25
ENSMUSG00000014177	Tvp23b	753	633	854	651	701	675	521	713	767	661	529	653	813	912	773	834	717	938	852	786	696
ENSMUSG00000014195	Dnajc7	1713.93	1397.99	1480	1545	1668.93	1810.59	1906.99	1284.97	1939.97	1756.97	1903	2019.98	1972.99	2266.96	1584.99	1773.98	1936	1737.98	1425.99	1481.94	1507.99
ENSMUSG00000014198	Zfp385c	2	2.57	5	15	21	7	14	12	35	64	101	59	68	70.33	57	115	252	138	169	142	194
ENSMUSG00000014226	Cacybp	2238.96	1876.99	1528	2121	2089.97	2342.97	2421	1314	2775.97	2106.99	2072	2148.99	1937.99	2373.88	1609.98	1867	1428.98	1293	1211	1301.97	1111
ENSMUSG00000014232	Cluap1	253.5	142.89	184.19	169.77	251.61	189.87	230.97	148.66	227.24	225.35	234.37	224.64	241.07	293.75	246.55	270.18	226.16	215.62	256.34	234.96	212.85
ENSMUSG00000014243	Zswim7	145	107	113	196	241	180	224	319	239	280	208	325	264	383	258	199	190	264	220	252	266
ENSMUSG00000014245	Pigl	108.48	94.99	80.21	146	131.09	126.59	151.76	97.83	134.09	149.33	205	206.96	194.79	236.02	197	170	244.84	185.33	186.73	182.03	226.35
ENSMUSG00000014294	Ndufa2	1176	945	1090	828	927	886	872	1225	1056	917	623	1027	953	904	653	571	744	798	628	740	735
ENSMUSG00000014301	Pam16	71.28	46.9	64.26	93.77	81.71	83.33	83.11	65.79	73.67	45.56	62.06	93.27	71.97	75.5	52.56	62.57	47.64	48.91	74.73	38.15	37.21
ENSMUSG00000014303	Glis2	479.25	216.79	306.51	292.36	241.31	282.01	371	138	262.77	262.27	419.83	284	326	321.03	244.85	255	344.43	247.37	202.54	264	251.53
ENSMUSG00000014313	Cox6c	3859.17	2735	3211	2078.19	2356	2306.27	2236	2342.26	2321	2218	2018	2233	2173	2405	1638	1779.79	1734	1700	1536.11	1471.23	1648
ENSMUSG00000014329	Bicc1	672	355	535	475	414.87	397.94	326	427	440.92	367	381	382.73	570	564.91	433	427	489	419	304	320	345
ENSMUSG00000014349	Ube2z	2310	2595	2378	4110	3887	4178	6162	2667	5593	6251	7732	6755	8506	10311	6726	7292	9077	7710	6801	8157	8169
ENSMUSG00000014351	Gip	0	0	0	0	0	0	3	0	0	1	3	3	1	0	1	0	1	0	2	0	3
ENSMUSG00000014353	Tmem87b	1788	898	2076	1636	1771	1922	1252	1456	1583	1464	1297	1288	1491	1548	1543	1707	1526	1723	2150	1715	1647
ENSMUSG00000014355	Anapc1	3510	2401	2501	3401	3188	3626	4002	1593	3443	3843	4350	3294	4268	5077	3692	4333	4838	4487	4479	4091	4312
ENSMUSG00000014361	Mertk	368	322	543	634	696	680	659	445	676	698	830	636	913	1047	806	969	1655	1237	1475	1100	1338
ENSMUSG00000014402	Tsg101	1402	1009	1158	1298	1382	1309.79	1439	1209	1491	1576	1670	1732	1706	1948	1619	1637	1895	1801	1626	1712	1692.88
ENSMUSG00000014418	Hps5	663	510	547	599	690	786	831	497.01	843.04	977	1005	836	986	1228	928	1050	1248	1098	1218	1110	1129
ENSMUSG00000014426	Map3k4	865	689	647	1328	1153	1284	1634	823	1585	1598	1980	1583	1543	1935	1570	1488	1772	1739	1423	1230	1438
ENSMUSG00000014444	Piezo1	2756.51	2350.64	2821.7	4196.74	4022.04	4348.85	3605.95	3165.63	4363.34	3903.06	4294.87	3858.81	4121.67	4256.5	3957.47	3575.69	3750.84	4510.3	3817.08	3935.89	4268.02
ENSMUSG00000014453	Blk	2	23	5	0	0	2	0	3	0	3	1	1	0	3	1	1	0	1	0	1	1
ENSMUSG00000014470	Rnf166	582	249	382	444	511	457	433	471	486	564	568	546	569	548	483	506	618	554	534	584	608
ENSMUSG00000014496	Ankrd28	541	562	527	824	771	897	999	397	945	973	1110	899	1150	1298	900	1142	1090	1067	993	889	944
ENSMUSG00000014498	Ankrd52	2419	1109	1646.97	1563.97	1826.95	1821	1371	1506.91	1577.85	1192.94	1223	1093	1224.99	1190.96	1115	1007	1069.98	1262	1123.97	902	992
ENSMUSG00000014503	Pkd2l2	19.91	23.72	20.62	20.41	34.72	34.91	26.3	12.43	34.05	34.04	33.46	26.53	28.08	42.36	62.81	78.82	45.65	46.54	45.1	42.23	66.59
ENSMUSG00000014504	Srp19	1048	1028	848	1091	1092	1049	997	1014	1089.01	1081	957	1192	1021	1227	989	948	783	844	867	831	713
ENSMUSG00000014529	Tmbim7	0	0	0	0	0	0	0	0	0	0	0	0	0	0	0	0	0	0	0	0	0
ENSMUSG00000014542	Clec4f	0	0	0	0	0	0	0	0	0	0	1	0	0	2	1	0	0	2	1	5	2
ENSMUSG00000014543	Klra17	10	23	9	14	12	10	4	13	5	3	4	10	0	0	0	4	2	1	6	1	3
ENSMUSG00000014547	Wdfy2	942.67	615	971	1048	1224.58	1139	1031	746	1081.01	1098	1242	1004.9	1260	1411	1143.85	1328.9	1517	1413.93	1478	1369.14	1408.89
ENSMUSG00000014550	Rbsn	651	563	499	778	798	823	775	481	762	830	746	656	850	1186	877	832	807	1058	1161	1072	784
ENSMUSG00000014551	Mrps25	874.23	695.99	720.93	789.44	827.42	794.29	902.11	744.45	969.45	934.79	906.41	799	913.78	1009.53	660.72	715.79	789.54	688.78	485.68	602.04	569.16
ENSMUSG00000014554	Dguok	354	223	290	301	342	319	504	263	428	433	550	542	521	649	466	501	694	613	567	646	671
ENSMUSG00000014592	Camta1	120	96	118	118	124	130	161	100	119	216	268	269	229	275	261	226	256	217	180	216	236
ENSMUSG00000014599	Csf1	673	447	362	428	321	454	443	615	458	495	529	424	896	747	481	783	762	975	1057	770	922
ENSMUSG00000014601	Strip1	831	780	778	1022	1039	1045	1238	902	1155	1310	1241	1242	1520	1745	1278	1370	1471	1389	1248	1383	1450
ENSMUSG00000014602	Kif1a	49	21	46	26	16	37	20	32	25	23	13	11	30	32	15	18	34	47	55	36	36
ENSMUSG00000014603	Alx3	5	4	5	0	4	4	1	3	4	2	0	1	1	0	1	0	1	0	0	0	0
ENSMUSG00000014606	Slc25a11	1594.61	954.02	1182.14	1221.25	1341.18	1328.27	1501.2	1022.1	1437.3	1406.15	1616.04	1501.42	1756.11	1955.13	1349	1287.08	1765.14	1513.21	1213.07	1371.01	1473.08
ENSMUSG00000014609	Chrne	0	2	0	1	1	0	0	0	0	2	0	0	0	0	0	0	0	0	0	0	0
ENSMUSG00000014633	Cmc2	313	250	209	186.89	205	208	249	182	249	240	257.05	235.59	232.69	281.24	215	184	205	203	141.84	164	159
ENSMUSG00000014668	Chfr	1180.74	991	1143	1355	1404	1332	1368	1133	1555	1385	1557	1497	1487	1835.95	1460.98	1565	1581	1613	1476.99	1558.94	1607.97
ENSMUSG00000014686	Ceacam16	10.38	1	7.47	2.53	8	9	7.6	4.39	5.2	9	2	2	7	2	0	3	2	5	0	0	3
ENSMUSG00000014704	Hoxa2	0	0	1	1	3	2	3	0	2	3	1	1	0	1	0	0	3	0	1	2	3
ENSMUSG00000014725	Adam28	2	20	12	1	1	1	2	7	3	4	1	7	1	0	0	0	0	1	0	2	0
ENSMUSG00000014747	Ankrd53	1	0	0	0	0	0	0	0	0	0	0	1	0	0	0	0	1	0	0	2	0
ENSMUSG00000014748	Tex261	1062	902	881	1073	1117	1119	1250	811	1110	1221	1368	1279	1413	1616	1203	1286.07	1507	1474	1425	1541	1568
ENSMUSG00000014763	Fam120b	702.96	462	629	730	703	694	634	613	798	720	713	653	804	835	727	719	774	776	756	693.95	685
ENSMUSG00000014767	Tbp	458.16	416.49	406.59	546.71	526.29	567.43	603.17	353	542.34	612.17	620.19	625.13	691.16	883.57	536.18	644.49	716.46	602.25	686.43	623.13	607.15
ENSMUSG00000014769	Psmb1	3965	2763	3335	3376	3807	3490	3694	3141	3980.23	3825	3731	3856	3725	4147	3005	3088	3373	3077	2427	3014	2863
ENSMUSG00000014771	Pdcd2	283.84	261.51	215.41	268.29	287.72	268.78	346.84	301.99	313.66	355.83	395.81	402.87	375.84	515.43	310.82	356.51	373.54	356.75	333.57	364.87	314.85
ENSMUSG00000014773	Dll1	93.82	75.78	110.73	75.3	131.64	113.89	75.77	52.56	97.93	81.74	85.58	91.91	81.63	94.74	71.84	135.46	119.71	104.63	183.9	147.28	125.61
ENSMUSG00000014776	Nol3	86.27	24.02	59.94	25.94	48.74	50.05	28.37	62.89	42.64	38.28	31.76	32	56.42	19.96	15.36	25.43	26.64	40.61	10.18	11.64	26.12
ENSMUSG00000014778	Fhod1	432	569	375	1022.99	883	1038	1286	547.35	1081	1264	1606.98	1154	1740	1961	1375	1366	2238	1707	1444	1512	1625
ENSMUSG00000014782	Plekhg4	81	63	54	16	12	25	7	5	10	2	3	8	9	8	3	8	10	11	13	8	22
ENSMUSG00000014786	Slc9a5	51	46	37	48	87	52	84	39	70	104	136	86	153	134	123	103	197	160	140	140	128
ENSMUSG00000014791	Elmo3	72	58	64	96	103	118	181	120	175	174	281	200	346	358	225	328	455	332	260	289	325
ENSMUSG00000014813	Stc1	86	298	216	151	177	138	58	133	82	64	83	117	87	163	105	140	77	128	157	176.65	118
ENSMUSG00000014837	4931428F04Rik	65.74	44.35	49.06	81.27	81.54	74.12	128.63	63.52	74.36	117.24	84.24	115	144.36	172.04	131.77	120.57	133.36	138.39	85.82	102.36	96.88
ENSMUSG00000014846	Tppp3	400	108	177	134	45	79	38	51	45	47	44	40	36	44	30	37	95	49	71.12	53	50
ENSMUSG00000014850	Msh3	254.82	182	211	222.06	230.8	235.99	276.58	119.08	203.44	218.38	213.17	182.81	352.11	357.72	252.44	304	304	331.02	267.06	232.59	228
ENSMUSG00000014852	Adamts13	17.49	43.71	49.72	130.05	40.66	119.44	209.47	77.16	194.51	100.58	343.2	286.65	137.2	242.96	277.59	273.73	308.6	272.38	871.25	411.85	461.17
ENSMUSG00000014856	Tmem208	509	451	444	495.01	493	472	448	538	539	546	570.02	638	605	639	522	457	568	559	531	594	635
ENSMUSG00000014859	E2f4	1426	1197	1220	1569	1596	1603	1576	1062	1646	1560	1561	1485	1543	2007	1376	1366	1690	1541	1473	1507	1491
ENSMUSG00000014867	Surf4	9341.05	9077.43	9358.54	10278.4	10407	9855.96	8124	8523.75	9523.26	9178.94	9933	10138	9983.49	12328.5	10772	9046	9476.17	10663	9770.67	9703.66	9299
ENSMUSG00000014873	Surf2	419.95	365.57	348.46	396.56	427.03	440.04	343	262.25	440.74	361.06	346	340.7	306.51	360.82	255	250.58	211.01	241.2	189.33	193.34	200.69
ENSMUSG00000014905	Dnajb9	1865	4678	3605	3040	2635	2383	1531	4084	2656	2090	1489	2080	1805	2354	2406	1952	1423	1990	2287	2044	1512
ENSMUSG00000014907	Naf1	424	407	299	508	498	501.99	414	391	541	364	394	414	361	415	255	251	227	226	179	178	178
ENSMUSG00000014932	Yes1	738.28	879.53	934.28	1163.29	1068.4	1115.38	912.62	712.9	1017.32	1053.35	982.59	958.21	1084.82	1206.9	940.11	1335.33	1027.74	1128.77	1289.65	1083.57	1089.84
ENSMUSG00000014956	Ppp1cb	4819	4761	5181	4763	4712	4638	4247	4490	5116	4194	4226	4616	4133	4935	3839	4987.77	5292	4776	5861	5226	5116
ENSMUSG00000014959	Gorasp2	3590.76	3001.91	3016	3704.93	3711.07	3456.85	3081.87	3526.64	3481.8	3388.84	3330.91	3516.79	3433.7	4197.89	3335	3286.88	3843.82	3796.83	3726.94	3614.94	3435.77
ENSMUSG00000014980	Tsen15	363.47	389.13	305.97	489.76	398.88	471.19	588.66	232.75	461.91	515.65	504.69	453.07	506.16	573.54	441.51	404.78	392.99	428.21	247.88	268.92	262.8
ENSMUSG00000015001	Oc90	1	2	5	2	3	1	0	6	1	3	1	2	2	3	2	0	2	1	0	0	1
ENSMUSG00000015002	Efr3a	1899	1432.95	1462	1978.31	1930.99	2041.01	1784.91	1525.44	2029.2	1705.57	1644.03	1515.18	1896.06	2184.02	1689	2023	1911	1890.83	1755	1646.95	1788.02
ENSMUSG00000015013	Trappc2l	473	400	532	482	544	458	411	646	577	438	413	551	517	585	461	391	480	455	448	539	541
ENSMUSG00000015016	Acsf3	259	114	198	165	213	213	212	151	213	194	261	205	239	207	181	198	286	261	202	222	232
ENSMUSG00000015023	Ddx19a	979.71	933.42	762.26	1087.51	1092.62	1170.42	1424.56	704.05	1370.69	1273.94	1455.76	1370.99	1499.05	1735.26	1144.27	1270.19	1526.3	1322.4	1066.48	1184.87	1065.24
ENSMUSG00000015027	Galns	967.99	798.4	877.17	1307.01	1400.59	1319.84	1613.09	1423.14	2001.57	2588.62	2908.63	2973.42	3092.39	3229.54	3261.06	2751.66	3241.27	3628.81	3798.23	3711.08	4044.03
ENSMUSG00000015053	Gata2	2757	3760	2854	4213	3910	4053	4696	3616	4741	4930	6445	5332	6430	8007	5322	4970	5941	5649	3702	4860	4621
ENSMUSG00000015083	C8g	8	6	4	3	7	4	7	3	8	5	1	2	3	3	4	3	18	5	3	3	2
ENSMUSG00000015085	Entpd2	54	45	44.13	26.2	44	28	41	43	35	75	28	57	77	23	82	61	298	58	57	50	40
ENSMUSG00000015087	Rabl6	1601	1162	1215	1314	1391	1362	1219	1267.42	1331.02	1291	1312	1301	1450	1661	1344	1428	1488	1470	1591	1500	1591
ENSMUSG00000015090	Ptgds	9	245	54	106	92	13	11	1061	50	131	12	71	39	116	56	67	46	53	106	128	16
ENSMUSG00000015092	Edf1	2718	2060	2307	2725	3190	2675	2852	3240	3655	3151	2755	3532	3270	3534	2766	2313	2875	3147	2283	2678	2711
ENSMUSG00000015093	Clic3	33	41	21	61	71	60	52	116	60	72	9	46	31	14	12	8	3	15	7	10	15
ENSMUSG00000015094	Npdc1	1077	1215	1445.87	1292.8	1453	1253	830	1752	1446	874	394	1032	868	503	684	541	440	717	441	497	391
ENSMUSG00000015095	Fbxw5	825	356	657.32	515	620	565	413	440	499	350	290	391	346	319	345	325	438	476	516	408	547
ENSMUSG00000015112	Slc25a13	493	328	309	329	404	466	874	164	681	53	554	444	856	770	602	418	732	661	278	49	280
ENSMUSG00000015120	Ube2i	3254	2398	2471	3212	3320	3419	3583	2526	3472	3826	3926	3727	3798	4330	3235	3047	3381	3280	2786	3041	3188
ENSMUSG00000015126	Tsr3	311	252	254	427	444.93	449.96	627	299	509.98	661	665	675	791.99	988	667	509	733	624.98	542.99	701.99	702
ENSMUSG00000015127	Unkl	352.89	271.28	264.69	429.16	379.3	450.06	383.02	250.81	411.41	403.48	430.35	348	433.01	517.81	377.07	394.77	446.9	362.74	413.89	381.29	378.42
ENSMUSG00000015133	Lrrk1	900	416	413	659	947	732	595	357	334	633	362	430	494	453	439	548	423	599	351	318	221
ENSMUSG00000015134	Aldh1a3	1557.89	286.22	893.49	778.01	920.05	1059.25	940.76	300.19	449.26	1641.86	1586.49	1654.8	3029	3284.37	2951	7836.67	1377.6	7158.17	2469.82	9529.85	6165.37
ENSMUSG00000015143	Actn1	3302.21	4653.27	3938.74	5474.53	5202.85	5284.18	4858.18	5163.82	5642.94	5400.05	5414.41	5905.77	5350.73	8108.88	6328.56	6449.21	5539.67	6942.73	4664.6	5790.55	6171.83
ENSMUSG00000015149	Sirt2	1133	882	992	1067	1107	1197	1016	1161	1078	1084	975	1059	1124	1231	1039	966	1235	1161	1165	1117	1147
ENSMUSG00000015165	Hnrnpl	5461	3887	4060	4167	4579	4729	4982.99	3497.99	5110.99	5033	5238	5284	5265.96	6203	4040	4553	5224	4748	3849	4422	4389
ENSMUSG00000015176	Nolc1	2121	1868	1076	2045	1957	2284	2200	918	2158	1795	2158	1879	1997	2436	1502	1450	1324	1474	960	1048	940
ENSMUSG00000015189	Casd1	595	483	577	621	730	795	862	457	896	921	1075	943	1144	1234	951	1076	1214	1065	1064	1138	1077
ENSMUSG00000015202	Cnksr3	212	178	361	476	564	479	360	511	645	406	196	247	368	303	237	248	201	253	145	187	156
ENSMUSG00000015214	Mtmr1	829	496	576	657	797	754	569	515	610	578	499	475	484	504	486	459	437	494	409	376	425
ENSMUSG00000015217	Hmgb3	938	488	570	612	607	607	613	389	497	504	385	427	403	354	312	222	333.84	270.98	175	178.01	187
ENSMUSG00000015222	Map2	905	177	468	49	69	102	13	18	35	26	26	19	31	31	24	48	63	65	43	21	47
ENSMUSG00000015224	Cyp2j9	8	5	13	3	1	1	4	0	0	6	4	3	8	2	1	4	1	3	1	4	2
ENSMUSG00000015242	Nipsnap3a	0	0	0	0	0	0	0	0	0	0	0	0	0	0	0	0	0	0	0	0	0
ENSMUSG00000015243	Abca1	1516	2313	3209	3475	3497	3225	1463	2707	2939	2707	1688	2106	2623	2544	2706	3226	3337	3806	5498	3671	4087
ENSMUSG00000015247	Nipsnap3b	738	582	676	716	761	726	739	629	806	760	621	760	696	849	644	698	705	702	623	679	737
ENSMUSG00000015289	Lage3	365	252.05	268	266.01	285	286	310	285.27	289.94	322	280	285	241	274	193	204	243	220	173	195.99	208
ENSMUSG00000015290	Ubl4a	1333.77	937.65	1183.42	1383.12	1499.4	1415.43	1415.96	1457.23	1750.33	1359.57	1232.01	1534.43	1471.96	1612.13	1272.28	1126	1214.88	1263.37	976.73	1094.24	1015.12
ENSMUSG00000015291	Gdi1	2121	1261	1908	1753	2111	2076	1788	1944	2003	1877	1875	2051	1988	2079	1842	1880	1829	1972	1741	1623	1684
ENSMUSG00000015305	Sash1	986.97	1192.98	1382.13	1601.06	1500.89	1603.62	1497.53	1306.04	1901.74	2069.26	2110.16	1865.49	2400.04	3148.45	2796.19	2974.16	2698.54	3097.22	2759.56	2742.53	3063.62
ENSMUSG00000015312	Gadd45b	394	1458	751	915	779	855	1044	1429	784	1760	854	1317	1831	1495	1442	1249	1503	1485	1202	1298	1570
ENSMUSG00000015314	Slamf6	12	19	14	2	5	6	4	4	2	1	1	1	0	2	4	1	7	0	3	2	1
ENSMUSG00000015316	Slamf1	11	37.53	22.31	10.52	10.96	13.79	22.01	8.62	9.01	20	24.02	21.4	17.01	17	13.21	18.01	4.32	8.01	8	8	5
ENSMUSG00000015335	Zdhhc12	496	448	485	539	533	508	567	442.42	539	550	581	583	598	631	479	389	548	443	314	369	352
ENSMUSG00000015337	Endog	218.67	155.59	156.84	163.88	176.4	159.96	199.3	131.36	179.22	215.63	238.34	193.82	304.5	219.36	171.22	138.72	186.01	161.83	148.28	134.97	146.35
ENSMUSG00000015340	Cybb	274	477	326	320	312	369	103	263	196	88	40	150	93	92	57	83	235	186	636	166	279
ENSMUSG00000015341	Golga7	2067.81	1968.57	1995.77	2297.75	2331.09	2240.6	2094.08	2438.6	2372.36	2500.42	2098.79	2454.7	2479.3	2681.99	2172.24	2293.73	2214.11	2275.2	2184.04	2295.32	2398.45
ENSMUSG00000015342	Xk	85	118	51	84	67	100	244	61	127	142	267	160	141	182	124	67	138	83	167	117	114
ENSMUSG00000015354	Pcolce2	76	56	151	114	116	114	60	72	73	30	32	43	38	25	17	52	62	37	12	28	51
ENSMUSG00000015355	Cd48	484	116	163	218	428	276	156	241	171	153	12	85	68	25	27	14	37	37	68	16	22
ENSMUSG00000015357	Clpx	895	898	883	956	1056	1115	1064	805	1149	1171	1257	1172	1495	1646	1133	1434	1490	1336	1506	1453	1356
ENSMUSG00000015363	Trabd	1844	1698	1775	1709	1744	1616	1584	2118	1821	1702	1614.95	1788	1627	2256	1815	1634	1609	1911.38	1648	2048	1621
ENSMUSG00000015365	Mov10l1	4	32	8	43	35	41	73	24	63	38	55	29	30	52	40	56	17	38	11	36	29
ENSMUSG00000015377	Dennd6b	31	38	30	28	43	50	62	12	50	71	101	77	68	92.01	79	84	100	95	127	64	120
ENSMUSG00000015396	Cd83	52	50	61	45	55	51	82	124	64	398	444	404	676	999	1123	1064	1013	1519	1690	1765	2001
ENSMUSG00000015401	Cltrn	4	1	3	6	2	3	1	1	3	3	2	0	0	2	0	2	10	1	1	5	1
ENSMUSG00000015405	Ace2	1	3	5	7	2	8	0	6	9	15	26	23	129	102	57	396	651	429	1234	907	1006
ENSMUSG00000015437	Gzmb	15973.3	955	3922	5144	10161	8446	3988	3919	2773	2680	333	1436	1545	218	371	321	39	654	69	238	159
ENSMUSG00000015441	Gzmf	41152.7	2535.79	13807.9	28212.9	42079.9	34360.4	30163.9	34435.4	30678.9	44189.3	4848.24	18286.3	21179.2	3683.77	5148.46	4953.72	509.9	10746.4	504.81	1992.14	1976.99
ENSMUSG00000015443	Gzmn	53	0	14.01	23.01	52.01	42	29	51.09	28.01	37.01	4	17	22.01	1	5	0	0	10	0	2	5
ENSMUSG00000015451	C4a	28.6	75.89	30.56	35.13	27.58	45.29	24.08	70.04	29.97	16.38	16.52	25.19	36.84	31.81	30.48	24	37.54	13	27.01	13	11
ENSMUSG00000015452	Ager	24	16	16	14	14	10	38	2	12	40	45	56	72	65	33	112	145	88	116	121	93
ENSMUSG00000015461	Atf6b	2440	1492	1895	2018	2082	2007	1725	1495	1835	1778	1934	2132	1980	2348	1747	1671	1845	1829	1574	1627	1686
ENSMUSG00000015467	Egfl8	10.94	21	25	17	16	26.35	10	33	31.36	23	10.31	19	8	3	4	9	9	3	6	8.92	8
ENSMUSG00000015468	Notch4	607	777	804	609	662	602	376	568	552	487	453	480	397	442	512	501	609	732	647	536	556
ENSMUSG00000015474	Ppt2	641	197.53	476.29	374	373.84	474	296.24	289.75	463.22	302	315.89	363.99	444	402	315.37	277.79	431.63	257.08	343	298.83	277
ENSMUSG00000015476	Prrt1	22	5	3	1	12	11	3	5	4	0	0	3	2	2	0	0	2	0	0	0	0
ENSMUSG00000015478	Rnf5	826.81	588.61	738.74	568.38	600	583.59	612.49	550.04	670.58	596.11	563.04	710.31	774.96	764.42	580.62	602.49	662.18	555.11	563	614.22	560.07
ENSMUSG00000015484	Fam163a	9	6	7	6	1	4	6	5	5	5	9	8	24	23	6	25	16	35	32	2	42
ENSMUSG00000015488	Cacfd1	680	681	826	770	748	824	1106	705	973	1042.97	1160	1066	1227	1366	1234	1234.25	1313	1309	1715.92	1447	1539
ENSMUSG00000015501	Hivep2	890	724	1031.74	1275	1303	1200	641	1050.85	1057	882	789	700	898.67	1023	1029.17	1001	938.45	1228	1238	1109	1072
ENSMUSG00000015519	2310057J18Rik	0	0	0	0	0	0	0	0	0	0	0	0	0	0	0	0	0	0	0	0	0
ENSMUSG00000015522	Arnt	1405	872	1113	1321	1501	1556	1465	975	1498	1639	1684	1510	1905	2357	1786	1812	1791	1896	1948	1895	1904
ENSMUSG00000015533	Itga2	3128	2441	2914	4021	4557	4232.48	2160	3620	3344	2118	1010	1595	1260	1038	1455	1097	421	1109	531	806	622
ENSMUSG00000015536	Mocs2	1066	538	909	820	935.66	911.68	673	931	909	706	485	744	714	689	662	692	492	622	640	654	574
ENSMUSG00000015542	Nat9	283	326	286	260	290	284	349	354	417	398	386	519	570	668	635	450	430	510	711	570	591
ENSMUSG00000015568	Lpl	62.15	220.94	119.64	437.07	302.97	455.1	578	177.07	448.92	646.93	727.04	605.02	1150.75	984.1	545	647.14	1198.56	989.48	1416.14	688.13	998
ENSMUSG00000015575	Atp6v0e	2433	2824	2948	2433	2595	2377	2027	3117	2586.01	2226	1633	2201.01	2405	2280	2121	2017	2215	2326	1721	1936	2112
ENSMUSG00000015579	Nkx2-5	0	1	2	2	0	2	0	0	0	0	0	0	1	0	1	0	0	0	0	0	0
ENSMUSG00000015597	Zfp318	543	396	402	429	424	454	380	373	438	423	478	374	491	552	431	597	570	532	620	592	516
ENSMUSG00000015599	Ttbk1	49	100.22	16	205.04	108.15	182.46	430.68	31.23	248.03	274.11	319.98	192.84	327.99	342.44	272	359.34	657	437.83	90.98	191.17	169.2
ENSMUSG00000015605	Srf	1324	1150	1249	1646	1599	1513	1422	1319	1662	1593	1633	1765	1849	2407	1757	1573	1500	1844	1501	1315	1387
ENSMUSG00000015619	Gata3	2717	827	1564	1102	1472	1503	1079	1148	1387	1128	1140	1238	1374.99	1555	1251	1111	1131	1364	1128	1196	1258
ENSMUSG00000015627	Gata5	90	31	35	3	2	9	8	5	0	2	4	4	9	2	0	2	15	2	2	2.01	3
ENSMUSG00000015647	Lama5	33024	13562	35158	21679	28877	29553	16739	20902	25497	15618	13744	12646	14360	16923	17695	15775	10385	15443	11068	16262	12889
ENSMUSG00000015652	Steap1	77	57	85	26	25	17	10	32	11	8	6	7	13	29	6	12	2	3	14	4	4
ENSMUSG00000015653	Steap2	1143	327	944	389	510	482	193	312	250	191	66	127	230	198	182	139	142	143	113	95	98
ENSMUSG00000015656	Hspa8	27419.2	26191.1	24365.6	31912.5	31579.8	32872.1	36106.9	23086.9	39568.2	29752.8	36098.8	32895	32866.1	44006.4	30341	29563.1	33509.8	30174	23232.2	24394.3	23350
ENSMUSG00000015659	Serac1	176	89.71	132.96	177.99	204	209.95	238	139.97	204	245.98	219	167.99	239	256.99	283.99	275.97	305	311.98	321	258.92	286
ENSMUSG00000015665	Awat1	0	0	0	0	0	0	1	0	0	4	4	8	18	23	29	20	23	9	14	30	33
ENSMUSG00000015668	Pdzd11	752.47	598.32	665.69	733.84	799.85	728.12	922.31	706.67	934.99	908.9	839.96	944.11	1084.68	1187.17	842.57	915.1	1087.27	961.05	835.87	861.93	898.56
ENSMUSG00000015671	Psma2	2708	1962	2094	2386	2596	2478	2802	1845	2680.97	2654	2673	2795	2647	3170.27	2269	2288	2494	2298	1960	2165	2249.99
ENSMUSG00000015672	Mrpl32	667	433	453	422	492	505	431	374	534	463	431	518	443	456	344	400	354	332	276	294	313
ENSMUSG00000015697	Setdb1	862.51	744.61	623.41	899.66	886.79	1104.99	1128.8	370.97	970.97	1045.39	1233.9	987	1154.93	1569.58	958.27	897.52	1110.49	826.62	908.67	854.19	854
ENSMUSG00000015702	Anxa9	109	111.48	224	231	278.14	254.35	330.98	489.81	516	327.15	137	332	215.81	235.6	313.78	168	169.27	215.16	97.79	106.49	138
ENSMUSG00000015709	Arnt2	320	194	469	764	778	726.93	634	743	1010	1039.99	302	666	753	395	408	466	441	601	724	509	618
ENSMUSG00000015711	Prune1	832	764	935	999	1197	1107	1158.11	901	1277	1221	1385	1278	1475	1733	1326	1395	1975	1558	1613	1752	1816
ENSMUSG00000015714	Cers2	3302	2735	3083	3262	3364	3393	3294	2259	3315	3435	3343	3383	3687	4373	3553	3509	4166	3662	3789	3543	3654
ENSMUSG00000015721	Nlrp5	0	0	0	1	2	0	1	0	2	1	2	0	1	0	0	2	0	2	1	3	4
ENSMUSG00000015733	Capza2	2979	2660	2914	3174	3327.08	3238	2459.03	2770.01	2944	2613	2253	2705	2564	2763	2286.05	2524	2272	2417	2627.01	2453.28	2189
ENSMUSG00000015745	Plekho1	1191	3638	2519	2711	2494	2035	1428	5456	3120	2019	956	2827	1590	1585	1974	1347	1049	1611	1066	1369	1434
ENSMUSG00000015747	Vps45	385	265	288	271	334	350	328	303	338	379	398	418	360	465	330	362	405	426	396	388	385
ENSMUSG00000015748	Prpf3	529	502	456	677	669	710	799	456	832	809	857	759	977	1104	768	823	876	860	763	766	716
ENSMUSG00000015749	Anp32e	3159	2170	2344	2131	2262	2364	2142	1686	2594	1823	1677	1971	1868	1889	1409	1341	1202	1177	930	861	850
ENSMUSG00000015750	Aph1a	2555.77	2225.06	2820.59	2851.69	2993.14	2735.53	2316.55	2725.29	3001.88	2569.91	2420.39	2695.71	2723.82	2915.96	2367.37	2332.15	2868.82	2832.85	2548.22	2680.67	2870.62
ENSMUSG00000015755	Tab2	1766	2043	1568	2257	2288	2552	3123	1989	3003	3518	3806	3534	4295	5055	3754	4483	4677	4409	4274	4277	4337
ENSMUSG00000015757	Ppil4	784.13	664.07	744	875.3	868	1030.13	791.11	644.46	988.95	927.26	846	837.58	1009.05	1101.08	901.46	934	868.23	875	938	879.04	855.28
ENSMUSG00000015759	Cnih1	1280.97	1173.91	1199.12	1260.65	1321.84	1351.47	1266.54	1110.58	1347.15	1334.61	1562.25	1339.79	1427	1672.69	1268.93	1373	1295.58	1374.51	1169.62	1232.99	1293.57
ENSMUSG00000015766	Eps8	2210	850	1712	1649	1624	1750	1190	991	1206	1117	918	887	1394	1456	1147	1246	1842	1348	942	819	913
ENSMUSG00000015776	Med22	1083	1119	966	1347	1340	1354	1589	1118	1689	1854	2026	1785	2186	2644	1869	2161	2477	2477	2082	2245	2239
ENSMUSG00000015787	Abo	0	0	0	0	0	0	1	0	1	1	2	0	1	12	3	4	14	4	23	31	22
ENSMUSG00000015790	Surf1	548	362	514	535	561	535	693	544	660	750	716	797.3	846	846.71	665	751.42	942.82	795.8	733	770	747.31
ENSMUSG00000015804	Med28	931	751	851	973	952	911	995	1007	1121	1017	923	1117	959	1065	808	798	955	826	704	879	780
ENSMUSG00000015806	Qdpr	800	639	582	835	800	836	1086	641	1026	1034	1027	943	1092	1238	940	735	1070	890	732	729	718
ENSMUSG00000015812	Gnrh1	1	2	5	0	0	5	2	2	0	4	0	0	0	2	0	0	2	0	1	0	0
ENSMUSG00000015829	Tnr	3	1	1	5	5	1	7	14	14	6	2	10	3	5	9.1	2	0	2	0	2	13
ENSMUSG00000015837	Sqstm1	7793.75	5963.19	6298.36	8973.05	9533.92	9472.51	12280.5	8345.51	12004.4	13594.2	13807	13805.7	13921.2	18582.2	13672	13367.2	14152.1	15652.5	12384.3	14585	13974.8
ENSMUSG00000015839	Nfe2l2	2036	1102	1666	1472	1729	1596	1364	1277	1780	1359	1453	1523	1637	1481	1182	1501	1768	1590	1423	1644	1552
ENSMUSG00000015843	Rxrg	0	2	2	1	0	1	1	1	0	3	3	0	3	3	0	0	3	1	0	0	0
ENSMUSG00000015846	Rxra	919	990	735	2275	2025	2372	4604	804	3465	4989	6135	4783	7217	8526	5757	6497	8830	7751	6853	7488	8393
ENSMUSG00000015850	Adamtsl4	543	126	262	69	144	114	55	49	65	56	30	40	76	47	51	33	93	53	78.41	39	49
ENSMUSG00000015852	Fcrls	135	87	119	57	69	60	45	42	29	24	41	56	99	76	36	71	132	82	111	64	69
ENSMUSG00000015854	Cd5l	6	18	12	4	12	11	23	13	15	16	2	17	11	3	6	4	50	24	19	22	19
ENSMUSG00000015869	Prpsap1	973	741	751	899	865	903	1242	586	1119	1187	1361	1173	1466	1619	1251	1392	1847	1689	1219	1131	1292
ENSMUSG00000015879	Fam184b	6	12	7	7	5	6	5	8	7	9	0	4	2	2	5	0	0	1	6	8	3
ENSMUSG00000015880	Ncapg	591.75	461.43	301.32	481.8	443.18	639.68	771.86	158.27	612.71	578.53	616.4	479.41	607.84	738.55	403.6	396.98	316.47	299.6	108.91	127.73	110.01
ENSMUSG00000015882	Lcorl	247.25	178.57	224.68	310.2	303.82	338.32	190.14	269.73	311.29	268.47	95.6	160.59	115.16	130.45	107.4	132.02	82.53	85.4	84.09	54.27	66.99
ENSMUSG00000015889	Lta4h	1549	1545	1806	2204	2379	2222	2268	2710	3193	2416	1643	2258	2433	2315	2035	1657	1621	1725	1211	1619	1477
ENSMUSG00000015890	Amdhd1	0	0	2	0	4	0	2	5	2	4	0	2	1	1	1	0	3	3	1	3	6
ENSMUSG00000015932	Dstn	8609.96	7714.93	10004.6	10285.7	10786.3	10364	8471.24	12311.2	11663.7	9251.73	7914.29	10836.5	9083.04	10317.1	9031.98	9862.94	8660.25	9489.13	7775.14	8229.62	8440.53
ENSMUSG00000015937	H2afy	2818.43	1639.69	1953.69	1938.75	2068.71	2038.57	1964.99	1516.6	1985.73	1731.56	1927.63	1934.77	1934.71	2251.66	1589.88	1589.93	1774.34	1655.01	1368.79	1495.54	1480.41
ENSMUSG00000015942	Gtf2ird2	185.02	114	138	109	124	141	134	131	142.2	130	159	132	189	232.09	143	176	181	150	160	168	159
ENSMUSG00000015943	Bola1	237	195	158	197	184	189	231	221	270	188	179	213	198	237	152	175	161	172	124	141	174
ENSMUSG00000015944	Castor2	220	124	154	290	244	242	247	301	293	317	497	353	543	524	520	479	747	454	619	477	536
ENSMUSG00000015947	Fcgr1	233.78	157.44	209.18	263.02	273.28	389.58	226.34	139.8	360.94	337.54	351.89	237.72	227.34	241.99	268.89	314.97	244.63	171.74	425.64	157.24	203.39
ENSMUSG00000015950	Ncf1	146.98	175	154	78	91	63	67	94	58	61	48	86	68	61	48	52	320	106	412	140	221
ENSMUSG00000015957	Wnt11	33	44	50	29	49	43	35	155	42	40	46	57	59	57	51	54	59	87	99	51	90
ENSMUSG00000015961	Adss	2905.01	1825	2465	2580	3048	2896	2080	1805	2212	1905	1820	2006	1975	2276	1689	1962	1710	1949	1569	1715	1772
ENSMUSG00000015962	1700016C15Rik	0	0	0	0	0	0	0	0	0	0	0	0	0	0	0	0	0	3	0	1	0
ENSMUSG00000015966	Il17rb	102	466	69	254	101	114	187	312	168	306	414	393	337	439	481	241	314.96	341	424	362	344
ENSMUSG00000015968	Cacna1d	71.38	58.31	53.8	48.48	25.11	35.82	31.04	38.75	31.75	41.53	39.69	49.54	51.85	61.04	33	89.28	107.97	58.16	84.31	48.72	58.18
ENSMUSG00000015970	Chdh	349.62	1894.69	446.2	2039.52	1374.89	1538.18	2314.96	1787.25	2284.25	2857.47	3901.31	3172.46	2914.15	4405.96	4028	2605.72	2588.03	2922.84	2629.69	2593.28	2773.82
ENSMUSG00000015971	Actr8	596	538	561	654	615	615	668	652	708	635	687	668	637	753	637	604	755.04	661.01	613	585	607
ENSMUSG00000015980	Lrrc27	60	15	53	48	72	39	41	52	50	27	50	71	56.88	56	86	83	69	127	126	112	77
ENSMUSG00000015981	Stk32c	31	7	13	24	31	33	60	15	31	92	101	61	133	146	98	217	262	197	201	263	142
ENSMUSG00000015994	Fnta	1669	1256	1474	1813	1909	1814	2174	1676	2244	2165	2139	2350	2467	2710	1997	2288	2606	2265	2029	2209	2066
ENSMUSG00000016018	Mtrex	1218.54	997.99	816.66	1125.23	1147.46	1259.96	1292.84	621.59	1314.49	1211.51	1312.31	1222.55	1316.65	1651.52	1082.24	1436.38	1226.42	1119.58	1136.82	1127.73	1036.74
ENSMUSG00000016024	Lbp	32233	8620	40907	27763	41703	36140	19528	22575	20596	13193	3100	11668	12728	1987.48	2011	1485	634	2535	594	1537	944
ENSMUSG00000016028	Celsr1	400	486	587	452	344	392	313	417	450	249	204	138	170	227	226	175	166	157	96	87	107
ENSMUSG00000016087	Fli1	520	318	601	670	870	724	287	591	644	412	200	359	212	185	205	237	224	283	203	176	202
ENSMUSG00000016128	Stard13	83	97	111	154	143	143	180	160	198	268	339	269.92	360	453	436	386	496	419	648	485	585.67
ENSMUSG00000016150	Tenm1	8	0	2.15	1.01	0	2	0	1	0	0	0	0	1	0	0	0	0	3	1.02	0	0
ENSMUSG00000016179	Camk1g	5	4	1	2	0	4	7	2	0	1	2	4	1	1	0	5	2	1	20	9	10
ENSMUSG00000016181	Diexf	343	310	211	329	415	390	394	168.51	406	327	393	321	354	461	288	373	311	334	245	266	252
ENSMUSG00000016194	Hsd11b1	2082	4520	3755	3666	4696	4221	2862	5247	4031	2163	747	2368	1573	830	1442	1036	382	1508	683	680	667
ENSMUSG00000016200	Syt14	5	19	10	65	44	56	98	0	70	61	122	71	144	185	128	230	198	172	261	226	180
ENSMUSG00000016206	H2-M3	214	109	233	226	253	245.71	158	195	166	155	71	217	150	91	111.02	99	65	183	118	116	126
ENSMUSG00000016239	Lonrf3	461	427	416	730	674	794	1538	306	1238	1683	1616	1099.09	2709	2427	1684	2749	3325	2962	3835	3470.2	3534
ENSMUSG00000016252	Atp5e	1152	1063	1471	1000	1182	1211	193	1077	1184	819	1364	1629	939	877	579	708	1092	1360	114	626	732
ENSMUSG00000016253	Nelfcd	771	754	562	1244	1115	1303	1663	698	1408	1755	1795	1699	1830	2604	1607	1486	1703	1676	1436	1465	1619
ENSMUSG00000016255	Tubb1	9	49	32	18	13	16	105	6	68	84	127	120	72	94	61	50	52	47	27	43	42
ENSMUSG00000016256	Ctsz	2894	3776	3509	5571	5310	4725	4024	5836	5493	4960	3206	5411	5587	3914	3581	2990	4911	4276	3583	2653	2891
ENSMUSG00000016257	Prelid3b	1403	1136	1025	1447	1427	1465	1346	1083	1445	1361	1392	1480	1364	1595	1140	1117	1053	1137	898	944	920
ENSMUSG00000016262	Sertad4	774	261	717	286	464	393	84	102	63	34	45	34	77	47	21	79	42	65	60	59	49
ENSMUSG00000016283	H2-M2	2	0	0	2	2	0	0	2.98	0	0	0	2	2	1	0	0	2	1	12	5	5
ENSMUSG00000016308	Ube2a	807	1032	782	1323	1224	1234	1496	1163	1453	1453	1743	1646	1660	2056	1400	1225	1712	1335	1478	1412	1342
ENSMUSG00000016319	Slc25a5	8480	4686	4605	5595	6151	6144	5609	3114	5167	4345	4882	4285	4660	5107	3439	3375	4148	3317	2384.99	2399	2376
ENSMUSG00000016327	Atp1b4	0	0	0	0	0	0	0	0	0	0	0	0	0	0	0	0	0	0	0	0	0
ENSMUSG00000016344	Ppdpf	407	366	437	574	670	589	707	581.91	661	724	736.97	902	695	753	626	717	710.99	696	479	784	647
ENSMUSG00000016346	Kcnq2	10	23	8	14	23	19	4	5	5	5	1	5	2	4	6	8	11	9	7	9	12
ENSMUSG00000016349	Eef1a2	0	2	2	2	5	1	11	14	17	38	14	48	9	5	7	9	4	9	7	19	17
ENSMUSG00000016356	Col20a1	23	18	49	37	52	57	17	50	50	50	38	47	62	23	43	22	46	50	67	49	32
ENSMUSG00000016382	Pls3	2650	1869	2513	2315	2213	2227	1327	2281	2210	1985	1148	2012	1740	1872	1569	1921	1591	1827	1780	1622	1547
ENSMUSG00000016386	Mpped2	0	1	6	16	10	12	18	0	13	27	57	37	60	59	34	73	98	122	91	105	82
ENSMUSG00000016409	Nkap	432	360	396	565	495	489	492	422	519	470	483	455	515	513	505	485	396	468	488	381	461
ENSMUSG00000016427	Ndufa1	856	942	1073	674	763	667	596	1137	800	740	513	804	807	694	609	473	572	732	633	609	606
ENSMUSG00000016458	Wt1	7482	5844	7993	4808	4972	4577	1701	6401	4150	1673	406	1806	1015	581	1181	486	255	635	401	405	464
ENSMUSG00000016477	E2f3	570	467	402	648	616	671	953	353	801	886	998	871	957	1147	782	832	857	799	580	618	608
ENSMUSG00000016481	Cr1l	1309.24	1514.69	1405	1642.73	1602.5	1582.2	1458.32	1587	1793	1717.77	1542.55	1734.25	1853.32	1964.48	1860.18	1947.92	1887.36	1878.06	1994	2036.9	2083
ENSMUSG00000016487	Ppfibp1	1943	2377	2717	4249	4034	4145	2913	3462	4511	3663	3545	4277	3869	4368	3822	3704	3928	4137	4478	4221	4427
ENSMUSG00000016493	Cd46	12	10.62	13.76	17.64	6.69	17.19	9.19	8.12	28.32	16.89	15.4	12.09	7.97	14.28	10.16	11.13	19.34	12.57	9.1	8.39	6.98
ENSMUSG00000016494	Cd34	5136	2547.59	5964	3817.24	4488.68	4248.99	1864	3315	3292.75	2189	1495.92	2099.99	1182.99	1378	1329.46	1391.99	1443.49	1528.98	1290.65	1222.99	1364.91
ENSMUSG00000016495	Plgrkt	367	248	368	258	283	281	249	268	295	378	246	292	290	309	297	306	507	254	364	318	327
ENSMUSG00000016496	Cd274	199.9	276.96	164.98	175	171.94	169	151	134.96	164	320.98	103.96	171.98	169.98	132.94	184.99	207.98	180.99	289	275.93	203.91	328.89
ENSMUSG00000016498	Pdcd1lg2	57	8	23	20	37	29	20	27	13	17	3	6	8	2	2	0	3	2	1	2	2
ENSMUSG00000016503	Gtf3a	711.44	590.66	611.75	669.93	684.33	653.52	748.08	561.18	791.68	762.09	761.44	749.83	753.26	1008.36	716.95	632.84	736.12	668.09	565.21	549.06	641.7
ENSMUSG00000016510	Mtif3	305.56	245.34	231.25	310.07	352.67	368.48	443.92	279.82	401.32	395.91	405.56	377.17	482.74	528.64	401.05	442.16	480.88	486.91	378.79	427.94	450.3
ENSMUSG00000016520	Lnx2	321	344	270	576	521	652	1426	218	1008	1666	2120	1492	2353	2804	1920	2363	3441	2935	3325	3108	3342
ENSMUSG00000016524	Il19	0	1	1	1	0	1	0	1	2	0	1	1	2	2	5	1	1	1	0	0	2
ENSMUSG00000016526	Dyrk3	44	78	21	108	66	128	172	34	113	145	244	169	182	263	125	70	89	53	35	48	31
ENSMUSG00000016528	Mapkapk2	3302	2422	3277	2867	3443	3000	3049	2933	3194	3484	2728	3465	3810	3556	3041	3266	4278	4197	4391	4311	4488
ENSMUSG00000016529	Il10	2	1	1	1	0	1	1	0	1	0	0	1	0	0	0	2	0	0	0	0	0
ENSMUSG00000016534	Lamp2	8592	5844	8932	6634	7237	6871	5441	6808	6643	6536	5533	6564	7088	6802	6978	7370	6626	7765	8115	6944	7059
ENSMUSG00000016541	Atxn10	3412	3428	2445	5893	5389	5831	9999	3468	7691	10606	13288	10998	13139	16031	11451	12502	17181	13454	13751	13407	14259
ENSMUSG00000016552	Foxred2	551	252	358	466	543	453	268	441	390	260	77	165	147	77	65	65	34	135	42	43	55
ENSMUSG00000016554	Eif3d	3751.99	2961.15	2841.61	3569.99	3584.68	3729.89	3892.72	2708.34	3875.53	3500.16	3976.9	3653.32	3856.97	4921.27	3572.49	3127.42	3320	3545.19	2602	2858	2843.41
ENSMUSG00000016559	H3f3b	9984	7435	8509	10012	10508	10981	13194	7111	12856	14378	14711	14546	13824	16453	11828	12155	10633	12316	10273.2	11453	11911
ENSMUSG00000016619	Nup50	2178.99	1669.85	1612.14	2054	2087	2259	2368	1617.44	2415.01	2346.62	2542	2387	2580	3047.54	2296.12	2451.02	2467	2456	2535	2518	2542.42
ENSMUSG00000016624	Phf21b	15	13	17	10	19	17	9	21	25	12	5	22	15	7	16	13	13	12	11	5	6
ENSMUSG00000016626	Nlrp14	0	0	0	0	0	0	0	0	0	0	0	0	0	1	1	0	0	0	0	0	0
ENSMUSG00000016637	Ift27	149	69	113	140	135	144	131	91	139	151	110	153	166	191	121	125	147	157	125	108	140
ENSMUSG00000016664	Pacsin2	1462	1776	1250	2295	1933	2080	3052	1160	2674	3487	4596	3860.98	4728	5294	3714	4241	4876	4575.99	4419.04	4605	4876
ENSMUSG00000016756	Cmah	25	70	47.55	68	43	61.01	73.02	27	64.02	49.99	74.01	45.02	52	42.06	77	78	112.8	75	75.99	47	75.62
ENSMUSG00000016757	Ttll12	1914	1674	1266	2259	2299	2499	2971	827	2619	2386	2455	2056	2120	3499	2161	1950	2197	2144	1458	1748	1779
ENSMUSG00000016758	Bik	86	47	125	71	92	84	49	67	81	79	65	79	54	51	75	59	70	79	46	58	86
ENSMUSG00000016763	Scube1	4949	1054	3483	1140	1661	1899	412	525	795	338	220	316	267	322	263	171	153	208	100	129	107
ENSMUSG00000016831	Tox4	1229.99	1110.15	1134.2	1429.31	1663.41	1580.12	1636.62	1122.72	1626.04	1744.66	1888.73	1757.65	2009.05	2628.71	1795.68	1974.16	2187.09	2073.12	2007.94	2023.25	1939.34
ENSMUSG00000016833	Mrps18c	481	446	422	476.99	499	581.99	644.99	492	647	691.99	553.99	721.98	643	635	419	477.99	424.07	498.99	413.98	425.98	418.99
ENSMUSG00000016918	Sulf1	8137	1066	4303	744	1543	1585	397	479	458	482	95	171	174	92	139	111	78	165	51	80	47
ENSMUSG00000016921	Srsf6	4222	3187	3384	3663	3645	4023	3816	2498	4014	3740	4353	4126	4070	4954	3518	3999	3631	3663	3177	3462	3075
ENSMUSG00000016933	Plcg1	692	863	859	1300	1300	1273	1781	1048	1769	2042	2001	1744	2129	2394	1868	2049	2543	2334	2196	2336	2417
ENSMUSG00000016940	Kctd2	355	233	251	243	299	315	291	286	263	345	319	326	452	371	351	364	402	408	360	463	392
ENSMUSG00000016942	Tmprss6	115	42	47	77	98	102	163	64	121	249	149	133	105	222	137	92	56	109	47	89	116
ENSMUSG00000016946	Kctd5	1333	736	1418	1429	1620	1591	1325	944	1385	1301	1283	1202	1348	1467	1046	1234	1436	1241	1188	1232	1409
ENSMUSG00000016982	Pom121l2	0	0	0	0	0	0	0	0	0	0	0	0	0	0	0	0	0	0	0	0	0
ENSMUSG00000016984	Etaa1	352	287	238	338	299	310	330	199	416	327	340	319	326	349	296	313	272	297	269	260	228
ENSMUSG00000016995	Matn4	3	6	7	4	1	3	3	3	2	1	4	10	15	3	5	3	15	12	18	8	9
ENSMUSG00000016998	Svs4	0	0	0	0	0	0	0	0	0	0	0	0	0	0	0	0	0	1	2	0	0
ENSMUSG00000017000	Svs6	0	0	0	0	0	0	0	0	0	0	0	0	0	0	0	0	0	0	0	0	0
ENSMUSG00000017002	Slpi	704	1174	1880	2640	2495	1986	2783	8236	6105	3254	841	3958	1493	2000	3375	1779	1794	2797	1149	1645	1470
ENSMUSG00000017003	Svs3a	0	0	1	0	0	0	0	0	0	0	0	0	0	0	0	1	0	0	0	0	0
ENSMUSG00000017004	Svs5	0	0	0	4	0	0	0	0	0	0	0	0	0	0	0	0	0	0	1	0	0
ENSMUSG00000017007	Rbpjl	0	1	0	2	0	2	0	1	1	0	2	0	0	0	0	0	2	3	3	0	0
ENSMUSG00000017009	Sdc4	1172	1541	1802	1255	1138	1063	748	1576	1217	931	888	1231	1624	1159	1012	1614	2351	1911	2601	2181	2165
ENSMUSG00000017049	Ccdc70	0	0	0	0	0	0	0	0	0	0	0	0	0	0	0	0	0	0	0	0	0
ENSMUSG00000017057	Il13ra1	880	396	1001	720	1064	987	766	885	763	587	361	471	443	396	380	512	297	433	467	383	442
ENSMUSG00000017064	Prl5a1	546	1066	1635	501	465	572	83	468	84	67	41	67	24	46	35	84	30	55	48	103	65
ENSMUSG00000017119	Nbr1	3767	4129	4174	3933	4019	3887	3367	3812	4144	4113	4635	4052	5022	6028	5122	5262	5565	5773	5344	5470	5632
ENSMUSG00000017132	Cyth1	674	546	754	775	869	773	973	617	950	1075	1291	1218	1525	1614	1297	1515	2129	1748	1863	1762	1775
ENSMUSG00000017144	Rnd3	739	331	646	455	449	475	223	327	361	266	288	328	379	377	314	391	489	475	789	544	606
ENSMUSG00000017146	Brca1	442	347	246	449	402	508	759	119	681	601	813	555	811	924	453	417	423	374	171	214	160
ENSMUSG00000017165	Gast	0	1	0	0	0	0	0	1	0	0	0	1	1	0	0	0	0	0	0	0	0
ENSMUSG00000017167	Cntnap1	53	13	38	13	21	21	5	8	10	8	14	10	15	19	4	8	12	9	6	15	5
ENSMUSG00000017176	Nt5c3b	393.05	233.01	219.01	313	323	403.03	540	169	504.02	489.15	601.17	543	689.04	838.05	533.03	628.06	584.13	587.01	303.03	422	424.04
ENSMUSG00000017188	Coa3	648	519	612	688	714	577	782	636	800	829	753	809	917	885	693	868	1076	929	657	713	679
ENSMUSG00000017195	Zpbp2	1	1	2	3	3	2	5	3	6	4	0	1	1	0	3	3	4	1	0	6	0
ENSMUSG00000017204	Gsdma	1	1	0	4	0	2	0	1	3	2	0	0	2	3	1	1	0	0	0	1	0
ENSMUSG00000017210	Med24	1067	664	688	815	878	919	1018	591	951	897	1074	949	1098	1218	887	915	1151	1105	912	1000	944
ENSMUSG00000017211	Gsdma2	0	0	0	0	0	0	0	0	0	0	0	0	0	0	0	0	0	0	2	0	0
ENSMUSG00000017221	Psmd3	4024	3201	2867	3849	3970	4072	4300	2626	4320	4003	4206	3796	4214	4920	3318	3352	3823	3696	2844	3150	3079
ENSMUSG00000017264	Exosc10	1304	971	848	1312	1329	1354	1645	778	1615	1484	1901	1652	1676	2158	1466	1508	1577	1639	1164	1467	1446
ENSMUSG00000017286	Glod4	1045	573.17	822.58	620	792	700	696.02	719.25	800	711	636	880.77	732	715.8	586	704	797.25	735	708.08	673.66	723
ENSMUSG00000017288	Vps53	957	849	782	1159.61	1197	1058	1194	1063.3	1189.19	1246	1366	1290.06	1404	1627	1304	1423	1701	1530	1704.01	1545.01	1471
ENSMUSG00000017291	Taok1	1878	1975	1963	2646	2576	2883	2289	1818	2664	2516	2366	2128	2784	3152	2531	3395	2499	2920	2947	2668	2791
ENSMUSG00000017299	Dnttip1	982	613	853	634.98	781	699	694	690	772	688	644.96	754	875	866	705	632	821	749	641	605	680
ENSMUSG00000017300	Tnnc2	0	0	0	2	0	1	0	0	1	0	1	0	0	1	0	0	1	0	0	0	0
ENSMUSG00000017307	Acot8	257.92	190.03	203.14	211.92	292.17	208.81	259.06	181.43	302.37	292.1	336.84	300	367.49	416.4	346.72	299.41	488.43	405.7	335.56	364.33	313.31
ENSMUSG00000017309	Cd300lg	23	159	38	53	48	38	12	68	17	10	8	12	10	22	16	16	28	30	27	33	44
ENSMUSG00000017310	Spint4	0	0	0	0	0	0	0	0	0	0	0	0	0	0	0	0	0	2	0	0	0
ENSMUSG00000017311	Pyy	109	99	400	75	72	99	26	13	76	9	11	16	7	4	7	0	7	39	10	26	6
ENSMUSG00000017314	Mpp2	76	90	81	66	56	73	139	72	125	103	102	91	110	89	59	103	119	131	142	126	146
ENSMUSG00000017316	Ppy	0	0	0	0	0	0	1	0	0	5	6	9	11	5	4	6	9	5	26	16	14
ENSMUSG00000017344	Vtn	0	0	7	6	3	5	1	1	4	24	10	3	83	3	60	10	226	16	34	12	20
ENSMUSG00000017376	Nlk	512	455	404	606	586	626	833	455	758	1123	1146	835	1230	1216	958	1416	1593	1344	1668	1513	1603
ENSMUSG00000017386	Traf4	204	367	164	459	376	463	677	374	636	532	763	613	727	827	562	573	896	584	598	727	718
ENSMUSG00000017390	Aldoc	70	18	59	100	109	134	107	82	103	48	54	60	79	66	54	49	69	60	74	55	78
ENSMUSG00000017400	Stac2	875	1445	1696	1453	1616	1444	797	1410	1207	718	251	781	181	144	218	208	107	323	220	214	167
ENSMUSG00000017404	Rpl19	16972.8	13220.6	15680.1	15280.4	16790.6	15730	15103.9	17332.8	16586.6	14512.5	13589.1	15725.1	14486	16892.8	11501	10628.2	11757.3	12452.3	8701.39	9837.91	10377.8
ENSMUSG00000017405	Nek8	116	43	61	74	83	95	124	82	101	142	138	151	167	160	120	166	218	185.27	178	174	163
ENSMUSG00000017412	Cacnb4	4.36	4.24	5.28	4.07	4.15	3.2	5.11	1.08	9.15	13	17	18.78	9.64	21	22.27	11.8	25.62	7.69	28.45	31.14	13
ENSMUSG00000017417	Plxdc1	17	32	46	44	42	48	24	37	56	31	26	60	48	24	30	33	47	57	44	40	63
ENSMUSG00000017418	Arl5b	386	684	473	816	703	782	780	480	816	861	978	734	1128	1176	924	1202	1002	1091	899	861	820
ENSMUSG00000017421	Zfp207	3266	2547	2735	2773	3161	3181	2887	2077	3073	2911	2995	2901	2767	3308	2645	2895	2784	2595	2014	2154	2106
ENSMUSG00000017428	Psmd11	2301.81	1660.05	1723.05	2516.9	2515.05	2453.73	2520.89	1764.83	2659.8	2375.04	2427.8	2188.84	2348.91	2895.07	2040.83	2045.72	2195.5	2093.52	1676.8	1767.81	1760.59
ENSMUSG00000017446	C1qtnf1	9719	11566.3	11211.3	10682	11734.7	10345	6745	11714	10308.6	8190.31	7534.29	10640	11056.1	11684.6	12950	9838.98	6469.34	12915.3	10953.3	10285	11435.3
ENSMUSG00000017453	Pipox	3	1	9	2	2	2	7	2	5	3	3	1	0	2	1	0	0	4	2	2	1
ENSMUSG00000017466	Timp2	5279	4008	4526	2714	3192	2988	1351	3168	2187	1231	763	2145	1783	1337	1850	1679	1579	2310	1446	1323	1563
ENSMUSG00000017478	Zc3h18	1577	1228	1048	1669	1622	1776	2210	1083	2026	2028	2520	2106	2692	3006	2096	2336	2735	2453	2234	2272	2228
ENSMUSG00000017485	Top2b	3359.29	1910.86	2555.86	2312.5	2589.86	2730.84	2132.4	2039.21	2472.59	2533.22	2113.27	2041.29	2640.8	2419.44	1989.64	2981.57	2406.53	2662.11	2639.62	2484.92	2490.44
ENSMUSG00000017491	Rarb	788.71	91.14	279.14	46.5	116.14	112.16	47.6	50.79	68.41	28.78	16.73	42.71	58.2	24.56	11.36	33.43	26.47	46.89	25.38	46.08	21.56
ENSMUSG00000017493	Igfbp4	18784	4812.01	13321.9	6330.15	8023.85	7103.38	4161.21	6976.25	5991.99	2422.26	1899.2	2243.32	1946	1468.93	1107	1426.97	2379.76	1724.75	1538	1531	2058.97
ENSMUSG00000017499	Cdc6	533	637	417	922	865	950	983	304	1038	619	884	745	658	880	460	440	376	275	103	124	116
ENSMUSG00000017548	Suz12	1275	1462	1063	1789	1689	1950	2071	989	2192	2087	2147	1940	2153.99	2596.99	1922	2382	2012.98	1915	2002.99	1824	1753
ENSMUSG00000017550	Atad5	298	262	166	326	339	381	441	91	432	419	536	342	398	476	367	460	319	308	210	221	222
ENSMUSG00000017561	Crlf3	443	687	330	609	626.01	676	906	337	801	763	1045	939	942	1161	793	867	934	886	799	934	829
ENSMUSG00000017588	Krt27	0	2	0	6	0	2	26	2	10	32	25	32	48	46.01	37	46	36	64	30.05	37.12	52
ENSMUSG00000017607	Tns4	116	151	101.12	245	179	182.03	455	416	280	611	891	560.67	998	1190	717	1346	2442	1718	3373	2548	2998
ENSMUSG00000017615	Tnfaip1	1607	1464	1779	2268	2360	2265	2671	1887	2727	3010	3124	2916	3184	3922	2830	3514	4235	3692	3535	3750	3830
ENSMUSG00000017631	Abr	4028	3163	3683	3998	4121	4024	2629	3804	3594	2616	1892	2101	2375	2235	2112	1745	1926	1955	1384	1296	1449
ENSMUSG00000017639	Rab11fip4	18	174	60	577	355	596	1848	43	945	1748	2129	1205	2550	2753	1926	2556	4868	3485	3862	2922	3310
ENSMUSG00000017652	Cd40	98.99	66	87	75	107.22	98	98	94	111	118.07	56	80.41	102	68	115	72	55	123.02	72	69	67
ENSMUSG00000017664	Slc35c2	659	686	648	739	797	728	729	700	816	661	665	707	738	876	644	531	709	621	554	649	624
ENSMUSG00000017667	Zfp334	217	153	189	247	241	263	307	130	323	457	576	519	566	743	577	536	522	575	637	528	581
ENSMUSG00000017670	Elmo2	1578	667	908	1387	1525	1549	1319	952	1644	1371	1689	1501	1607	1747	1483	1219	1829	1681	1136	1482	1777
ENSMUSG00000017677	Wsb1	1635	1335	1593	1357	1564	1567	1198	1460	1610	1461	1105	1314	1242	1184	1127	1384	1245	1384	1306	1197	1009
ENSMUSG00000017679	Ttpal	1043	1190	1041	1320	1312	1186	1107	1054	1258	1171	1225	1177	1296	1501	1249	1293	1376	1447	1222	1213	1208
ENSMUSG00000017686	Rhot1	1033	881	834	1147	1153	1181	1182	747	1208	1183	1393	1227	1384	1601	1167	1637	1478	1415	1498	1383	1408
ENSMUSG00000017688	Hnf4g	0	0	0	0	0	0	0	0	0	0	0	0	0	0	0	0	1	0	0	0	0
ENSMUSG00000017692	Rhbdl3	15	12	13	3	5	10	7	7	4	3	4	17	16	8	11	20	14	18	27	28	34
ENSMUSG00000017697	Ada	3125	43706	6154	7794	4206	2452	5239	28622	3968	7174	7208	7492	9005	13797	11927	11566	7339	13979	9317	12106	14197
ENSMUSG00000017707	Serinc3	6790	6524	8129	7375	7876	7301	6090	8210	7518	6615	5302	6997	6756.99	6317	5931	5967	6977	6807	8083	6885	7031
ENSMUSG00000017713	Tha1	138	48	94	48	68	64	34	55	51	29	19	39	59	31	13	16	31	27	18	12	19
ENSMUSG00000017715	Pgs1	1375	1156	1371	1425	1545	1499	1482	1665.97	1724	1531	1598	1640.96	1543	1958	1506	1568	1957	1853	1845	1889	1903
ENSMUSG00000017716	Birc5	912.05	759	608	783	673	790	1150	253	929	895	1162	904	833.13	1048	556.79	458	472	343	118	163.09	181
ENSMUSG00000017718	Afmid	92	31	71.28	84	124	98	115	80	150	144.05	187.87	165	135.02	215.98	207	150.81	257	190.01	202.37	199.22	242.01
ENSMUSG00000017720	Trp53tg5	0	0	0	0	0	0	0	0	0	0	0	0	0	0	0	0	0	0	0	0	0
ENSMUSG00000017721	Pigt	3309	1875	2602	2396	2715	2565	1901	2052	2089	1998	2127	2150	2698	2448	2013	1974	2368	2460	2257	2239	2406
ENSMUSG00000017723	Wfdc2	204	552	223	343	402	426	872	175	607	830	1248	880	1664	1623	822	1527	1849	1596	1406	1312	1492
ENSMUSG00000017724	Etv4	59	43	30	30	49	36	13	22	37	15	37	37	24	24	26	24	11	31	25	44	36
ENSMUSG00000017733	Eppin	0	0	0	0	0	0	0	1	0	1	0	0	1	1	0	0	3	1	0	1	0
ENSMUSG00000017734	Dbndd2	689.89	441.26	594.42	725.73	721.7	644.13	296.14	824.21	544.61	312.95	179	392.66	371.66	212.36	218.79	225.94	243.37	342.79	276.88	295.88	268.27
ENSMUSG00000017737	Mmp9	970	2132	2423	1097	1042	1684	303	191	217	139	106	128	83	72	68	43	55	51	42	57	67
ENSMUSG00000017740	Slc12a5	69	27	99	99	115	105	35	62	68	39	36	50	33	40	24	18	31	52	22	13	29
ENSMUSG00000017747	Ghdc	255	279	276.42	292.94	341	351.41	336.18	299.75	342	339	419	359	422.66	529.86	397	453.88	618.98	513.93	532.41	554.55	478.86
ENSMUSG00000017754	Pltp	366.1	679.77	343.38	1062.04	979.41	1120.08	2052.88	458.44	1386.33	2857.02	3406.07	2845.18	3771.24	4901.97	3979.29	4222.84	4143.73	5270.52	4896.65	4612.86	4876.32
ENSMUSG00000017756	Slc12a7	322	647	426	1123	949	1281	2494	227	1495	2703	3034	1826	3085	3322	2948	3860	4703	4444	3991	3221	3803
ENSMUSG00000017760	Ctsa	3653.83	3838.15	4315.59	5020.88	5445.97	4859.79	4906.94	5940.53	5629.55	6002.87	3937.82	5332.86	8295.58	5699.9	5423.62	7568.99	8407.21	8786.33	9968.26	8248	7919.59
ENSMUSG00000017764	Zswim1	169	162	138	293	259	299	408	176	396	397	498	419	500	617	465	552	624	598	607	589	610
ENSMUSG00000017765	Slc12a4	1593	1024	1551.96	1331	1524	1518	986	1763	1491.98	1102	645.95	1049	1089	954	1177	974	939	1124	1133.99	960.99	904.98
ENSMUSG00000017767	Spata25	0	0	0	0	0	0	0	0	0	1	2	0	2	0	0	1	0	1	0	0	1
ENSMUSG00000017774	Myo1c	5037	4504	5180	8316	8282	8301	7124	6510	8819	7344	7779	7697	8731	9778	7738	8062	10389	9651	9620	8733	9089
ENSMUSG00000017776	Crk	3862	3964.04	4020.72	4859	4881.4	4829.06	4101	4117.96	5338.02	4791.62	4749.07	4911.58	5378	6109	4871	5983.98	5582	5411.05	5511	5673	5329.6
ENSMUSG00000017778	Cox7c	2953.23	2444.12	2546.4	1881.09	2147.42	2127.15	2256.4	1817.29	2389.97	2250.92	2018.65	2491.04	2475.97	2484.34	1644.99	1543.22	1766.36	1935.07	1292	1381.87	1475.27
ENSMUSG00000017781	Pitpna	4745	3786	4358	5016	5505	5109	4459	4907	5317	4424	4045	4786	4714	4811	3538	3441	4150	4082	3538	3877	3694
ENSMUSG00000017801	Mlx	900.2	581.01	800.78	880.48	946.23	957.05	939.38	770.59	960.46	818.71	758.73	829.27	826.66	993.8	722.72	787.99	717.1	760.5	593.58	758.83	678.79
ENSMUSG00000017802	Retreg3	1554	1336	1605	1804	1784	1749	2451	1799	2291	2681	2874	2575	3358	3619	2706	3041	3699	3336	3262	3391	3558
ENSMUSG00000017817	Jph2	90	346	220	245	153	127	68	756	175	184	87	254	210	292	383	247	304	239	326	279	287
ENSMUSG00000017830	Dhx58	410	150	377	255.59	391	353	231	304	324	167	116	195	120	132	129	116	242	149	167	111	161
ENSMUSG00000017831	Rab5a	1911.83	2033.93	2167.96	2372.99	2340.98	2427.98	1994	2383.96	2425.96	2302	2100.25	2368.98	2225	2586	2204	2688.99	2156	2420	2454	2238	2245
ENSMUSG00000017832	Hspb9	0	0	3	1	1	2	2	1	1	4	4	3	0	6	3	2	0	6	0	3	2
ENSMUSG00000017837	Nkiras2	755.07	608.01	818	989	1091.07	964.41	1121	742.02	1140.03	1078.03	1087	1143.02	1309.01	1379.04	1081.01	962.02	1251	1257.02	950.01	1205.06	1259.01
ENSMUSG00000017843	Ppp2r5c	2036	2097	1868	1955	1925	1814	1847	1644	1807	1762	1833	1958	1997	2332	1938	1775.88	2027	2195	2181	2218	2206
ENSMUSG00000017858	Ift52	697	422	613	513	561	511	593	597	561	650	604	680	718	694	618	745	804	715	722	680	694
ENSMUSG00000017861	Mybl2	203	637.06	220	837.49	540	874.39	1365.99	119	1098.99	1063.5	1523.42	1297.82	1475.41	1821.93	861.21	611.55	590.42	543.01	193.09	241	213.35
ENSMUSG00000017868	Sgk2	1	32	5	52	84	100	418	21	175	665	779	541	880	1012	617	1304	2265	1615	2386	1892	2376
ENSMUSG00000017897	Eya2	21	18	18	15	21	18	17	18	20	10	2	8	2	9	4	6	2	1	2	1	7
ENSMUSG00000017922	Prl3c1	194	1430	483	441	198	166	52	428	51	64	47	28	262	101	161	130	126	294	504	525	404
ENSMUSG00000017929	B4galt5	10858	5207	10771	5197	6992	6251	2969	5062	4890	2545	1794	2583	2410	2306	2171	1818	2106	2333	2038	1520	1888
ENSMUSG00000017943	Gdap1l1	0	2	0	3	1	0	1	5	3	2	1	5	1	0	4	0	0	1	1	1	3
ENSMUSG00000017950	Hnf4a	8	38	39	206	25	54	14	0	13	85	50	28	167	64	173	53	494	52	43	55	21
ENSMUSG00000017969	Ptgis	324	830	376	614	487	506	486	272	460	418	463	439	303	628	469	369	318	439	147	400.31	295
ENSMUSG00000017978	Cadps2	24	9	15	19	20	24	15	27	20	15	7	7	19	8	5	15	9	12	15	9	13
ENSMUSG00000017999	Ddx27	1306	1121	698	1372	1389	1541	1890	938.02	1692	1915	2240	2041	2192	2690	1860.02	1845	2156	2088	1808.32	2037	1945
ENSMUSG00000018001	Cyth3	2116	1564	1943	2077	2163	2084	2094	1732	2324	2810	3191	3088	3089	3822	3390	3167	2965	3827	3500	3704	3644
ENSMUSG00000018008	Cyth4	611	295	494	395	512.09	430	202	410	330	252	170	303	200	170.01	157	200	299	244	387	272	236
ENSMUSG00000018012	Rac3	34	54	38	22	27	33	38	13	36	38	61	66	73	77	69	56	75	43	31	43	77
ENSMUSG00000018040	Rrp7a	2011.54	1838.78	1617.87	2599.2	2509.28	2632.34	3255.45	2038.12	3125.37	3206.15	3667.18	3144.33	3509.96	4468.77	2889.59	2842.27	3557.26	3275.19	2948.29	3306.98	3516.5
ENSMUSG00000018042	Cyb5r3	7212.97	8087.99	8572.99	8936.99	9265.96	8570.99	8962	12511	11333	10278.9	8715.99	9494.99	10764.9	12171	10092.9	9610.01	13003	12478.5	11645	10994.9	12119
ENSMUSG00000018068	Ints2	641.94	505.7	420.21	731.52	654.72	862.91	995.11	293.08	839.64	937.1	1065.69	814.79	1034.27	1231.78	954.18	1070.67	1015.78	950.64	968.69	908.93	839.18
ENSMUSG00000018076	Med13l	781	665	736	918	893	1017	1020	684	1092	1226	1441	1075	1271	1725	1462	1227	1263	1317	1671	1427	1577
ENSMUSG00000018102	Hist1h2bc	366.15	1217.62	811.62	1191.41	1070.91	840.39	1290.57	2234.4	2240.21	1907.44	715.09	1462.07	1733.36	1119.22	1589.97	844.04	968.47	1015.31	1169.23	1110.11	1320.34
ENSMUSG00000018126	Baiap2l2	3	0	1	7	2	1	2	4	8	1	8	8	24	14	11	17	60	20	10	17	15
ENSMUSG00000018143	Mafk	957	877	1158	1467	1510	1391	1420	1588	1693	1998	2090	2398.99	2525.98	3121.97	2550	2537.99	2419.96	2868.98	2963.97	2668	2641
ENSMUSG00000018160	Med1	1425	885	997	1124	1104	1264	1110	756	1113.03	985	908	988	1217	1245	1069	1190	971	1058	916	855	815
ENSMUSG00000018166	Erbb3	226	278	203	240	231	227	277	192	326	338	452	327	556	467	547	490	928	520	1122	585	747
ENSMUSG00000018167	Stard3	508	393	557	540	534	510	733	451	587	731	923	800	1078	1110	859	913	1234	1163	1297	1357	1215
ENSMUSG00000018168	Ikzf3	119	47	60	73	109	117	61	70	63	48	7	27	39	8	12	12	0	17	2	8	13
ENSMUSG00000018169	Mfng	296	108	180	204	265	173	142	180	153	195	136	178	166	154	124	117	131	152	154	160	167
ENSMUSG00000018171	Vmp1	3157	2945	3169	2605	2786	2741	2897	2811	2907	3538	3209	3173	3605	3682	3011	4191	4924	4101	4078	4251	4419
ENSMUSG00000018189	Uchl5	671.1	480.27	362.18	598.05	570.27	631.81	687.31	421.45	656.32	552.49	625.69	578.23	538.6	584.06	398.44	411.29	404.7	349.85	321.24	329.19	298.36
ENSMUSG00000018196	Glrx2	385	393.03	359.78	518.15	534.04	470	419	683	623.95	476.34	476.01	650	563.16	694	505	538.06	540	405.22	571	647.06	614
ENSMUSG00000018199	Trove2	838	439	759.07	710	719	816	471	579	727	465	467	552.72	531	423	466	572	458	409	665	512	525
ENSMUSG00000018209	Stk4	1075	901	955	1585	1605	1577	2101	1113	1970	2131	2405	1945	2756	2917	2155	2702	3043	2749	2874	2916	2840
ENSMUSG00000018211	Wfdc15b	3	5	2	0	0	0	0	2	0	0	0	0	1	0	0	0	0	0	0	0	0
ENSMUSG00000018217	Pmp22	1357	516	947	347	380	399	472	126	354	456	744	419	760	705	508	871	1650	917	1560	1372	1300
ENSMUSG00000018238	Gdf9	1	3	9	4	9	5	6	7	6	7	14	20	14	15	14	14	82	14	11	19	17
ENSMUSG00000018239	Zcchc10	210	179	155	176	231	237	214	173	238	188	186	200	185	173	161	153	130	124	102	140	121
ENSMUSG00000018259	Prl8a2	59615	649550	140006	243793	119088	60960	22825	695437	61452	35863	12297	39961	22086	27269	29261	21224	14037	17335	17482	11642	10885
ENSMUSG00000018263	Tbx5	0	6	1	4	8	19	66	0	35	38	63	51	59	59	42.41	68.45	101	76	115	77	88
ENSMUSG00000018286	Psmb6	2148	1721	1668	2023	2187	2028	2495	1835	2442	2313	2370	2440	2496	2985	2092	1884	2279	2093	1621	1820	1895
ENSMUSG00000018287	Spag7	1079	829	854.92	1104	1124.22	1139	1244	988.99	1395	1237	1165	1357	1324	1457	1014	1010	1190	1101.99	1007	1116	1007
ENSMUSG00000018293	Pfn1	12173	9846	9125	11124	13273	12285	13458	9192	14551	12752	12262	14366	13069	15398	10306	10257	11189	11894	7611	10154	9687
ENSMUSG00000018322	Tomm34	650	444	411	540	545	504	731	498	666	564	753	581	599	626	491	539	531	567	494	545	590
ENSMUSG00000018326	Ywhab	4525	4281	4388	5804	5835	5761	6115	4179	6303	5801	6380	6149	6282	7387	5459	6463	6003	6124	4734	5716	5445
ENSMUSG00000018334	Ksr1	2243	3064	3338	3281	3350	3204	1391	2985	2710	1604	680	1295	1492	1097	1599	776	709	953	622	641	751
ENSMUSG00000018339	Gpx3	239805	208447	334822	239797	272137	228718	107376	317655	249136	109094	32251	145223	105995	53055	96282	52037	25499	76577	13784	28397	30935
ENSMUSG00000018340	Anxa6	2107	985	1089	1614	1805	1626	2145	998	1595	1859	2493	2129	2238	2812	2124	1971	2758	2110	2096	2187	2109
ENSMUSG00000018341	Il12rb2	33.76	3.02	5.08	4.02	9.2	22.23	3.01	8.19	3.06	1.06	0	0	2.03	0	1.04	1.02	4.09	4.06	3.01	3.09	0
ENSMUSG00000018347	Zkscan6	216	143	203	186	213	189	178	176	189	205	230	260	289	303	208	243	302	256	296	267	347
ENSMUSG00000018362	Kpna2	95.79	59.61	45.34	83.56	99.61	81.43	114.7	28.91	143.14	79.93	81.49	70.92	92.81	155.41	107.38	1108.49	97.6	130.56	104.49	82.67	52.25
ENSMUSG00000018363	Smurf2	1193	1237	1302	1668	1616	1716	1504	1507	1791	1684	1666	1571	1816	2190	1823	2005	2388	2069	2583	2228	2103
ENSMUSG00000018372	Cep95	166	140	142	142	156	164	187	100	225	197	197	204	276	270	213	234	205	216	210	229	206
ENSMUSG00000018377	Vezf1	720	656	676	975	924	916	867	827	1025	884	817	807	1045	1031	866	1335	1320	1315	1276	1170	1266
ENSMUSG00000018378	Cuedc1	242	380	228	403	350	352	485	430	493	578	528	550	516	679	615	821	966	1004	827	865	893
ENSMUSG00000018379	Srsf1	4928	4195	3417	4738	4575	5156	5214	2451	5380	4767	5297	4735	4746	5868	3966	4514	3812	3820	2963	3014	2640
ENSMUSG00000018381	Abi3	180.42	192.96	220.47	180.93	262.88	233.91	208.47	204.43	210.57	238.25	226.72	244.49	218.85	211.23	155.67	231.36	332.44	315.81	288.68	280.26	281.52
ENSMUSG00000018387	Shroom1	135	384	179	659	600	659	962	721	867	1197	1548	1388	1567	2434	1793	1518	1954	1890	2640.05	2477	2675
ENSMUSG00000018395	Kif3a	417	299	294.98	402	379	474	570	264	574.81	671	732	674	877	972	733.01	781.75	756	842	732	744	724
ENSMUSG00000018398	45908	2468	2008	1850	3132	3150	3343	5265	2059	5008	5613	6170	5383	6390	8017	5790	6165	7307	6744	6004	6546	6968
ENSMUSG00000018401	Mtmr4	1195	779	956	1538	1333	1670	3667	701	2591	3809	5130	3324	5629	6588	4550	6315	8259	6909	6651	7136	7633
ENSMUSG00000018405	Mrm1	182	160	147	202	195	201	255	194	247	200	215	223	277	233	203	181	236	189	216	282	201
ENSMUSG00000018411	Mapt	11	13	12	30	26	39	35	7	36	57	66	56	91	72	40	84	89	108	158	106	157
ENSMUSG00000018412	Kansl1	1008	748	923	1274	1225	1329	1227.75	974	1433	1448	1473	1320	1786	2054	1598	1783	1811	1823	1943	1797	1852
ENSMUSG00000018415	Gid4	840	708	724	759	840.95	737	747	767	839.62	810	735	708	857	896	709	862	909	824	888	861	884
ENSMUSG00000018417	Myo1b	857	1557	1130	2699	2348	2500	3578	1714	3364	4148	4851	3800.21	4676	6177	4399	5192	5578	5151	5008	5392	5408
ENSMUSG00000018425	Dhx40	831	753	756	933	924	944	811	748	935	1020	1007	898	1072	1474	1025	1061	1272	1136	1193	1279	1385
ENSMUSG00000018427	Ypel2	205	177	258	201	300	237	325	210	292	466	314	406	391	642	592	538	511	630	589	762	699
ENSMUSG00000018428	Akap1	1058	884	1166	1543	1475	1720	1932	1057	2102	2243	2445	2078	2354	2640	2075	2142	1935	2292	1787	2045	2270
ENSMUSG00000018433	Nol11	879	622	449	844	777	886	888	371	834	764	870	673.77	803	921	655.72	683.38	666.85	697	499	522	570
ENSMUSG00000018442	Derl2	1300.61	1447.35	1511.47	1484.95	1419.55	1432.61	1285.59	1693.88	1545.29	1440.39	1251.89	1380.43	1469.31	1554.43	1254.48	1194.94	1280.28	1332.88	1221.02	1174.33	1202.24
ENSMUSG00000018446	C1qbp	3147	2439	1910	2382.01	2365	2665	3006	1243	2778	2296	3063	2401	2443	2703	1765	1742	2128	1556.02	1034	1308	1239
ENSMUSG00000018449	Rpain	181	111	177	178	188	195	218	228	220	237	170	220	209	250	154	205	198	200	170	215	144
ENSMUSG00000018451	6330403K07Rik	393	1614	1874	883	633	643	728	1242	808	317	177	362	351	272	352	197	246	188	204	132	128
ENSMUSG00000018459	Slc13a3	9	13	16	31	13	30	104	7	36	111	79	52	42	86	103	19	191	37	24	12	16
ENSMUSG00000018470	Kcnab3	132	150	129	99	111	109	36	128	42	29	17	50	26	12	27	18	32	20	17	23	24
ENSMUSG00000018474	Chd3	2283	1403	1858	1506	1720	1571	1163	1559	1533	1321	1168	1235	1794	1462	1423	1687	2185	2161	2653	2051	2411
ENSMUSG00000018476	Kdm6b	1534.99	905	1223	1314.98	1415.96	1391	1632	1087.94	1558	1894	2099	1690.99	2548	3003	2580	2643.98	1972	3265	2353.97	2857	2823
ENSMUSG00000018479	1700125H20Rik	4.55	2.08	2	5	2.68	2.75	7	20.4	12.32	26.96	14	11	15.07	13	19	13	18.51	13.44	10.99	15	12
ENSMUSG00000018481	Appbp2	1668	2120	1764	2917	2483	3024.35	3615	1469.51	3488	3710	4502	3670.42	4667	5353	4258	5254	4788	4528	4212	4264	4062
ENSMUSG00000018486	Wnt9b	3	2	2	9	8	8	35	10	9	31	26	16	59	56	29	67	130	81	85	73	137
ENSMUSG00000018500	Adora2b	742	316	534	295	357	402	111	254	157	87	80	130	125	196	166	160	71	195	87	149	169
ENSMUSG00000018501	Ncor1	2538	1695	2178	2695	2806	2911.9	2569	2110	2718.02	2710	2873.06	2279	3164	3600	2807.82	3576	3355.06	3344	3932	3450	3516
ENSMUSG00000018507	Trpv2	540	1511.3	845.64	2476.95	2028	2030	1974	2206	2092	2765	3723	3027	3241.48	3544	2718	2614	4251	2893	3463	3916	3388
ENSMUSG00000018509	Cenpv	44	36	57	41	45	48	47	71	53	74	89	106	117	145	80	112	145	125	107	124	142
ENSMUSG00000018537	Pcgf2	327	202	230	209	218.82	220	176.44	217	218	175.99	150	188	228.97	206	141	194	233	166.92	192	198	161
ENSMUSG00000018541	Cwc25	507	372	431	545.31	591	581	679	417.4	739	778.95	882	807	969.97	1125	850	892	1098.01	960	951	982	956
ENSMUSG00000018543	1700001P01Rik	0	0	0	2	0	2	0	2	0	1	2	1	4	2	1	6	4	2	0	4	1
ENSMUSG00000018547	Pip4k2b	1293	767	856	1327	1333	1281	1086	832	1164	919	1012	976	968	1060	894	830	893	962	792	774	766
ENSMUSG00000018548	Trim37	818	703	666	769	858	804	826	727	920	689	598	636	637	647	470	468	421	453	245	348	333
ENSMUSG00000018554	Ybx2	1	3	2	5	8	9	14	0	11	13	9	8	13	17	5	3	5	1	4	6	0
ENSMUSG00000018559	Ctdnep1	1478	1112	1364	1327	1549	1322	1361	1515	1644	1414	1556	1437	1604	1628	1255	1166	1704	1437	1397	1569	1572
ENSMUSG00000018565	Elp5	856	742	755	1044	944	1003	1080	779	1128	1149	1211	1364	1281	1564	1141	1182	1370	1149	1010	1274	1138
ENSMUSG00000018566	Slc2a4	4	4	8	4	2	4	16	6	15	3	9	1	6	4	2	5	10	6	14	5	11
ENSMUSG00000018567	Gabarap	4586	4090	5180	4167	4807	3911	3265	6460	4355	3989	2641	3961	3841	3403	2949	2829	3492	3412	3114	3057	3152
ENSMUSG00000018569	Cldn7	66	403	167	383	295	433	756	197	459	724	1087	789	839	893	495	727	1338	721	690	848	772
ENSMUSG00000018570	2810408A11Rik	13	9	8	23	32	20	16	28	16	35	8	17	30	18	9	14	12	14	7	13	10
ENSMUSG00000018572	Phf23	1387	1154	1259	1163	1301	1207	1454	1365	1537	1666	1792	1825	1879	2471	1606	1824	1894	1960	2119	2042	2030
ENSMUSG00000018574	Acadvl	2230.81	1206.86	1772.23	1092.96	1371.83	1337.7	1623.87	1176.88	1584.88	1858.78	1822.8	1692.71	2273.83	1883.96	1605.86	1032.12	2596.9	1215.74	1950.78	2086.96	1976.63
ENSMUSG00000018581	Dnah11	9.12	3.02	1	8.03	11.08	14.13	37.41	8.17	21.32	7.1	43.44	18.35	10.08	27.28	28.21	19.18	16.12	27.27	10.08	9.02	19.27
ENSMUSG00000018583	G3bp1	5526.9	3994.96	3465.98	4980.93	5075.91	5544.75	5707.93	3103.98	5497.88	4809.91	5680.98	4836.86	5230.8	6154.91	4301.93	4196.86	4077.95	4071.94	2710.89	3060.93	2810.91
ENSMUSG00000018585	Atox1	926	1600	960	1321	1338	1171	1311	1719	1450	1515	1526	1835	1551	1821	1191	1167	1616	1522	1244	1445	1491
ENSMUSG00000018589	Glra2	0	0	0	0	0	0	0	0	0	0	0	0	0	0	0	0	0	0	0	0	0
ENSMUSG00000018593	Sparc	33845.1	26391	44394	32576	37358	33852.4	29216	32701	36674	38472	39174	46150	48623	55243	50373	46712	48872	54925	40957	49057	53214
ENSMUSG00000018595	Glra4	0	0	0	0	0	0	0	0	0	2	0	0	0	0	0	0	0	0	0	0	0
ENSMUSG00000018599	Mief2	283	171	191	200	210	195	222	165	226	235	276	226	337	272	214	237	373	304	404	377	408
ENSMUSG00000018604	Tbx3	2231	666	1713.97	1516	1814	1615	968	1311	1755.97	1201	1283	1261	1338	1424	1073	1336	1286	1234	1054	985	892
ENSMUSG00000018620	Mmp20	0	0	0	0	0	0	0	0	0	0	1	0	0	0	0	0	0	0	0	0	0
ENSMUSG00000018623	Mmp7	76	127	69	13	21	5	4	26	15	12	0	6	1	4	2	11	10	4	0	7	9
ENSMUSG00000018634	Crhr1	0	0	0	0	0	0	0	0	0	0	2	0	0	3	0	2	3	4	6	1	5
ENSMUSG00000018648	Dusp14	225	113	248	215	201	225	114	278	214	150	89	202	142	140	117	120	173	160	153	154	125
ENSMUSG00000018651	Tada2a	259	246	187	279	260	307	269	150	308	267	279	240	288	353	253	248	289	249	235	214	179
ENSMUSG00000018654	Ikzf1	633	232	237	339	457	408	339	262	266	236	82	161	95	42	52	46	71	72	74	40	60
ENSMUSG00000018656	Tcaf3	0	0	0	0	0	0	0	0	0	0	0	0	0	0	0	0	0	0	0	0	0
ENSMUSG00000018659	Pnpo	340	813	488	501.99	615.6	635.48	1061	335	1053.03	845	1519	1163.48	862.99	1575.99	1149.6	1207.19	1437.41	1041	817.58	1477.97	1732
ENSMUSG00000018661	Cog1	859.75	577.59	794.97	959.24	1071.95	1009.58	941.95	738.38	1026.23	903.66	925.72	838.91	989.18	1002.43	851.02	832.42	928.57	949.25	948.27	847.32	975.17
ENSMUSG00000018666	Cbx1	1608	1058	1077	1338	1203	1351	1478	822	1492	1532	1435	1619	1585	1797	1188	1297	1286	1332	1050	1033	1025
ENSMUSG00000018669	Cdk5rap3	1214	939	1207	1158	1223	1126	1083	989	1233	1159	1301	1360	1203	1765.99	1275	1239	1330	1455.99	1079	1220	1304
ENSMUSG00000018672	Copz2	379	422	421	568	649	529	492	583	673	601	648	771	703	901	717	769	640	887	580	744	781
ENSMUSG00000018677	Slc25a39	2949	3335	2867	1948	2086	1970	2241	2228	2212	2233	2280	2259	2580	2666	2085	2296	3037	2577	2099	2312	2572
ENSMUSG00000018678	Sp2	398	291	284	609	512	613	708	282	726	653	881	713	873	1141	851	911	933	1052	713	850	927
ENSMUSG00000018697	Aatf	621	423	321	528	492	536	607	289	571	601	735	705	759	890	625	528	667	565	526	444	462
ENSMUSG00000018698	Lhx1	0	2	1	2	0	3	0	0	0	0	3	0	0	1	0	0	1	0	3	0	0
ENSMUSG00000018707	Dync1h1	7543.66	6406.83	6365.79	8644.23	9230.46	9920.88	9005.79	7082.4	10618.8	9609.33	9965.39	7523.72	10048	11743.8	9903.6	10677.1	9969.31	11281.5	10695.9	9472.95	10874.5
ENSMUSG00000018727	Cpsf4l	0	3	1	6	6	6	12	8	12	26	22	21	22	32	27	27	28	34	27	25	33
ENSMUSG00000018733	Pex12	205	196	177	214	248	222	236	142	252	250	250	239	304	333	278	235	321	280	306	293	280
ENSMUSG00000018736	Ndel1	1317	996	1222	1370	1403	1315	1249	1374	1498	1493	1539	1701	1662	1971	1605	1749	2032	1935	2544	2259	2108
ENSMUSG00000018740	Slc25a35	40.8	25.17	28.83	29.71	28.11	50.13	37.33	13	46.23	37.39	66.96	43.94	46.42	51.75	57.12	88.18	81.62	111.7	105.82	72.52	64.32
ENSMUSG00000018750	Zbtb4	401	323	381	374	403	402	287	491	403	316	169	348	366	313	440	352	495	444	495	397	366
ENSMUSG00000018752	Tnfsfm13	112.19	49.46	113.23	53.38	95.85	73.92	85.16	100.31	78	127.12	63.81	148.52	142.67	120.62	109.31	128.93	130.9	187.76	168.93	100.86	152.04
ENSMUSG00000018761	Mpdu1	969	892	992	1035	1200	1114	1217	917	1275.98	1255	1309	1337	1624	1542	1202	1155	1636	1429.96	1267	1376	1352
ENSMUSG00000018765	Fxr2	1685	1338	1368	1539	1547	1603	1808	1502	1983	2008	1942	2086	2423	2650	1965	1994	2426	2203	1847	2028	2014
ENSMUSG00000018770	Atp5g3	7205	4665	5330	4853	5169	5153	6144	3948	5911	5757	5858	6196	6304	7388	4774	4468	5383	5011	3426	4145	4170
ENSMUSG00000018774	Cd68	728	781	1405	1684	2021	1884	1913	2466	2657	2347	853	1904	2531	1368	1437	1909	1455	2222	3453	2182	1977
ENSMUSG00000018776	Slc35g3	2	1	0	1	4	1	1	1	0	2	0	3	4	6	0	1	1	3	0	1	5
ENSMUSG00000018796	Acsl1	1372	1523	1288	805	736	740	553	658	726	500	496	430	607	615	620	531.67	692	508	468	502	464
ENSMUSG00000018800	Abca5	2151	1127	1627	1201	1400	1342	652	1093	1049	583	326	548	677	728	769	1078	543	792	1125	551	666
ENSMUSG00000018809	Smyd4	137	102	99	134	154	162	156	78	145	128	156	120.11	160	179	159	162	184	185	160	166	154
ENSMUSG00000018819	Lsp1	1375	642	676	1593	1987	1364	617	1932	990	526	286	516	349	350	287	213	312	325	377	261	294
[truncated: 55,329 more rows]
